# Supplementary material for: Spaceflight induces novel regulatory responses in Arabidopsis seedling as revealed by combined proteomic and transcriptomic analyses
Source: BMC Plant Biol. 2020 May 27;20:237. doi: 10.1186/s12870-020-02392-6 (PMC7251690; doi:10.1186/s12870-020-02392-6)
Supplement: Supplementary file 1 — Additional file 1. [file 12870_2020_2392_MOESM1_ESM.xlsx]

## Sheet: Sheet1
Sequence.Id	Membrane P-value	Membrane L2FC	Soluble P-value	Soluble L2FC	Transcript P-value	Transcript L2FC	Transcript FDR	description	MP_Control	SP_Control	RNA_Control	Any_Control
AT3G49765	NA	NA	NA	NA	0.000639654	-5.54056	0.0158577	transposable element gene [Source:TAIR;Acc:AT3G49765]	#N/A	#N/A	#N/A	#N/A
AT3G48346	NA	NA	NA	NA	0.000744891	-5.46672	0.0176245	unknown protein; Has 30201 Blast hits to 17322 proteins in 780 species: Archae - 12; Bacteria - 1396; Metazoa - 17338; Fungi - 3422; Plants - 5037; Viruses - 0; Other Eukaryotes - 2996 (source: NCBI BLink). [Source:TAIR;Acc:AT3G48346]	#N/A	#N/A	#N/A	#N/A
AT2G22155	NA	NA	NA	NA	0.00293214	-5.17345	0.0476002	Encodes a ECA1 gametogenesis related family protein [Source:TAIR;Acc:AT2G22155]	#N/A	#N/A	#N/A	#N/A
AT1G24000	NA	NA	NA	NA	0.000245599	-4.51197	0.00776236	Uncharacterized protein At1g24000 [Source:UniProtKB/Swiss-Prot;Acc:P0C0B0]	#N/A	#N/A	#N/A	#N/A
AT4G09587	NA	NA	NA	NA	0.00157684	-4.3077	0.0303283	unknown protein; LOCATED IN: mitochondrion; Has 30201 Blast hits to 17322 proteins in 780 species: Archae - 12; Bacteria - 1396; Metazoa - 17338; Fungi - 3422; Plants - 5037; Viruses - 0; Other Eukaryotes - 2996 (source: NCBI BLink). [Source:TAIR;Acc:AT4G09587]	#N/A	#N/A	ExcludeHW	Exclude
AT1G62280	NA	NA	NA	NA	2.96592e-28	-4.17306	3.2725e-24	S-type anion channel SLAH1 [Source:UniProtKB/Swiss-Prot;Acc:Q5E930]	#N/A	#N/A	#N/A	#N/A
AT3G21338	NA	NA	NA	NA	0.00230585	-4.14712	0.0399404	unknown protein; Has 30201 Blast hits to 17322 proteins in 780 species: Archae - 12; Bacteria - 1396; Metazoa - 17338; Fungi - 3422; Plants - 5037; Viruses - 0; Other Eukaryotes - 2996 (source: NCBI BLink). [Source:TAIR;Acc:AT3G21338]	#N/A	#N/A	#N/A	#N/A
AT2G28780	NA	NA	NA	NA	6.37674e-30	-3.75081	1.05538e-25	unknown protein; INVOLVED IN: biological_process unknown; LOCATED IN: mitochondrion; EXPRESSED IN: inflorescence meristem, root, flower; EXPRESSED DURING: petal differentiation and expansion stage; CONTAINS InterPro DOMAIN/s: Protein of unknown func /.../UF939, bacterial (InterPro:IPR010343); BEST Arabidopsis thaliana protein match is: unknown protein (TAIR:AT3G09450.1); Has 671 Blast hits to 667…	#N/A	#N/A	#N/A	#N/A
AT3G46186	NA	NA	NA	NA	0.00255252	-3.66075	0.0430637	pseudogene, hypothetical protein, similar to non-LTR reverse transcriptase, putative [Source:TAIR;Acc:AT3G46186]	#N/A	#N/A	#N/A	#N/A
AT1G32450	NA	NA	NA	NA	1.69252e-24	-3.4584	1.40061e-20	Protein NRT1/ PTR FAMILY 7.3 [Source:UniProtKB/Swiss-Prot;Acc:Q9LQL2]	#N/A	#N/A	#N/A	#N/A
AT5G43360	NA	NA	NA	NA	0.000479854	-3.32356	0.0128405	Probable inorganic phosphate transporter 1-3 [Source:UniProtKB/Swiss-Prot;Acc:O48639]	#N/A	#N/A	#N/A	#N/A
AT3G03670	NA	NA	NA	NA	4.47924e-05	-3.09986	0.00219385	Peroxidase 28 [Source:UniProtKB/Swiss-Prot;Acc:Q9SS67]	#N/A	#N/A	#N/A	#N/A
AT1G26240	NA	NA	NA	NA	4.81101e-12	-3.05494	4.19077e-09	Proline-rich extensin-like family protein [Source:TAIR;Acc:AT1G26240]	#N/A	#N/A	#N/A	#N/A
AT5G43540	NA	NA	NA	NA	6.63106e-22	-2.95688	3.65825e-18	C2H2 and C2HC zinc fingers superfamily protein [Source:TAIR;Acc:AT5G43540]	#N/A	#N/A	#N/A	#N/A
AT1G64370	NA	NA	NA	NA	1.07038e-11	-2.95266	8.05242e-09	unknown protein; Has 773 Blast hits to 375 proteins in 118 species: Archae - 0; Bacteria - 97; Metazoa - 421; Fungi - 108; Plants - 31; Viruses - 0; Other Eukaryotes - 116 (source: NCBI BLink). [Source:TAIR;Acc:AT1G64370]	#N/A	#N/A	ExcludeHW	Exclude
AT1G55240	NA	NA	NA	NA	2.59043e-06	-2.84002	0.000243954	Family of unknown function (DUF716) [Source:TAIR;Acc:AT1G55240]	#N/A	#N/A	#N/A	#N/A
AT4G00910	NA	NA	NA	NA	2.82028e-17	-2.81251	5.83463e-14	Aluminum-activated malate transporter 10 [Source:UniProtKB/Swiss-Prot;Acc:O23086]	#N/A	#N/A	#N/A	#N/A
AT2G12600	NA	NA	NA	NA	0.00266295	-2.76011	0.0443839	transposable element gene [Source:TAIR;Acc:AT2G12600]	#N/A	#N/A	#N/A	#N/A
AT4G16000	NA	NA	NA	NA	7.76687e-10	-2.74926	2.85657e-07	unknown protein; BEST Arabidopsis thaliana protein match is: unknown protein (TAIR:AT4G15990.1); Has 30201 Blast hits to 17322 proteins in 780 species: Archae - 12; Bacteria - 1396; Metazoa - 17338; Fungi - 3422; Plants - 5037; Viruses - 0; Other Eu /.../es - 2996 (source: NCBI BLink). [Source:TAIR;Acc:AT4G16000]	#N/A	#N/A	#N/A	#N/A
AT1G66570	NA	NA	NA	NA	0.00235371	-2.71466	0.040557	Sucrose transport protein SUC7 [Source:UniProtKB/Swiss-Prot;Acc:Q67YF8]	#N/A	#N/A	#N/A	#N/A
AT4G15990	NA	NA	NA	NA	1.86975e-11	-2.70813	1.31682e-08	unknown protein; BEST Arabidopsis thaliana protein match is: unknown protein (TAIR:AT4G16024.1); Has 14 Blast hits to 14 proteins in 2 species: Archae - 0; Bacteria - 0; Metazoa - 0; Fungi - 0; Plants - 14; Viruses - 0; Other Eukaryotes - 0 (source: /.../BLink). [Source:TAIR;Acc:AT4G15990]	#N/A	#N/A	#N/A	#N/A
AT4G01430	NA	NA	NA	NA	2.00082e-18	-2.68853	4.73064e-15	WAT1-related protein At4g01430 [Source:UniProtKB/Swiss-Prot;Acc:Q9M131]	#N/A	#N/A	IncludeHW	IncludeHW
AT3G11430	NA	NA	NA	NA	0.000887072	-2.681	0.0199612	Glycerol-3-phosphate acyltransferase 5 [Source:UniProtKB/Swiss-Prot;Acc:Q9CAY3]	#N/A	#N/A	#N/A	#N/A
AT1G15380	NA	NA	NA	NA	9.44121e-24	-2.68054	6.25027e-20	Lactoylglutathione lyase / glyoxalase I family protein [Source:TAIR;Acc:AT1G15380]	#N/A	#N/A	#N/A	#N/A
AT5G09530	NA	NA	NA	NA	1.42466e-10	-2.67435	7.14511e-08	hydroxyproline-rich glycoprotein family protein [Source:TAIR;Acc:AT5G09530]	#N/A	#N/A	#N/A	#N/A
AT2G47870	NA	NA	NA	NA	0.00194253	-2.67354	0.0355444	Putative glutaredoxin-C12 [Source:UniProtKB/Swiss-Prot;Acc:O82254]	#N/A	#N/A	#N/A	#N/A
AT4G14250	NA	NA	NA	NA	1.30322e-05	-2.66268	0.000836006	structural constituent of ribosome [Source:TAIR;Acc:AT4G14250]	#N/A	#N/A	ExcludeHW	Exclude
AT1G49860	NA	NA	NA	NA	0.000462336	-2.65085	0.0124526	Glutathione S-transferase F14 [Source:UniProtKB/Swiss-Prot;Acc:Q9C6C8]	#N/A	#N/A	ExcludeHW	Exclude
AT3G46130	NA	NA	NA	NA	1.90202e-15	-2.63027	3.14793e-12	Transcription factor MYB48 [Source:UniProtKB/Swiss-Prot;Acc:Q9LX82]	#N/A	#N/A	IncludeHW	IncludeHW
AT2G38380	NA	NA	NA	NA	2e-09	-2.62666	6.23397e-07	Peroxidase 22 [Source:UniProtKB/Swiss-Prot;Acc:P24102]	#N/A	#N/A	#N/A	#N/A
AT4G13310	NA	NA	NA	NA	1.53851e-09	-2.61273	4.99275e-07	Cytochrome P450 71A20 [Source:UniProtKB/Swiss-Prot;Acc:Q9T0K2]	#N/A	#N/A	ExcludeHW	Exclude
AT2G23270	NA	NA	NA	NA	0.00110013	-2.58922	0.0233283	unknown protein; FUNCTIONS IN: molecular_function unknown; INVOLVED IN: biological_process unknown; LOCATED IN: endomembrane system; EXPRESSED IN: stem, sperm cell, root, stamen; EXPRESSED DURING: 4 anthesis; BEST Arabidopsis thaliana protein match /.../known protein (TAIR:AT4G37290.1); Has 36 Blast hits to 35 proteins in 6 species: Archae - 0; Bacteria - 0; Metazoa - 0; Fungi - 0; Plants - 36; V…	#N/A	#N/A	ExcludeHW	Exclude
AT3G27884	NA	NA	NA	NA	2.41143e-06	-2.58021	0.00022937	other RNA [Source:TAIR;Acc:AT3G27884]	#N/A	#N/A	#N/A	#N/A
AT5G19890	NA	NA	NA	NA	9.97059e-19	-2.55759	2.7503e-15	Peroxidase 59 [Source:UniProtKB/Swiss-Prot;Acc:Q39034]	#N/A	#N/A	#N/A	#N/A
AT5G59780	NA	NA	NA	NA	6.15592e-19	-2.5531	1.85243e-15	Transcription factor MYB59 [Source:UniProtKB/Swiss-Prot;Acc:Q4JL84]	#N/A	#N/A	IncludeHW	IncludeHW
AT1G22990	NA	NA	NA	NA	0.00115519	-2.54107	0.0242319	Heavy metal transport/detoxification superfamily protein [Source:TAIR;Acc:AT1G22990]	#N/A	#N/A	ExcludeHW	Exclude
AT3G02850	NA	NA	NA	NA	1.81552e-17	-2.51063	4.00636e-14	Potassium channel SKOR [Source:UniProtKB/Swiss-Prot;Acc:Q9M8S6]	#N/A	#N/A	#N/A	#N/A
AT3G01260	NA	NA	NA	NA	1.1358e-19	-2.50048	5.37089e-16	Galactose mutarotase-like superfamily protein [Source:TAIR;Acc:AT3G01260]	#N/A	#N/A	#N/A	#N/A
AT1G60750	NA	NA	NA	NA	3.91972e-05	-2.46909	0.00196288	Probable aldo-keto reductase 6 [Source:UniProtKB/Swiss-Prot;Acc:F4HPY8]	#N/A	#N/A	ExcludeHW	Exclude
AT4G08780	NA	NA	NA	NA	0.000269582	-2.45204	0.00831499	Peroxidase 38 [Source:UniProtKB/Swiss-Prot;Acc:Q9LDA4]	#N/A	#N/A	#N/A	#N/A
AT2G29330	NA	NA	NA	NA	4.66071e-11	-2.42113	2.91083e-08	Tropinone reductase homolog At2g29330 [Source:UniProtKB/Swiss-Prot;Acc:Q9ZW16]	#N/A	#N/A	#N/A	#N/A
AT5G09220	NA	NA	NA	NA	4.83063e-14	-2.41944	7.61422e-11	Amino acid permease 2 [Source:UniProtKB/Swiss-Prot;Acc:Q38967]	#N/A	#N/A	#N/A	#N/A
AT5G07475	NA	NA	NA	NA	3.47012e-05	-2.35563	0.00179259	Cupredoxin superfamily protein [Source:TAIR;Acc:AT5G07475]	#N/A	#N/A	#N/A	#N/A
AT2G05440	NA	NA	NA	NA	4.27022e-09	-2.34601	1.2399e-06	GLYCINE RICH PROTEIN 9 [Source:TAIR;Acc:AT2G05440]	#N/A	#N/A	IncludeHW	IncludeHW
AT5G23990	NA	NA	NA	NA	2.74952e-05	-2.32633	0.00151434	ferric reduction oxidase 5 [Source:TAIR;Acc:AT5G23990]	#N/A	#N/A	#N/A	#N/A
AT1G63570	NA	NA	NA	NA	1.08268e-05	-2.31736	0.000737793	Putative cysteine-rich repeat secretory protein 7 [Source:UniProtKB/Swiss-Prot;Acc:Q9SH41]	#N/A	#N/A	#N/A	#N/A
AT3G02670	NA	NA	NA	NA	6.213e-06	-2.31085	0.000480813	Glycine-rich protein family [Source:TAIR;Acc:AT3G02670]	#N/A	#N/A	#N/A	#N/A
AT4G11930	NA	NA	NA	NA	0.000129912	-2.29459	0.00480471	unknown protein; BEST Arabidopsis thaliana protein match is: unknown protein (TAIR:AT4G11940.1); Has 102 Blast hits to 102 proteins in 12 species: Archae - 0; Bacteria - 0; Metazoa - 1; Fungi - 2; Plants - 99; Viruses - 0; Other Eukaryotes - 0 (sour /.../BI BLink). [Source:TAIR;Acc:AT4G11930]	#N/A	#N/A	#N/A	#N/A
AT5G10580	NA	NA	NA	NA	5.71113e-14	-2.28875	8.59292e-11	Protein of unknown function, DUF599 [Source:TAIR;Acc:AT5G10580]	#N/A	#N/A	#N/A	#N/A
AT1G14160	NA	NA	NA	NA	8.38848e-13	-2.28327	8.41416e-10	CASP-like protein 1A1 [Source:UniProtKB/Swiss-Prot;Acc:Q9XI72]	#N/A	#N/A	#N/A	#N/A
AT1G68880	NA	NA	NA	NA	5.4e-08	-2.26719	1.0045e-05	basic leucine-zipper 8 [Source:TAIR;Acc:AT1G68880]	#N/A	#N/A	#N/A	#N/A
AT1G20160	NA	NA	NA	NA	1.01951e-10	-2.2569	5.4322e-08	CO(2)-response secreted protease [Source:UniProtKB/Swiss-Prot;Acc:Q9LNU1]	#N/A	#N/A	ExcludeHW	Exclude
AT1G67865	NA	NA	NA	NA	0.00218573	-2.24955	0.0385689	unknown protein; BEST Arabidopsis thaliana protein match is: unknown protein (TAIR:AT1G67860.1); Has 13 Blast hits to 13 proteins in 2 species: Archae - 0; Bacteria - 0; Metazoa - 0; Fungi - 0; Plants - 13; Viruses - 0; Other Eukaryotes - 0 (source: /.../BLink). [Source:TAIR;Acc:AT1G67865]	#N/A	#N/A	ExcludeHW	Exclude
AT5G10210	NA	NA	NA	NA	7.7362e-10	-2.2243	2.85657e-07	CONTAINS InterPro DOMAIN/s: C2 calcium-dependent membrane targeting (InterPro:IPR000008); BEST Arabidopsis thaliana protein match is: unknown protein (TAIR:AT5G65030.1); Has 1807 Blast hits to 1807 proteins in 277 species: Archae - 0; Bacteria - 0; /.../a - 736; Fungi - 347; Plants - 385; Viruses - 0; Other Eukaryotes - 339 (source: NCBI BLink). [Source:TAIR;Acc:AT5G10210]	#N/A	#N/A	IncludeHW	IncludeHW
AT1G15040	NA	NA	NA	NA	6.75043e-10	-2.21965	2.59695e-07	Class I glutamine amidotransferase-like superfamily protein [Source:TAIR;Acc:AT1G15040]	#N/A	#N/A	#N/A	#N/A
AT4G33610	NA	NA	NA	NA	4.67802e-05	-2.21669	0.00226385	glycine-rich protein [Source:TAIR;Acc:AT4G33610]	#N/A	#N/A	#N/A	#N/A
AT1G64780	NA	NA	NA	NA	9.4734e-09	-2.21377	2.44086e-06	Ammonium transporter 1 member 2 [Source:UniProtKB/Swiss-Prot;Acc:Q9ZPJ8]	#N/A	#N/A	ExcludePres	Exclude
AT5G58860	NA	NA	NA	NA	6.2821e-05	-2.20794	0.00282149	Cytochrome P450 86A1 [Source:UniProtKB/Swiss-Prot;Acc:P48422]	#N/A	#N/A	#N/A	#N/A
AT1G67870	NA	NA	NA	NA	2.8714e-10	-2.20568	1.26728e-07	glycine-rich protein [Source:TAIR;Acc:AT1G67870]	#N/A	#N/A	IncludeHW	IncludeHW
AT1G12010	NA	NA	NA	NA	4.49743e-09	-2.19255	1.29452e-06	1-aminocyclopropane-1-carboxylate oxidase 3 [Source:UniProtKB/Swiss-Prot;Acc:O65378]	#N/A	#N/A	#N/A	#N/A
AT2G16990	NA	NA	NA	NA	1.16931e-10	-2.17844	6.04771e-08	Major facilitator superfamily protein [Source:TAIR;Acc:AT2G16990]	#N/A	#N/A	ExcludePres	Exclude
AT3G58550	NA	NA	NA	NA	0.000657953	-2.17466	0.0161925	Bifunctional inhibitor/lipid-transfer protein/seed storage 2S albumin superfamily protein [Source:TAIR;Acc:AT3G58550]	#N/A	#N/A	#N/A	#N/A
AT1G10070	NA	NA	NA	NA	1.01752e-13	-2.16677	1.40338e-10	Branched-chain-amino-acid aminotransferase 2, chloroplastic [Source:UniProtKB/Swiss-Prot;Acc:Q9M439]	#N/A	#N/A	#N/A	#N/A
AT5G63160	NA	NA	NA	NA	1.34416e-19	-2.16111	5.56165e-16	BTB/POZ and TAZ domain-containing protein 1 [Source:UniProtKB/Swiss-Prot;Acc:Q9FMK7]	#N/A	#N/A	#N/A	#N/A
AT3G62040	NA	NA	NA	NA	3.63252e-12	-2.14334	3.24973e-09	Haloacid dehalogenase-like hydrolase (HAD) superfamily protein [Source:TAIR;Acc:AT3G62040]	#N/A	#N/A	#N/A	#N/A
AT2G28270	NA	NA	NA	NA	5.1017e-07	-2.1357	6.57087e-05	Cysteine/Histidine-rich C1 domain family protein [Source:TAIR;Acc:AT2G28270]	#N/A	#N/A	ExcludeHW	Exclude
AT3G23430	NA	NA	NA	NA	6.24437e-12	-2.13166	5.24312e-09	Phosphate transporter PHO1 [Source:UniProtKB/Swiss-Prot;Acc:Q8S403]	#N/A	#N/A	#N/A	#N/A
AT1G17810	0.05	0.5	NA	NA	0.000884315	-2.13077	0.0199535	Probable aquaporin TIP3-2 [Source:UniProtKB/Swiss-Prot;Acc:O22588]	#N/A	#N/A	#N/A	#N/A
AT2G20160	NA	NA	NA	NA	0.00141439	-2.11665	0.0280513	SKP1-like protein 17 [Source:UniProtKB/Swiss-Prot;Acc:Q9SL65]	#N/A	#N/A	#N/A	#N/A
AT5G20830	0.011581	-0.46	NA	NA	2.29958e-06	-2.11502	0.000222831	Sucrose synthase 1 [Source:UniProtKB/Swiss-Prot;Acc:P49040]	IncludeHW	#N/A	ExcludeHW	Exclude
AT4G39795	NA	NA	NA	NA	6.07793e-07	-2.11465	7.53188e-05	Protein of unknown function (DUF581) [Source:TAIR;Acc:AT4G39795]	#N/A	#N/A	#N/A	#N/A
AT5G14940	NA	NA	NA	NA	3.9e-08	-2.11079	7.866e-06	Protein NRT1/ PTR FAMILY 5.8 [Source:UniProtKB/Swiss-Prot;Acc:Q9LFR1]	#N/A	#N/A	IncludeHW	IncludeHW
AT5G60520	NA	NA	NA	NA	8.33026e-06	-2.08645	0.000598186	Late embryogenesis abundant (LEA) protein-related [Source:TAIR;Acc:AT5G60520]	#N/A	#N/A	#N/A	#N/A
AT4G25580	NA	NA	NA	NA	3.90056e-05	-2.08617	0.00195625	CAP160 protein [Source:TAIR;Acc:AT4G25580]	#N/A	#N/A	#N/A	#N/A
AT4G31730	NA	NA	NA	NA	8.72133e-09	-2.0729	2.30948e-06	Protein GLUTAMINE DUMPER 1 [Source:UniProtKB/Swiss-Prot;Acc:O81775]	#N/A	#N/A	#N/A	#N/A
AT4G04990	NA	NA	NA	NA	3.71145e-05	-2.0685	0.00189587	Protein of unknown function (DUF761) [Source:TAIR;Acc:AT4G04990]	#N/A	#N/A	#N/A	#N/A
AT4G37220	NA	NA	NA	NA	2.35494e-07	-2.05709	3.5113e-05	Cold-regulated 413 plasma membrane protein 4 [Source:UniProtKB/Swiss-Prot;Acc:O23164]	#N/A	#N/A	ExcludeHW	Exclude
AT1G61750	NA	NA	NA	NA	6.15381e-07	-2.05497	7.54435e-05	Cysteine-rich repeat secretory protein 1 [Source:UniProtKB/Swiss-Prot;Acc:Q9SYB1]	#N/A	#N/A	#N/A	#N/A
AT2G23540	NA	NA	NA	NA	0.00029563	-2.05338	0.00889604	GDSL esterase/lipase At2g23540 [Source:UniProtKB/Swiss-Prot;Acc:O80470]	#N/A	#N/A	#N/A	#N/A
AT1G55990	NA	NA	NA	NA	0.00089513	-2.0504	0.0200472	glycine-rich protein [Source:TAIR;Acc:AT1G55990]	#N/A	#N/A	#N/A	#N/A
AT2G29220	NA	NA	NA	NA	0.000958347	-2.03636	0.0210639	Probable inactive L-type lectin-domain containing receptor kinase III.1 [Source:UniProtKB/Swiss-Prot;Acc:Q9ZW09]	#N/A	#N/A	#N/A	#N/A
AT3G14260	NA	NA	NA	NA	1.87642e-13	-2.02745	2.12457e-10	Protein LURP-one-related 11 [Source:UniProtKB/Swiss-Prot;Acc:Q9LUM1]	#N/A	#N/A	#N/A	#N/A
AT2G43610	NA	NA	NA	NA	5.47115e-11	-2.02018	3.29274e-08	Chitinase family protein [Source:TAIR;Acc:AT2G43610]	#N/A	#N/A	#N/A	#N/A
AT3G61060	NA	NA	NA	NA	6.33591e-12	-2.01893	5.24312e-09	F-box protein PP2-A13 [Source:UniProtKB/Swiss-Prot;Acc:Q9LEX0]	#N/A	#N/A	#N/A	#N/A
AT1G08670	NA	NA	NA	NA	1.17866e-09	-2.01647	4.10682e-07	ENTH/VHS family protein [Source:TAIR;Acc:AT1G08670]	#N/A	#N/A	#N/A	#N/A
AT1G61590	NA	NA	NA	NA	4.08332e-13	-2.01269	4.22381e-10	Protein kinase superfamily protein [Source:TAIR;Acc:AT1G61590]	#N/A	#N/A	#N/A	#N/A
AT2G05510	NA	NA	NA	NA	1.29686e-05	-2.0105	0.00083354	Glycine-rich protein family [Source:TAIR;Acc:AT2G05510]	#N/A	#N/A	ExcludeHW	Exclude
AT2G39855	NA	NA	NA	NA	6.37649e-05	-2.00433	0.00284459	unknown protein; FUNCTIONS IN: molecular_function unknown; INVOLVED IN: biological_process unknown; LOCATED IN: chloroplast; BEST Arabidopsis thaliana protein match is: unknown protein (TAIR:AT3G55646.1); Has 35333 Blast hits to 34131 proteins in 24 /.../cies: Archae - 798; Bacteria - 22429; Metazoa - 974; Fungi - 991; Plants - 531; Viruses - 0; Other Eukaryotes - 9610 (source: NCBI BLink). [Sour…	#N/A	#N/A	#N/A	#N/A
AT5G10625	NA	NA	NA	NA	7.18283e-14	-1.97927	1.03373e-10	Flowering-promoting factor 1-like protein 2 [Source:UniProtKB/Swiss-Prot;Acc:Q9LXB5]	#N/A	#N/A	IncludeHW	IncludeHW
AT1G74458	NA	NA	NA	NA	3.45394e-08	-1.97789	7.05733e-06	unknown protein; LOCATED IN: endomembrane system; Has 9 Blast hits to 9 proteins in 4 species: Archae - 0; Bacteria - 0; Metazoa - 0; Fungi - 0; Plants - 9; Viruses - 0; Other Eukaryotes - 0 (source: NCBI BLink). [Source:TAIR;Acc:AT1G74458]	#N/A	#N/A	IncludeHW	IncludeHW
AT3G15450	NA	NA	NA	NA	1.6013e-09	-1.96503	5.14608e-07	Aluminium induced protein with YGL and LRDR motifs [Source:TAIR;Acc:AT3G15450]	#N/A	#N/A	#N/A	#N/A
AT5G43180	NA	NA	NA	NA	5.02974e-10	-1.94982	2.0059e-07	Protein of unknown function, DUF599 [Source:TAIR;Acc:AT5G43180]	#N/A	#N/A	#N/A	#N/A
AT5G59080	NA	NA	NA	NA	1.27655e-08	-1.94801	3.22559e-06	unknown protein; FUNCTIONS IN: molecular_function unknown; INVOLVED IN: response to oxidative stress; LOCATED IN: chloroplast; EXPRESSED IN: 18 plant structures; EXPRESSED DURING: 9 growth stages; BEST Arabidopsis thaliana protein match is: unknown /.../n (TAIR:AT3G46880.1); Has 1807 Blast hits to 1807 proteins in 277 species: Archae - 0; Bacteria - 0; Metazoa - 736; Fungi - 347; Plants - 385; Vi…	#N/A	#N/A	IncludeHW	IncludeHW
AT2G40900	NA	NA	NA	NA	1.06644e-13	-1.94077	1.412e-10	WAT1-related protein At2g40900 [Source:UniProtKB/Swiss-Prot;Acc:F4IJ08]	#N/A	#N/A	IncludeHW	IncludeHW
AT1G34670	NA	NA	NA	NA	0.000984953	-1.93784	0.0214829	myb domain protein 93 [Source:TAIR;Acc:AT1G34670]	#N/A	#N/A	#N/A	#N/A
AT2G24710	NA	NA	NA	NA	0.000301382	-1.92712	0.00905268	Glutamate receptor 2.3 [Source:UniProtKB/Swiss-Prot;Acc:Q9SHV2]	#N/A	#N/A	#N/A	#N/A
AT4G16008	NA	NA	NA	NA	0.000143621	-1.9242	0.0051506	unknown protein; FUNCTIONS IN: molecular_function unknown; INVOLVED IN: biological_process unknown; LOCATED IN: cellular_component unknown; Has 30201 Blast hits to 17322 proteins in 780 species: Archae - 12; Bacteria - 1396; Metazoa - 17338; Fungi - /.../ Plants - 5037; Viruses - 0; Other Eukaryotes - 2996 (source: NCBI BLink). [Source:TAIR;Acc:AT4G16008]	#N/A	#N/A	ExcludeHW	Exclude
AT3G01290	NA	NA	NA	NA	9.14996e-08	-1.92266	1.58572e-05	Hypersensitive-induced response protein 3 [Source:UniProtKB/Swiss-Prot;Acc:Q9SRH6]	#N/A	#N/A	#N/A	#N/A
AT1G11080	NA	NA	NA	NA	0.000203931	-1.92068	0.00674357	Serine carboxypeptidase-like 31 [Source:UniProtKB/Swiss-Prot;Acc:O04084]	#N/A	#N/A	ExcludeHW	Exclude
AT4G31910	NA	NA	NA	NA	1.92554e-13	-1.91813	2.12457e-10	HXXXD-type acyl-transferase family protein [Source:TAIR;Acc:AT4G31910]	#N/A	#N/A	#N/A	#N/A
AT2G39370	NA	NA	NA	NA	4.55532e-10	-1.91662	1.86155e-07	Probable membrane-associated kinase regulator 4 [Source:UniProtKB/Swiss-Prot;Acc:O80624]	#N/A	#N/A	#N/A	#N/A
AT1G21100	NA	NA	NA	NA	2.62343e-09	-1.91474	8.04057e-07	O-methyltransferase family protein [Source:TAIR;Acc:AT1G21100]	#N/A	#N/A	#N/A	#N/A
AT4G38080	NA	NA	NA	NA	2.40931e-05	-1.90613	0.00137264	hydroxyproline-rich glycoprotein family protein [Source:TAIR;Acc:AT4G38080]	#N/A	#N/A	#N/A	#N/A
AT3G24310	NA	NA	NA	NA	1.969e-06	-1.90553	0.000195728	myb domain protein 305 [Source:TAIR;Acc:AT3G24310]	#N/A	#N/A	ExcludePres	Exclude
AT1G03010	NA	NA	NA	NA	4.5798e-05	-1.89026	0.00222608	BTB/POZ domain-containing protein At1g03010 [Source:UniProtKB/Swiss-Prot;Acc:Q9SA69]	#N/A	#N/A	#N/A	#N/A
AT5G44005	NA	NA	NA	NA	1.13023e-05	-1.88794	0.000757321	unknown protein; FUNCTIONS IN: molecular_function unknown; INVOLVED IN: biological_process unknown; LOCATED IN: plasma membrane; Has 35333 Blast hits to 34131 proteins in 2444 species: Archae - 798; Bacteria - 22429; Metazoa - 974; Fungi - 991; Plan /.../31; Viruses - 0; Other Eukaryotes - 9610 (source: NCBI BLink). [Source:TAIR;Acc:AT5G44005]	#N/A	#N/A	ExcludeHW	Exclude
AT3G26220	NA	NA	NA	NA	5.96592e-08	-1.88644	1.09104e-05	Cytochrome P450 71B3 [Source:UniProtKB/Swiss-Prot;Acc:O65785]	#N/A	#N/A	ExcludePres	Exclude
AT4G28140	NA	NA	NA	NA	0.000761657	-1.88136	0.0178426	Ethylene-responsive transcription factor ERF054 [Source:UniProtKB/Swiss-Prot;Acc:Q9M0J3]	#N/A	#N/A	ExcludePres	Exclude
AT4G14630	NA	NA	NA	NA	2.8626e-06	-1.88034	0.000258893	Germin-like protein subfamily 1 member 8 [Source:UniProtKB/Swiss-Prot;Acc:Q9LEA7]	#N/A	#N/A	#N/A	#N/A
AT5G10230	NA	NA	NA	NA	0.000338893	-1.87789	0.00986606	Annexin D7 [Source:UniProtKB/Swiss-Prot;Acc:Q9LX07]	#N/A	#N/A	#N/A	#N/A
AT1G73220	NA	NA	NA	NA	2.31419e-10	-1.87438	1.09334e-07	Organic cation/carnitine transporter 1 [Source:UniProtKB/Swiss-Prot;Acc:Q9CAT6]	#N/A	#N/A	#N/A	#N/A
AT1G30760	NA	NA	NA	NA	5.87261e-10	-1.86569	2.28693e-07	FAD-binding Berberine family protein [Source:TAIR;Acc:AT1G30760]	#N/A	#N/A	IncludeHW	IncludeHW
AT1G67110	NA	NA	NA	NA	2.40736e-10	-1.86379	1.09334e-07	Cytokinin hydroxylase [Source:UniProtKB/Swiss-Prot;Acc:Q9ZW95]	#N/A	#N/A	ExcludePres	Exclude
AT4G30460	NA	NA	NA	NA	2.23161e-10	-1.84955	1.07056e-07	glycine-rich protein [Source:TAIR;Acc:AT4G30460]	#N/A	#N/A	IncludeHW	IncludeHW
AT3G13730	NA	NA	NA	NA	3.06615e-11	-1.84744	2.07128e-08	3-epi-6-deoxocathasterone 23-monooxygenase [Source:UniProtKB/Swiss-Prot;Acc:Q94IA6]	#N/A	#N/A	#N/A	#N/A
AT4G40070	NA	NA	NA	NA	4.30467e-11	-1.84594	2.77109e-08	RING-H2 finger protein ATL32 [Source:UniProtKB/Swiss-Prot;Acc:Q8W571]	#N/A	#N/A	#N/A	#N/A
AT4G11320	NA	NA	NA	NA	2.16144e-07	-1.83426	3.29704e-05	Probable cysteine proteinase At4g11320 [Source:UniProtKB/Swiss-Prot;Acc:Q9SUS9]	#N/A	#N/A	#N/A	#N/A
AT2G48140	NA	NA	NA	NA	2.3595e-05	-1.82595	0.00134957	Bifunctional inhibitor/lipid-transfer protein/seed storage 2S albumin superfamily protein [Source:TAIR;Acc:AT2G48140]	#N/A	#N/A	#N/A	#N/A
AT3G25190	NA	NA	NA	NA	3.81638e-05	-1.82395	0.00192864	Vacuolar iron transporter homolog 2.1 [Source:UniProtKB/Swiss-Prot;Acc:Q9LSF6]	#N/A	#N/A	#N/A	#N/A
AT1G31050	NA	NA	NA	NA	8.59418e-12	-1.82282	6.93844e-09	basic helix-loop-helix (bHLH) DNA-binding superfamily protein [Source:TAIR;Acc:AT1G31050]	#N/A	#N/A	#N/A	#N/A
AT4G34600	NA	NA	NA	NA	1.09702e-09	-1.82157	3.86303e-07	unknown protein; FUNCTIONS IN: molecular_function unknown; INVOLVED IN: pollen tube growth; LOCATED IN: endomembrane system; EXPRESSED IN: 11 plant structures; EXPRESSED DURING: M germinated pollen stage, LP.04 four leaves visible, 4 anthesis, petal /.../rentiation and expansion stage; BEST Arabidopsis thaliana protein match is: unknown protein (TAIR:AT2G16385.1); Has 17 Blast hits to 17 proteins…	#N/A	#N/A	IncludeHW	IncludeHW
AT1G74460	NA	NA	NA	NA	0.000397058	-1.81965	0.0111571	GDSL esterase/lipase At1g74460 [Source:UniProtKB/Swiss-Prot;Acc:Q9CA68]	#N/A	#N/A	#N/A	#N/A
AT1G67105	NA	NA	NA	NA	4.84617e-07	-1.81916	6.26613e-05	other RNA [Source:TAIR;Acc:AT1G67105]	#N/A	#N/A	ExcludePres	Exclude
AT1G73610	NA	NA	NA	NA	0.00173363	-1.819	0.0324942	GDSL esterase/lipase At1g73610 [Source:UniProtKB/Swiss-Prot;Acc:Q9C9V0]	#N/A	#N/A	#N/A	#N/A
AT5G14130	NA	NA	NA	NA	0.000220047	-1.81181	0.00717612	Peroxidase 55 [Source:UniProtKB/Swiss-Prot;Acc:Q96509]	#N/A	#N/A	#N/A	#N/A
AT4G12550	NA	NA	NA	NA	1.45841e-08	-1.81007	3.62968e-06	Putative lipid-binding protein AIR1 [Source:UniProtKB/Swiss-Prot;Acc:Q9S7I2]	#N/A	#N/A	ExcludeHW	Exclude
AT3G21770	NA	NA	NA	NA	3.43261e-10	-1.8096	1.47562e-07	Peroxidase 30 [Source:UniProtKB/Swiss-Prot;Acc:Q9LSY7]	#N/A	#N/A	#N/A	#N/A
AT2G19970	NA	NA	NA	NA	0.00195439	-1.80936	0.0356644	CAP (Cysteine-rich secretory proteins, Antigen 5, and Pathogenesis-related 1 protein) superfamily protein [Source:TAIR;Acc:AT2G19970]	#N/A	#N/A	#N/A	#N/A
AT3G21530	NA	NA	NA	NA	1.44303e-05	-1.8029	0.000913305	DNAse I-like superfamily protein [Source:TAIR;Acc:AT3G21530]	#N/A	#N/A	#N/A	#N/A
AT1G47600	NA	NA	NA	NA	0.00077566	-1.80239	0.0181097	Myrosinase 4 [Source:UniProtKB/Swiss-Prot;Acc:Q8GRX1]	#N/A	#N/A	ExcludeHW	Exclude
AT4G10510	NA	NA	NA	NA	6.40992e-08	-1.78749	1.14689e-05	Subtilase family protein [Source:TAIR;Acc:AT4G10510]	#N/A	#N/A	#N/A	#N/A
AT4G08290	NA	NA	NA	NA	3.69944e-13	-1.78595	3.95016e-10	WAT1-related protein At4g08290 [Source:UniProtKB/Swiss-Prot;Acc:Q9SUF1]	#N/A	#N/A	#N/A	#N/A
AT2G30750	NA	NA	NA	NA	0.00101133	-1.78534	0.021894	cytochrome P450, family 71, subfamily A, polypeptide 12 [Source:TAIR;Acc:AT2G30750]	#N/A	#N/A	#N/A	#N/A
AT4G18510	NA	NA	NA	NA	6.41346e-05	-1.77796	0.00285339	CLAVATA3/ESR (CLE)-related protein 2 [Source:UniProtKB/Swiss-Prot;Acc:O49519]	#N/A	#N/A	#N/A	#N/A
AT4G08300	NA	NA	NA	NA	1.66299e-09	-1.77665	5.29296e-07	WAT1-related protein At4g08300 [Source:UniProtKB/Swiss-Prot;Acc:Q501F8]	#N/A	#N/A	#N/A	#N/A
AT3G22740	NA	NA	NA	NA	0.000614624	-1.76677	0.015436	Homocysteine S-methyltransferase 3 [Source:UniProtKB/Swiss-Prot;Acc:Q8LAX0]	#N/A	#N/A	#N/A	#N/A
AT2G01530	NA	NA	NA	NA	1.54395e-13	-1.75992	1.82522e-10	MLP-like protein 329 [Source:UniProtKB/Swiss-Prot;Acc:Q9ZVF2]	#N/A	#N/A	#N/A	#N/A
AT3G48740	NA	NA	NA	NA	3.48216e-10	-1.75805	1.47773e-07	Bidirectional sugar transporter SWEET11 [Source:UniProtKB/Swiss-Prot;Acc:Q9SMM5]	#N/A	#N/A	IncludeHW	IncludeHW
AT1G22065	NA	NA	NA	NA	2.9114e-05	-1.75723	0.00157211	unknown protein; FUNCTIONS IN: molecular_function unknown; INVOLVED IN: biological_process unknown; LOCATED IN: cellular_component unknown; BEST Arabidopsis thaliana protein match is: unknown protein (TAIR:AT1G77885.1); Has 30201 Blast hits to 17322 /.../ins in 780 species: Archae - 12; Bacteria - 1396; Metazoa - 17338; Fungi - 3422; Plants - 5037; Viruses - 0; Other Eukaryotes - 2996 (source: NC…	#N/A	#N/A	ExcludePres	Exclude
AT5G51105	NA	NA	NA	NA	0.000429776	-1.75587	0.0117777	Protein of unknown function (DUF1278) [Source:TAIR;Acc:AT5G51105]	#N/A	#N/A	#N/A	#N/A
AT3G08040	NA	NA	NA	NA	3.38952e-11	-1.75489	2.24393e-08	MATE efflux family protein FRD3 [Source:UniProtKB/Swiss-Prot;Acc:Q9SFB0]	#N/A	#N/A	IncludeHW	IncludeHW
AT1G19530	0.000656011	-0.97	NA	NA	5.24382e-09	-1.74601	1.48355e-06	unknown protein; FUNCTIONS IN: molecular_function unknown; INVOLVED IN: N-terminal protein myristoylation, anaerobic respiration; LOCATED IN: cellular_component unknown; EXPRESSED IN: leaf apex, inflorescence meristem, hypocotyl, root, flower; EXPRE /.../URING: petal differentiation and expansion stage; Has 47 Blast hits to 47 proteins in 13 species: Archae - 0; Bacteria - 0; Metazoa - 0; Fungi -…	#N/A	#N/A	IncludeHW	IncludeHW
AT3G27150	NA	NA	NA	NA	1.20882e-05	-1.74595	0.000793913	F-box/kelch-repeat protein At3g27150 [Source:UniProtKB/Swiss-Prot;Acc:Q9LI89]	#N/A	#N/A	#N/A	#N/A
AT1G53940	NA	NA	NA	NA	6.66822e-08	-1.74452	1.18035e-05	GDSL-motif lipase 2 [Source:TAIR;Acc:AT1G53940]	#N/A	#N/A	#N/A	#N/A
AT2G04038	NA	NA	NA	NA	0.00203486	-1.74429	0.0367262	basic leucine-zipper 48 [Source:TAIR;Acc:AT2G04038]	#N/A	#N/A	ExcludeHW	Exclude
AT5G25160	NA	NA	NA	NA	2.22656e-07	-1.74137	3.36535e-05	Zinc finger protein 3 [Source:UniProtKB/Swiss-Prot;Acc:Q39262]	#N/A	#N/A	#N/A	#N/A
AT5G52790	NA	NA	NA	NA	7.93101e-07	-1.73515	9.3425e-05	DUF21 domain-containing protein At5g52790 [Source:UniProtKB/Swiss-Prot;Acc:Q9LTD8]	#N/A	#N/A	ExcludeHW	Exclude
AT5G63850	NA	NA	NA	NA	1e-09	-1.73455	3.62487e-07	Amino acid permease 4 [Source:UniProtKB/Swiss-Prot;Acc:Q9FN04]	#N/A	#N/A	#N/A	#N/A
AT1G77885	NA	NA	NA	NA	1.64e-07	-1.73427	2.62324e-05	unknown protein; BEST Arabidopsis thaliana protein match is: unknown protein (TAIR:AT1G22065.1); Has 35333 Blast hits to 34131 proteins in 2444 species: Archae - 798; Bacteria - 22429; Metazoa - 974; Fungi - 991; Plants - 531; Viruses - 0; Other Euk /.../s - 9610 (source: NCBI BLink). [Source:TAIR;Acc:AT1G77885]	#N/A	#N/A	#N/A	#N/A
AT5G18600	NA	NA	NA	NA	0.00255875	-1.73178	0.0431101	Monothiol glutaredoxin-S2 [Source:UniProtKB/Swiss-Prot;Acc:Q8L8Z8]	#N/A	#N/A	#N/A	#N/A
AT2G33830	NA	NA	NA	NA	2.78676e-10	-1.7317	1.24655e-07	Dormancy/auxin associated family protein [Source:TAIR;Acc:AT2G33830]	#N/A	#N/A	IncludeHW	IncludeHW
AT3G60140	NA	NA	NA	NA	0.000327283	-1.72793	0.00962114	Beta-glucosidase 30 [Source:UniProtKB/Swiss-Prot;Acc:Q9M1C9]	#N/A	#N/A	#N/A	#N/A
AT1G76410	NA	NA	NA	NA	2.94122e-08	-1.72708	6.143e-06	RING-H2 finger protein ATL8 [Source:UniProtKB/Swiss-Prot;Acc:Q8LC69]	#N/A	#N/A	IncludeHW	IncludeHW
AT1G65970	NA	NA	NA	NA	1.65449e-08	-1.71719	4.02306e-06	Peroxiredoxin-2C [Source:UniProtKB/Swiss-Prot;Acc:Q9SRZ4]	#N/A	#N/A	#N/A	#N/A
AT5G53190	NA	NA	NA	NA	5.38154e-08	-1.71514	1.0045e-05	Bidirectional sugar transporter SWEET3 [Source:UniProtKB/Swiss-Prot;Acc:Q6NQN5]	#N/A	#N/A	#N/A	#N/A
AT2G23630	NA	NA	NA	NA	3.68054e-05	-1.7131	0.00188299	SKU5 similar 16 [Source:TAIR;Acc:AT2G23630]	#N/A	#N/A	#N/A	#N/A
AT5G47240	NA	NA	NA	NA	9.90642e-05	-1.71213	0.00398435	Nudix hydrolase 8 [Source:UniProtKB/Swiss-Prot;Acc:Q8L7W2]	#N/A	#N/A	#N/A	#N/A
AT1G30720	NA	NA	NA	NA	1.72319e-08	-1.71207	4.07425e-06	FAD-binding Berberine family protein [Source:TAIR;Acc:AT1G30720]	#N/A	#N/A	#N/A	#N/A
AT1G49470	NA	NA	NA	NA	3.71479e-06	-1.71192	0.000320217	Family of unknown function (DUF716) [Source:TAIR;Acc:AT1G49470]	#N/A	#N/A	#N/A	#N/A
AT4G08770	NA	NA	NA	NA	0.00011282	-1.70472	0.00438814	Peroxidase 37 [Source:UniProtKB/Swiss-Prot;Acc:Q9LDN9]	#N/A	#N/A	#N/A	#N/A
AT2G30400	NA	NA	NA	NA	1.86166e-05	-1.69689	0.0011245	Transcription repressor OFP2 [Source:UniProtKB/Swiss-Prot;Acc:O04351]	#N/A	#N/A	#N/A	#N/A
AT2G22122	NA	NA	NA	NA	2.18822e-08	-1.694	4.86122e-06	unknown protein; Has 35333 Blast hits to 34131 proteins in 2444 species: Archae - 798; Bacteria - 22429; Metazoa - 974; Fungi - 991; Plants - 531; Viruses - 0; Other Eukaryotes - 9610 (source: NCBI BLink). [Source:TAIR;Acc:AT2G22122]	#N/A	#N/A	#N/A	#N/A
AT5G13580	NA	NA	NA	NA	0.000135321	-1.69382	0.00496594	ABC transporter G family member 6 [Source:UniProtKB/Swiss-Prot;Acc:Q9FNB5]	#N/A	#N/A	#N/A	#N/A
AT4G18340	NA	NA	NA	NA	2.42292e-07	-1.68937	3.59596e-05	Glycosyl hydrolase superfamily protein [Source:TAIR;Acc:AT4G18340]	#N/A	#N/A	#N/A	#N/A
AT1G31770	NA	NA	NA	NA	3.2025e-12	-1.68787	3e-09	ABC transporter G family member 14 [Source:UniProtKB/Swiss-Prot;Acc:Q9C6W5]	#N/A	#N/A	#N/A	#N/A
AT5G23980	NA	NA	NA	NA	6.38705e-06	-1.68621	0.000489733	Ferric reduction oxidase 4 [Source:UniProtKB/Swiss-Prot;Acc:Q8W110]	#N/A	#N/A	#N/A	#N/A
AT1G73260	NA	NA	NA	NA	6.04724e-08	-1.68603	1.09901e-05	kunitz trypsin inhibitor 1 [Source:TAIR;Acc:AT1G73260]	#N/A	#N/A	#N/A	#N/A
AT2G22510	NA	NA	NA	NA	0.00246465	-1.68506	0.0419027	hydroxyproline-rich glycoprotein family protein [Source:TAIR;Acc:AT2G22510]	#N/A	#N/A	#N/A	#N/A
AT1G20700	NA	NA	NA	NA	0.000517694	-1.67741	0.0135464	WUSCHEL-related homeobox 14 [Source:UniProtKB/Swiss-Prot;Acc:Q9LM84]	#N/A	#N/A	ExcludePres	Exclude
AT4G37160	NA	NA	NA	NA	0.000121704	-1.67477	0.00460928	SKU5 similar 15 [Source:TAIR;Acc:AT4G37160]	#N/A	#N/A	#N/A	#N/A
AT3G13950	NA	NA	NA	NA	8.76659e-05	-1.67435	0.00362276	unknown protein; BEST Arabidopsis thaliana protein match is: unknown protein (TAIR:AT4G13266.1); Has 339 Blast hits to 265 proteins in 12 species: Archae - 0; Bacteria - 0; Metazoa - 0; Fungi - 0; Plants - 339; Viruses - 0; Other Eukaryotes - 0 (sou /.../CBI BLink). [Source:TAIR;Acc:AT3G13950]	#N/A	#N/A	#N/A	#N/A
AT1G44800	NA	NA	NA	NA	2.55953e-11	-1.6702	1.76506e-08	WAT1-related protein At1g44800 [Source:UniProtKB/Swiss-Prot;Acc:Q9LPF1]	#N/A	#N/A	#N/A	#N/A
AT1G69490	NA	NA	NA	NA	3e-09	-1.66787	9.08403e-07	NAC transcription factor 29 [Source:UniProtKB/Swiss-Prot;Acc:O49255]	#N/A	#N/A	IncludeHW	IncludeHW
AT4G07820	NA	NA	NA	NA	2.41122e-10	-1.66465	1.09334e-07	CAP (Cysteine-rich secretory proteins, Antigen 5, and Pathogenesis-related 1 protein) superfamily protein [Source:TAIR;Acc:AT4G07820]	#N/A	#N/A	#N/A	#N/A
AT4G39700	NA	NA	NA	NA	0.00197896	-1.66441	0.0360119	Heavy metal transport/detoxification superfamily protein [Source:TAIR;Acc:AT4G39700]	#N/A	#N/A	#N/A	#N/A
AT5G48100	NA	NA	NA	NA	0.00102083	-1.66295	0.0220421	Laccase-15 [Source:UniProtKB/Swiss-Prot;Acc:Q84J37]	#N/A	#N/A	#N/A	#N/A
AT5G14470	NA	NA	NA	NA	0.00252688	-1.66268	0.0426965	Probable glucuronokinase 2 [Source:UniProtKB/Swiss-Prot;Acc:Q9LY82]	#N/A	#N/A	#N/A	#N/A
AT2G36690	NA	NA	NA	NA	3.18771e-09	-1.65921	9.50599e-07	2-oxoglutarate (2OG) and Fe(II)-dependent oxygenase superfamily protein [Source:TAIR;Acc:AT2G36690]	#N/A	#N/A	#N/A	#N/A
AT2G28960	NA	NA	NA	NA	4.02952e-10	-1.65685	1.66726e-07	Probable LRR receptor-like serine/threonine-protein kinase At2g28960 [Source:UniProtKB/Swiss-Prot;Acc:C0LGL4]	#N/A	#N/A	#N/A	#N/A
AT5G57685	NA	NA	NA	NA	1.05025e-11	-1.65302	8.05242e-09	Protein GLUTAMINE DUMPER 3 [Source:UniProtKB/Swiss-Prot;Acc:Q9FHH5]	#N/A	#N/A	#N/A	#N/A
AT5G28080	NA	NA	NA	NA	2.30902e-07	-1.64212	3.47413e-05	Probable serine/threonine-protein kinase WNK9 [Source:UniProtKB/Swiss-Prot;Acc:Q2V338]	#N/A	#N/A	#N/A	#N/A
AT1G18880	NA	NA	NA	NA	9.26512e-12	-1.63654	7.30201e-09	Protein NRT1/ PTR FAMILY 2.9 [Source:UniProtKB/Swiss-Prot;Acc:Q9M9V7]	#N/A	#N/A	#N/A	#N/A
AT3G30210	NA	NA	NA	NA	0.00159597	-1.6297	0.0305895	myb domain protein 121 [Source:TAIR;Acc:AT3G30210]	#N/A	#N/A	ExcludePres	Exclude
AT3G49780	NA	NA	NA	NA	2.82728e-06	-1.62821	0.00025702	Phytosulfokines 3 [Source:UniProtKB/Swiss-Prot;Acc:Q9M2Y0]	#N/A	#N/A	ExcludeHW	Exclude
AT1G06090	NA	NA	NA	NA	0.000802875	-1.62704	0.0185716	Delta-9 desaturase-like 1 protein [Source:UniProtKB/Swiss-Prot;Acc:Q9LND9]	#N/A	#N/A	#N/A	#N/A
AT5G20820	NA	NA	NA	NA	3.85939e-07	-1.62073	5.21427e-05	SAUR-like auxin-responsive protein family [Source:TAIR;Acc:AT5G20820]	#N/A	#N/A	#N/A	#N/A
AT3G01970	NA	NA	NA	NA	2.78e-07	-1.62014	3.95003e-05	Probable WRKY transcription factor 45 [Source:UniProtKB/Swiss-Prot;Acc:Q9S763]	#N/A	#N/A	#N/A	#N/A
AT4G39675	NA	NA	NA	NA	3.09e-07	-1.61764	4.29799e-05	unknown protein; Has 30201 Blast hits to 17322 proteins in 780 species: Archae - 12; Bacteria - 1396; Metazoa - 17338; Fungi - 3422; Plants - 5037; Viruses - 0; Other Eukaryotes - 2996 (source: NCBI BLink). [Source:TAIR;Acc:AT4G39675]	#N/A	#N/A	#N/A	#N/A
AT4G04630	NA	NA	NA	NA	0.000215612	-1.61597	0.00706319	Protein of unknown function, DUF584 [Source:TAIR;Acc:AT4G04630]	#N/A	#N/A	#N/A	#N/A
AT2G46790	NA	NA	NA	NA	0.000865779	-1.6133	0.019611	Two-component response regulator-like APRR9 [Source:UniProtKB/Swiss-Prot;Acc:Q8L500]	#N/A	#N/A	ExcludePres	Exclude
AT1G55610	NA	NA	NA	NA	1.82703e-07	-1.59492	2.8647e-05	Serine/threonine-protein kinase BRI1-like 1 [Source:UniProtKB/Swiss-Prot;Acc:Q9ZWC8]	#N/A	#N/A	ExcludeHW	Exclude
AT2G20670	NA	NA	NA	NA	4.812e-06	-1.59344	0.000393286	Protein of unknown function (DUF506) [Source:TAIR;Acc:AT2G20670]	#N/A	#N/A	#N/A	#N/A
AT4G33420	NA	NA	NA	NA	7.23225e-10	-1.59329	2.72e-07	Peroxidase 47 [Source:UniProtKB/Swiss-Prot;Acc:Q9SZB9]	#N/A	#N/A	#N/A	#N/A
AT5G54230	NA	NA	NA	NA	1.23733e-06	-1.59219	0.000131589	myb domain protein 49 [Source:TAIR;Acc:AT5G54230]	#N/A	#N/A	ExcludeHW	Exclude
AT2G18196	NA	NA	NA	NA	1.83e-07	-1.59134	2.8647e-05	Heavy metal transport/detoxification superfamily protein [Source:TAIR;Acc:AT2G18196]	#N/A	#N/A	#N/A	#N/A
AT5G07650	NA	NA	NA	NA	4.64134e-06	-1.5875	0.000384082	Actin-binding FH2 protein [Source:TAIR;Acc:AT5G07650]	#N/A	#N/A	#N/A	#N/A
AT2G27430	NA	NA	NA	NA	5.90901e-05	-1.58696	0.00270906	ARM repeat superfamily protein [Source:TAIR;Acc:AT2G27430]	#N/A	#N/A	#N/A	#N/A
AT4G13300	NA	NA	NA	NA	0.000325598	-1.58372	0.00958863	(Z)-gamma-bisabolene synthase 2 [Source:UniProtKB/Swiss-Prot;Acc:Q9T0K1]	#N/A	#N/A	#N/A	#N/A
AT3G61210	NA	NA	NA	NA	0.00312832	-1.58302	0.0499105	S-adenosyl-L-methionine-dependent methyltransferases superfamily protein [Source:TAIR;Acc:AT3G61210]	#N/A	#N/A	#N/A	#N/A
AT3G45330	NA	NA	NA	NA	0.00117419	-1.57873	0.0244908	Putative L-type lectin-domain containing receptor kinase I.1 [Source:UniProtKB/Swiss-Prot;Acc:Q9M3E5]	#N/A	#N/A	#N/A	#N/A
AT5G48940	NA	NA	NA	NA	2.6e-08	-1.57587	5.62012e-06	LRR receptor-like serine/threonine-protein kinase RCH1 [Source:UniProtKB/Swiss-Prot;Acc:C0LGV1]	#N/A	#N/A	#N/A	#N/A
AT5G10530	NA	NA	NA	NA	0.000489606	-1.57507	0.0129755	L-type lectin-domain containing receptor kinase IX.1 [Source:UniProtKB/Swiss-Prot;Acc:Q9LXA5]	#N/A	#N/A	ExcludePres	Exclude
AT3G26610	NA	NA	NA	NA	2.71102e-08	-1.57388	5.78951e-06	Pectin lyase-like superfamily protein [Source:TAIR;Acc:AT3G26610]	#N/A	#N/A	#N/A	#N/A
AT1G21680	NA	NA	NA	NA	3.42716e-09	-1.56774	1.01288e-06	DPP6 N-terminal domain-like protein [Source:TAIR;Acc:AT1G21680]	#N/A	#N/A	IncludeHW	IncludeHW
AT5G24070	NA	NA	NA	NA	0.00217524	-1.56753	0.0384835	Probable peroxidase 61 [Source:UniProtKB/Swiss-Prot;Acc:Q9FLV5]	#N/A	#N/A	#N/A	#N/A
AT1G51890	NA	NA	NA	NA	7e-09	-1.56578	1.92053e-06	Probable LRR receptor-like protein kinase At1g51890 [Source:UniProtKB/Swiss-Prot;Acc:C0LGG6]	#N/A	#N/A	#N/A	#N/A
AT2G22860	NA	NA	NA	NA	5.00152e-06	-1.56154	0.000405773	Phytosulfokines 2 [Source:UniProtKB/Swiss-Prot;Acc:O81003]	#N/A	#N/A	ExcludeHW	Exclude
AT1G06570	NA	NA	NA	NA	1.96044e-10	-1.55369	9.68547e-08	phytoene desaturation 1 [Source:TAIR;Acc:AT1G06570]	#N/A	#N/A	IncludeHW	IncludeHW
AT1G49570	NA	NA	NA	NA	3.89685e-06	-1.55265	0.00033417	Peroxidase 10 [Source:UniProtKB/Swiss-Prot;Acc:Q9FX85]	#N/A	#N/A	#N/A	#N/A
AT2G23030	NA	NA	NA	NA	7.39495e-07	-1.5499	8.93359e-05	Serine/threonine-protein kinase SRK2J [Source:UniProtKB/Swiss-Prot;Acc:O64812]	#N/A	#N/A	#N/A	#N/A
AT5G59260	NA	NA	NA	NA	0.0001791	-1.54822	0.0060929	Probable L-type lectin-domain containing receptor kinase II.1 [Source:UniProtKB/Swiss-Prot;Acc:Q9FIF1]	#N/A	#N/A	#N/A	#N/A
AT4G15390	NA	NA	NA	NA	8.02083e-08	-1.54687	1.39736e-05	HXXXD-type acyl-transferase family protein [Source:TAIR;Acc:AT4G15390]	#N/A	#N/A	#N/A	#N/A
AT3G53980	NA	NA	NA	NA	6.06e-07	-1.54347	7.53188e-05	Bifunctional inhibitor/lipid-transfer protein/seed storage 2S albumin superfamily protein [Source:TAIR;Acc:AT3G53980]	#N/A	#N/A	ExcludePres	Exclude
AT2G26695	NA	NA	NA	NA	0.000315678	-1.5418	0.00937153	Ran BP2/NZF zinc finger-like superfamily protein [Source:TAIR;Acc:AT2G26695]	#N/A	#N/A	#N/A	#N/A
AT5G23660	NA	NA	NA	NA	3.44429e-08	-1.54115	7.05733e-06	Bidirectional sugar transporter SWEET12 [Source:UniProtKB/Swiss-Prot;Acc:O82587]	#N/A	#N/A	ExcludeHW	Exclude
AT5G23020	NA	NA	NA	NA	8.50488e-07	-1.52238	9.8779e-05	Methylthioalkylmalate synthase 3, chloroplastic [Source:UniProtKB/Swiss-Prot;Acc:Q9FN52]	#N/A	#N/A	#N/A	#N/A
AT2G40320	NA	NA	NA	NA	2.63062e-07	-1.51936	3.76953e-05	Protein trichome birefringence-like 33 [Source:UniProtKB/Swiss-Prot;Acc:F4IH21]	#N/A	#N/A	#N/A	#N/A
AT1G73300	NA	NA	NA	NA	1.07054e-07	-1.51804	1.80796e-05	Serine carboxypeptidase-like 2 [Source:UniProtKB/Swiss-Prot;Acc:Q9CAU3]	#N/A	#N/A	#N/A	#N/A
AT5G14070	NA	NA	NA	NA	0.000927436	-1.51593	0.0205482	Glutaredoxin-C8 [Source:UniProtKB/Swiss-Prot;Acc:Q8LF89]	#N/A	#N/A	#N/A	#N/A
AT4G15330	NA	NA	NA	NA	0.00182929	-1.51384	0.0339417	cytochrome P450, family 705, subfamily A, polypeptide 1 [Source:TAIR;Acc:AT4G15330]	#N/A	#N/A	#N/A	#N/A
AT3G48390	NA	NA	NA	NA	4.26541e-06	-1.51316	0.000360177	MA3 domain-containing protein [Source:TAIR;Acc:AT3G48390]	#N/A	#N/A	#N/A	#N/A
AT3G18560	NA	NA	NA	NA	2.17159e-08	-1.5106	4.85689e-06	unknown protein; BEST Arabidopsis thaliana protein match is: unknown protein (TAIR:AT1G49000.1); Has 95 Blast hits to 95 proteins in 13 species: Archae - 0; Bacteria - 0; Metazoa - 0; Fungi - 0; Plants - 95; Viruses - 0; Other Eukaryotes - 0 (source /.../ BLink). [Source:TAIR;Acc:AT3G18560]	#N/A	#N/A	#N/A	#N/A
AT4G32780	NA	NA	NA	NA	2.14449e-06	-1.51028	0.000209395	phosphoinositide binding [Source:TAIR;Acc:AT4G32780]	#N/A	#N/A	#N/A	#N/A
AT4G13420	NA	NA	NA	NA	9.09829e-07	-1.50977	0.000102786	Potassium transporter 5 [Source:UniProtKB/Swiss-Prot;Acc:Q9M7K4]	#N/A	#N/A	ExcludeHW	Exclude
AT4G32785	NA	NA	NA	NA	4.1266e-05	-1.50839	0.0020566	CONTAINS InterPro DOMAIN/s: Pleckstrin-like, plant (InterPro:IPR013666), Pleckstrin homology (InterPro:IPR001849); BEST Arabidopsis thaliana protein match is: FORKED 1 (TAIR:AT3G63300.1); Has 35333 Blast hits to 34131 proteins in 2444 species: Archa /.../8; Bacteria - 22429; Metazoa - 974; Fungi - 991; Plants - 531; Viruses - 0; Other Eukaryotes - 9610 (source: NCBI BLink). [Source:TAIR;Acc:AT4G3…	#N/A	#N/A	#N/A	#N/A
AT1G01070	NA	NA	NA	NA	4.03063e-07	-1.50605	5.4235e-05	WAT1-related protein At1g01070 [Source:UniProtKB/Swiss-Prot;Acc:Q5XEZ0]	#N/A	#N/A	#N/A	#N/A
AT3G47340	NA	NA	NA	NA	5.548e-06	-1.50429	0.000440393	Asparagine synthetase [glutamine-hydrolyzing] 1 [Source:UniProtKB/Swiss-Prot;Acc:P49078]	#N/A	#N/A	#N/A	#N/A
AT3G56970	NA	NA	NA	NA	0.000170512	-1.5011	0.00587928	Transcription factor ORG2 [Source:UniProtKB/Swiss-Prot;Acc:Q9M1K1]	#N/A	#N/A	#N/A	#N/A
AT4G37340	NA	NA	NA	NA	2.22892e-05	-1.49565	0.00129894	cytochrome P450, family 81, subfamily D, polypeptide 3 [Source:TAIR;Acc:AT4G37340]	#N/A	#N/A	#N/A	#N/A
AT5G52120	NA	NA	NA	NA	0.000220283	-1.49086	0.00717677	F-box protein PP2-A14 [Source:UniProtKB/Swiss-Prot;Acc:Q9FJ80]	#N/A	#N/A	#N/A	#N/A
AT1G60680	NA	NA	NA	NA	1.54098e-08	-1.48946	3.77836e-06	Probable aldo-keto reductase 2 [Source:UniProtKB/Swiss-Prot;Acc:Q84M96]	#N/A	#N/A	#N/A	#N/A
AT4G00780	NA	NA	NA	NA	2.13518e-05	-1.48512	0.00125691	TRAF-like family protein [Source:TAIR;Acc:AT4G00780]	#N/A	#N/A	#N/A	#N/A
AT2G12646	NA	NA	NA	NA	0.00180948	-1.48363	0.0336839	PLATZ transcription factor family protein [Source:TAIR;Acc:AT2G12646]	#N/A	#N/A	#N/A	#N/A
AT1G58320	NA	NA	NA	NA	0.000260126	-1.48074	0.00810776	Protein PLANT CADMIUM RESISTANCE 9 [Source:UniProtKB/Swiss-Prot;Acc:P0CW98]	#N/A	#N/A	#N/A	#N/A
AT4G24180	NA	NA	NA	NA	0.000211966	-1.47877	0.00696752	THAUMATIN-LIKE PROTEIN 1 [Source:TAIR;Acc:AT4G24180]	#N/A	#N/A	#N/A	#N/A
AT1G73270	NA	NA	NA	NA	8.81333e-05	-1.47791	0.00363753	Serine carboxypeptidase-like 6 [Source:UniProtKB/Swiss-Prot;Acc:Q9CAU0]	#N/A	#N/A	#N/A	#N/A
AT4G15960	NA	NA	NA	NA	6.4526e-08	-1.47449	1.14832e-05	alpha/beta-Hydrolases superfamily protein [Source:TAIR;Acc:AT4G15960]	#N/A	#N/A	#N/A	#N/A
AT5G06850	NA	NA	NA	NA	1.04774e-06	-1.47404	0.000115604	C2 calcium/lipid-binding plant phosphoribosyltransferase family protein [Source:TAIR;Acc:AT5G06850]	#N/A	#N/A	#N/A	#N/A
AT4G11650	NA	NA	NA	NA	8e-09	-1.47359	2.14539e-06	Osmotin-like protein OSM34 [Source:UniProtKB/Swiss-Prot;Acc:P50700]	#N/A	#N/A	#N/A	#N/A
AT3G14280	NA	NA	NA	NA	2.6498e-08	-1.47218	5.69552e-06	unknown protein; Has 51 Blast hits to 51 proteins in 13 species: Archae - 0; Bacteria - 0; Metazoa - 0; Fungi - 0; Plants - 51; Viruses - 0; Other Eukaryotes - 0 (source: NCBI BLink). [Source:TAIR;Acc:AT3G14280]	#N/A	#N/A	#N/A	#N/A
AT5G65970	NA	NA	NA	NA	2.12473e-07	-1.47022	3.25605e-05	MLO-like protein 10 [Source:UniProtKB/Swiss-Prot;Acc:Q9FKY5]	#N/A	#N/A	#N/A	#N/A
AT3G11930	NA	NA	0.00237522	-0.543825	1.54765e-07	-1.4675	2.51121e-05	Adenine nucleotide alpha hydrolases-like superfamily protein [Source:TAIR;Acc:AT3G11930]	#N/A	IncludeHW	IncludeHW	IncludeHW
AT3G12090	NA	NA	NA	NA	1.82743e-08	-1.46454	4.2127e-06	Tetraspanin-6 [Source:UniProtKB/Swiss-Prot;Acc:Q9C7C1]	#N/A	#N/A	#N/A	#N/A
AT5G12330	NA	NA	NA	NA	1.03055e-05	-1.46396	0.000707722	Protein LATERAL ROOT PRIMORDIUM 1 [Source:UniProtKB/Swiss-Prot;Acc:Q94CK9]	#N/A	#N/A	IncludeHW	IncludeHW
AT2G45830	NA	NA	NA	NA	3.46164e-07	-1.46284	4.75451e-05	downstream target of AGL15 2 [Source:TAIR;Acc:AT2G45830]	#N/A	#N/A	#N/A	#N/A
AT2G36120	NA	NA	NA	NA	1.19183e-09	-1.4606	4.10946e-07	Glycine-rich protein DOT1 [Source:UniProtKB/Swiss-Prot;Acc:Q9SIH2]	#N/A	#N/A	IncludeHW	IncludeHW
AT3G30875	NA	NA	NA	NA	2.83625e-05	-1.45794	0.00154543	pseudogene, putative multidrug resistance protein, similar to multidrug resistance protein 1 homolog GB:T06165 GI:7442649 from (Hordeum vulgare); blastp match of 54% identity and 0. P-value to GP [Source:TAIR;Acc:AT3G30875]	#N/A	#N/A	#N/A	#N/A
AT1G72360	NA	NA	NA	NA	9.51282e-06	-1.45782	0.000665505	Ethylene-responsive transcription factor ERF073 [Source:UniProtKB/Swiss-Prot;Acc:Q8H0T5]	#N/A	#N/A	#N/A	#N/A
AT1G26250	NA	NA	NA	NA	8.33617e-06	-1.45503	0.000598186	Proline-rich extensin-like family protein [Source:TAIR;Acc:AT1G26250]	#N/A	#N/A	#N/A	#N/A
AT3G56980	NA	NA	NA	NA	5.14231e-07	-1.45275	6.59751e-05	Transcription factor ORG3 [Source:UniProtKB/Swiss-Prot;Acc:Q9M1K0]	#N/A	#N/A	#N/A	#N/A
AT1G16150	NA	NA	NA	NA	0.00245672	-1.45225	0.0418253	wall associated kinase-like 4 [Source:TAIR;Acc:AT1G16150]	#N/A	#N/A	#N/A	#N/A
AT5G50120	NA	NA	NA	NA	0.000701881	-1.45225	0.0168874	Transducin/WD40 repeat-like superfamily protein [Source:TAIR;Acc:AT5G50120]	#N/A	#N/A	#N/A	#N/A
AT5G19970	NA	NA	NA	NA	6.07589e-08	-1.45211	1.09901e-05	unknown protein; Has 1807 Blast hits to 1807 proteins in 277 species: Archae - 0; Bacteria - 0; Metazoa - 736; Fungi - 347; Plants - 385; Viruses - 0; Other Eukaryotes - 339 (source: NCBI BLink). [Source:TAIR;Acc:AT5G19970]	#N/A	#N/A	#N/A	#N/A
AT5G06740	NA	NA	NA	NA	4.40472e-07	-1.45057	5.78574e-05	Probable L-type lectin-domain containing receptor kinase S.5 [Source:UniProtKB/Swiss-Prot;Acc:Q9FG33]	#N/A	#N/A	#N/A	#N/A
AT5G01550	NA	NA	NA	NA	0.00126589	-1.44918	0.0258178	Lectin-domain containing receptor kinase VI.3 [Source:UniProtKB/Swiss-Prot;Acc:Q9M020]	#N/A	#N/A	#N/A	#N/A
AT5G44610	NA	NA	NA	NA	2.20979e-05	-1.44574	0.00129462	Plasma membrane-associated cation-binding protein 2 [Source:UniProtKB/Swiss-Prot;Acc:Q9LU05]	#N/A	#N/A	#N/A	#N/A
AT5G20250	0.0175723	-0.32	0.0161568	-1.17643	1.66509e-08	-1.44493	4.02306e-06	Probable galactinol--sucrose galactosyltransferase 6 [Source:UniProtKB/Swiss-Prot;Acc:Q8RX87]	IncludePres	ExcludePres	ExcludePres	Exclude
AT2G47860	NA	NA	NA	NA	2.31563e-09	-1.44477	7.23111e-07	BTB/POZ domain-containing protein SETH6 [Source:UniProtKB/Swiss-Prot;Acc:O82253]	#N/A	#N/A	#N/A	#N/A
AT1G11185	NA	NA	NA	NA	2.63144e-05	-1.44343	0.00146886	other RNA [Source:TAIR;Acc:AT1G11185]	#N/A	#N/A	#N/A	#N/A
AT5G59090	NA	NA	0.0423908	-0.376932	7.71596e-07	-1.44253	9.15434e-05	subtilase 4.12 [Source:TAIR;Acc:AT5G59090]	#N/A	IncludeHW	#N/A	IncludeHW
AT4G01450	NA	NA	NA	NA	1.9765e-08	-1.43879	4.512e-06	WAT1-related protein At4g01450 [Source:UniProtKB/Swiss-Prot;Acc:Q9M129]	#N/A	#N/A	#N/A	#N/A
AT2G47160	NA	NA	NA	NA	5.46371e-10	-1.43784	2.15303e-07	Boron transporter 1 [Source:UniProtKB/Swiss-Prot;Acc:Q8VYR7]	#N/A	#N/A	#N/A	#N/A
AT5G64110	NA	NA	NA	NA	2.45909e-07	-1.43686	3.60344e-05	Peroxidase 70 [Source:UniProtKB/Swiss-Prot;Acc:Q9FMI7]	#N/A	#N/A	ExcludeHW	Exclude
AT1G67520	NA	NA	NA	NA	0.00105139	-1.43676	0.0225255	lectin protein kinase family protein [Source:TAIR;Acc:AT1G67520]	#N/A	#N/A	#N/A	#N/A
AT3G49690	NA	NA	NA	NA	0.00152645	-1.43435	0.0295999	Transcription factor RAX3 [Source:UniProtKB/Swiss-Prot;Acc:Q9M2Y9]	#N/A	#N/A	#N/A	#N/A
AT2G47270	NA	NA	NA	NA	0.000115348	-1.43096	0.00444487	Transcription factor UPBEAT1 [Source:UniProtKB/Swiss-Prot;Acc:O22901]	#N/A	#N/A	#N/A	#N/A
AT1G02580	NA	NA	NA	NA	0.000118007	-1.42985	0.00450015	Histone-lysine N-methyltransferase MEDEA [Source:UniProtKB/Swiss-Prot;Acc:O65312]	#N/A	#N/A	#N/A	#N/A
AT5G47740	NA	NA	NA	NA	3.02e-07	-1.42918	4.23558e-05	Adenine nucleotide alpha hydrolases-like superfamily protein [Source:TAIR;Acc:AT5G47740]	#N/A	#N/A	#N/A	#N/A
AT2G28860	NA	NA	NA	NA	2.619e-06	-1.42792	0.000245589	Cytochrome P450 710A1 [Source:UniProtKB/Swiss-Prot;Acc:Q9ZV28]	#N/A	#N/A	ExcludeHW	Exclude
AT5G50300	NA	NA	NA	NA	0.000282275	-1.4277	0.00857995	Adenine/guanine permease AZG2 [Source:UniProtKB/Swiss-Prot;Acc:Q84MA8]	#N/A	#N/A	#N/A	#N/A
AT3G63380	NA	NA	NA	NA	3.18547e-07	-1.42589	4.39343e-05	Calcium-transporting ATPase 12, plasma membrane-type [Source:UniProtKB/Swiss-Prot;Acc:Q9LY77]	#N/A	#N/A	#N/A	#N/A
AT5G62340	NA	NA	NA	NA	0.000159643	-1.42306	0.00558599	Plant invertase/pectin methylesterase inhibitor superfamily protein [Source:TAIR;Acc:AT5G62340]	#N/A	#N/A	#N/A	#N/A
AT3G15240	NA	NA	NA	NA	1.77167e-05	-1.42068	0.00108199	Serine/threonine-protein kinase WNK (With No Lysine)-related [Source:TAIR;Acc:AT3G15240]	#N/A	#N/A	#N/A	#N/A
AT3G20940	NA	NA	NA	NA	1.92078e-06	-1.41871	0.000192084	cytochrome P450, family 705, subfamily A, polypeptide 30 [Source:TAIR;Acc:AT3G20940]	#N/A	#N/A	ExcludeHW	Exclude
AT3G45410	NA	NA	NA	NA	0.00138742	-1.41554	0.0276824	L-type lectin-domain containing receptor kinase I.3 [Source:UniProtKB/Swiss-Prot;Acc:Q9M3D8]	#N/A	#N/A	#N/A	#N/A
AT1G34180	NA	NA	NA	NA	0.0018894	-1.41288	0.0348224	NAC domain-containing protein 16 [Source:UniProtKB/Swiss-Prot;Acc:A4FVP6]	#N/A	#N/A	#N/A	#N/A
AT3G46690	NA	NA	NA	NA	2.36021e-06	-1.41087	0.000227108	UDP-glycosyltransferase 76E4 [Source:UniProtKB/Swiss-Prot;Acc:Q9STE3]	#N/A	#N/A	#N/A	#N/A
AT3G06460	NA	NA	NA	NA	0.00188041	-1.41055	0.0347146	GNS1/SUR4 membrane protein family [Source:TAIR;Acc:AT3G06460]	#N/A	#N/A	#N/A	#N/A
AT1G52200	NA	NA	NA	NA	5.27753e-06	-1.4098	0.00042504	Protein PLANT CADMIUM RESISTANCE 8 [Source:UniProtKB/Swiss-Prot;Acc:Q9M815]	#N/A	#N/A	ExcludeHW	Exclude
AT2G42060	NA	NA	NA	NA	2.796e-06	-1.40972	0.000255662	Cysteine/Histidine-rich C1 domain family protein [Source:TAIR;Acc:AT2G42060]	#N/A	#N/A	#N/A	#N/A
AT1G11450	NA	NA	NA	NA	2.62651e-05	-1.40895	0.00146859	nodulin MtN21 /EamA-like transporter family protein [Source:TAIR;Acc:AT1G11450]	#N/A	#N/A	#N/A	#N/A
AT5G05790	NA	NA	NA	NA	1.55203e-05	-1.40645	0.00096567	Duplicated homeodomain-like superfamily protein [Source:TAIR;Acc:AT5G05790]	#N/A	#N/A	#N/A	#N/A
AT2G38400	NA	NA	NA	NA	5e-09	-1.40543	1.43845e-06	Alanine--glyoxylate aminotransferase 2 homolog 2, mitochondrial [Source:UniProtKB/Swiss-Prot;Acc:Q94AL9]	#N/A	#N/A	#N/A	#N/A
AT2G26560	NA	NA	NA	NA	2.74748e-06	-1.40512	0.000252083	Patatin-like protein 2 [Source:UniProtKB/Swiss-Prot;Acc:O48723]	#N/A	#N/A	#N/A	#N/A
AT3G52820	NA	NA	NA	NA	2.83865e-05	-1.40162	0.00154543	Purple acid phosphatase 22 [Source:UniProtKB/Swiss-Prot;Acc:Q8S340]	#N/A	#N/A	#N/A	#N/A
AT4G32860	NA	NA	NA	NA	1.99291e-06	-1.39987	0.000196918	unknown protein; Has 46 Blast hits to 46 proteins in 10 species: Archae - 0; Bacteria - 0; Metazoa - 0; Fungi - 0; Plants - 46; Viruses - 0; Other Eukaryotes - 0 (source: NCBI BLink). [Source:TAIR;Acc:AT4G32860]	#N/A	#N/A	IncludeHW	IncludeHW
AT4G13620	NA	NA	NA	NA	9.21492e-06	-1.39941	0.000647607	Ethylene-responsive transcription factor ERF062 [Source:UniProtKB/Swiss-Prot;Acc:Q9SVQ0]	#N/A	#N/A	#N/A	#N/A
AT1G05700	NA	NA	NA	NA	2.50533e-07	-1.39711	3.65326e-05	Probable LRR receptor-like serine/threonine-protein kinase At1g05700 [Source:UniProtKB/Swiss-Prot;Acc:C0LGD6]	#N/A	#N/A	ExcludeHW	Exclude
AT2G48130	NA	NA	NA	NA	1.15802e-05	-1.39683	0.000768169	Bifunctional inhibitor/lipid-transfer protein/seed storage 2S albumin superfamily protein [Source:TAIR;Acc:AT2G48130]	#N/A	#N/A	#N/A	#N/A
AT5G02640	NA	NA	NA	NA	0.000100606	-1.39629	0.00402193	unknown protein; BEST Arabidopsis thaliana protein match is: unknown protein (TAIR:AT3G46300.1); Has 37 Blast hits to 37 proteins in 10 species: Archae - 0; Bacteria - 0; Metazoa - 0; Fungi - 0; Plants - 37; Viruses - 0; Other Eukaryotes - 0 (source /.../ BLink). [Source:TAIR;Acc:AT5G02640]	#N/A	#N/A	IncludeHW	IncludeHW
AT5G59680	NA	NA	NA	NA	1.08932e-05	-1.39578	0.000738833	Probable LRR receptor-like serine/threonine-protein kinase At5g59680 [Source:UniProtKB/Swiss-Prot;Acc:Q9FN93]	#N/A	#N/A	#N/A	#N/A
AT1G70850	0.0178171	-0.28	0.0461804	-0.488947	9e-09	-1.39063	2.36677e-06	MLP-like protein 34 [Source:UniProtKB/Swiss-Prot;Acc:Q9SSK7]	IncludePres	ExcludeHW	#N/A	Exclude
AT1G10340	NA	NA	NA	NA	0.000225904	-1.38695	0.00731907	Ankyrin repeat family protein [Source:TAIR;Acc:AT1G10340]	#N/A	#N/A	#N/A	#N/A
AT3G58810	NA	NA	NA	NA	8.07437e-07	-1.38552	9.4109e-05	Metal tolerance protein A2 [Source:UniProtKB/Swiss-Prot;Acc:Q9LXS1]	#N/A	#N/A	#N/A	#N/A
AT3G16340	NA	NA	NA	NA	1e-09	-1.38546	3.62487e-07	ABC transporter G family member 29 [Source:UniProtKB/Swiss-Prot;Acc:Q94A18]	#N/A	#N/A	#N/A	#N/A
AT3G51330	NA	NA	NA	NA	1.43125e-08	-1.38457	3.58907e-06	Eukaryotic aspartyl protease family protein [Source:TAIR;Acc:AT3G51330]	#N/A	#N/A	#N/A	#N/A
AT4G12545	NA	NA	NA	NA	6.92095e-05	-1.38235	0.00303029	Putative lipid-binding protein AIR1B [Source:UniProtKB/Swiss-Prot;Acc:Q9ZSP6]	#N/A	#N/A	ExcludeHW	Exclude
AT1G77145	NA	NA	NA	NA	0.000257929	-1.38197	0.00805445	Protein of unknown function (DUF506) [Source:TAIR;Acc:AT1G77145]	#N/A	#N/A	#N/A	#N/A
AT5G46350	NA	NA	NA	NA	0.00121549	-1.38012	0.025021	Probable WRKY transcription factor 8 [Source:UniProtKB/Swiss-Prot;Acc:Q9FL26]	#N/A	#N/A	#N/A	#N/A
AT3G27650	NA	NA	NA	NA	7.93823e-05	-1.37995	0.00336015	LOB domain-containing protein 25 [Source:UniProtKB/Swiss-Prot;Acc:Q8L8Q3]	#N/A	#N/A	#N/A	#N/A
AT5G53320	NA	NA	NA	NA	5.49807e-07	-1.37981	6.97285e-05	Probable inactive receptor kinase At5g53320 [Source:UniProtKB/Swiss-Prot;Acc:Q9FK10]	#N/A	#N/A	#N/A	#N/A
AT1G68150	NA	NA	NA	NA	1.5547e-06	-1.37742	0.000159326	Probable WRKY transcription factor 9 [Source:UniProtKB/Swiss-Prot;Acc:Q9C9F0]	#N/A	#N/A	#N/A	#N/A
AT1G09090	NA	NA	NA	NA	1.34052e-06	-1.37707	0.000140419	Respiratory burst oxidase homolog protein B [Source:UniProtKB/Swiss-Prot;Acc:Q9SBI0]	#N/A	#N/A	#N/A	#N/A
AT1G10682	NA	NA	NA	NA	0.000100012	-1.37703	0.00401272	other RNA [Source:TAIR;Acc:AT1G10682]	#N/A	#N/A	#N/A	#N/A
AT1G51790	NA	NA	NA	NA	5.98146e-07	-1.37471	7.49971e-05	Leucine-rich repeat protein kinase family protein [Source:TAIR;Acc:AT1G51790]	#N/A	#N/A	ExcludePres	Exclude
AT4G37850	NA	NA	NA	NA	7.42721e-07	-1.37098	8.93993e-05	Transcription factor bHLH25 [Source:UniProtKB/Swiss-Prot;Acc:Q9T072]	#N/A	#N/A	ExcludeHW	Exclude
AT5G15130	NA	NA	NA	NA	6.11e-07	-1.36961	7.53188e-05	Probable WRKY transcription factor 72 [Source:UniProtKB/Swiss-Prot;Acc:Q9LXG8]	#N/A	#N/A	#N/A	#N/A
AT4G38530	NA	NA	NA	NA	0.00244088	-1.36802	0.0415829	Phosphoinositide phospholipase C 3 [Source:UniProtKB/Swiss-Prot;Acc:Q56W08]	#N/A	#N/A	#N/A	#N/A
AT5G60020	NA	NA	NA	NA	0.0012038	-1.36688	0.0249044	Laccase-17 [Source:UniProtKB/Swiss-Prot;Acc:Q9FJD5]	#N/A	#N/A	ExcludeHW	Exclude
AT4G19920	NA	NA	NA	NA	0.00122307	-1.36546	0.0251459	Toll-Interleukin-Resistance (TIR) domain family protein [Source:TAIR;Acc:AT4G19920]	#N/A	#N/A	#N/A	#N/A
AT4G01600	NA	NA	NA	NA	0.000371914	-1.36091	0.0106219	GEM-like protein 2 [Source:UniProtKB/Swiss-Prot;Acc:Q9M122]	#N/A	#N/A	#N/A	#N/A
AT1G45015	NA	NA	NA	NA	0.000198974	-1.35892	0.00661268	MD-2-related lipid recognition domain-containing protein [Source:TAIR;Acc:AT1G45015]	#N/A	#N/A	#N/A	#N/A
AT1G61820	NA	NA	NA	NA	3.92949e-08	-1.3578	7.883e-06	Beta-glucosidase 46 [Source:UniProtKB/Swiss-Prot;Acc:O80690]	#N/A	#N/A	ExcludeHW	Exclude
AT1G21140	NA	NA	NA	NA	0.00205649	-1.35417	0.0369651	Vacuolar iron transporter homolog 1 [Source:UniProtKB/Swiss-Prot;Acc:Q9LPU9]	#N/A	#N/A	#N/A	#N/A
AT2G15960	NA	NA	NA	NA	7.92854e-07	-1.3536	9.3425e-05	unknown protein; Has 14 Blast hits to 14 proteins in 5 species: Archae - 0; Bacteria - 0; Metazoa - 0; Fungi - 0; Plants - 14; Viruses - 0; Other Eukaryotes - 0 (source: NCBI BLink). [Source:TAIR;Acc:AT2G15960]	#N/A	#N/A	ExcludeHW	Exclude
AT5G43780	NA	NA	0.0479483	-0.409913	2.67435e-06	-1.35055	0.000248054	ATP sulfurylase 4, chloroplastic [Source:UniProtKB/Swiss-Prot;Acc:Q9S7D8]	#N/A	IncludeHW	#N/A	IncludeHW
AT2G30840	NA	NA	NA	NA	1.74668e-05	-1.34897	0.0010687	2-oxoglutarate (2OG) and Fe(II)-dependent oxygenase superfamily protein [Source:TAIR;Acc:AT2G30840]	#N/A	#N/A	#N/A	#N/A
AT1G03090	NA	NA	NA	NA	1.83205e-08	-1.34876	4.2127e-06	Methylcrotonoyl-CoA carboxylase subunit alpha, mitochondrial [Source:UniProtKB/Swiss-Prot;Acc:Q42523]	#N/A	#N/A	#N/A	#N/A
AT2G01520	NA	NA	NA	NA	0.00156153	-1.348	0.0301164	MLP-like protein 328 [Source:UniProtKB/Swiss-Prot;Acc:Q9ZVF3]	#N/A	#N/A	ExcludeHW	Exclude
AT1G30840	NA	NA	NA	NA	5.77185e-05	-1.34776	0.00265722	Probable purine permease 4 [Source:UniProtKB/Swiss-Prot;Acc:Q9SY29]	#N/A	#N/A	IncludeHW	IncludeHW
AT4G36430	NA	NA	NA	NA	1.22151e-05	-1.34302	0.000800655	Peroxidase 49 [Source:UniProtKB/Swiss-Prot;Acc:O23237]	#N/A	#N/A	#N/A	#N/A
AT3G55230	NA	NA	NA	NA	2.69199e-05	-1.34052	0.00149009	Dirigent protein 24 [Source:UniProtKB/Swiss-Prot;Acc:Q9M3C8]	#N/A	#N/A	ExcludePres	Exclude
AT1G49310	NA	NA	NA	NA	0.00010531	-1.33762	0.00416365	unknown protein; FUNCTIONS IN: molecular_function unknown; INVOLVED IN: biological_process unknown; LOCATED IN: endomembrane system; EXPRESSED IN: 9 plant structures; EXPRESSED DURING: LP.04 four leaves visible, petal differentiation and expansion s /.../Has 11 Blast hits to 11 proteins in 6 species: Archae - 0; Bacteria - 0; Metazoa - 0; Fungi - 0; Plants - 11; Viruses - 0; Other Eukaryotes - 0 …	#N/A	#N/A	#N/A	#N/A
AT1G52140	NA	NA	NA	NA	5.2633e-06	-1.33629	0.000424928	unknown protein; BEST Arabidopsis thaliana protein match is: unknown protein (TAIR:AT3G16330.1); Has 114 Blast hits to 114 proteins in 15 species: Archae - 0; Bacteria - 0; Metazoa - 0; Fungi - 0; Plants - 114; Viruses - 0; Other Eukaryotes - 0 (sou /.../CBI BLink). [Source:TAIR;Acc:AT1G52140]	#N/A	#N/A	#N/A	#N/A
AT3G26130	NA	NA	NA	NA	0.00306929	-1.33555	0.0492232	Cellulase (glycosyl hydrolase family 5) protein [Source:TAIR;Acc:AT3G26130]	#N/A	#N/A	#N/A	#N/A
AT2G44010	NA	NA	NA	NA	7.71488e-07	-1.33553	9.15434e-05	unknown protein; BEST Arabidopsis thaliana protein match is: unknown protein (TAIR:AT3G59880.1); Has 18 Blast hits to 18 proteins in 7 species: Archae - 0; Bacteria - 0; Metazoa - 0; Fungi - 0; Plants - 18; Viruses - 0; Other Eukaryotes - 0 (source: /.../BLink). [Source:TAIR;Acc:AT2G44010]	#N/A	#N/A	#N/A	#N/A
AT4G31110	NA	NA	NA	NA	8.7877e-07	-1.33472	0.000100609	Wall-associated receptor kinase-like 18 [Source:UniProtKB/Swiss-Prot;Acc:Q0WNY5]	#N/A	#N/A	#N/A	#N/A
AT3G47510	NA	NA	NA	NA	2.65766e-06	-1.33434	0.000247806	unknown protein; FUNCTIONS IN: molecular_function unknown; INVOLVED IN: biological_process unknown; LOCATED IN: endomembrane system; EXPRESSED IN: 19 plant structures; EXPRESSED DURING: 11 growth stages; Has 15 Blast hits to 15 proteins in 7 species /.../ae - 0; Bacteria - 0; Metazoa - 0; Fungi - 0; Plants - 15; Viruses - 0; Other Eukaryotes - 0 (source: NCBI BLink). [Source:TAIR;Acc:AT3G47510]	#N/A	#N/A	IncludeHW	IncludeHW
AT2G15220	NA	NA	NA	NA	0.000477347	-1.33375	0.0128044	Plant basic secretory protein (BSP) family protein [Source:TAIR;Acc:AT2G15220]	#N/A	#N/A	#N/A	#N/A
AT3G04570	NA	NA	NA	NA	1.73145e-07	-1.33058	2.75542e-05	AT-hook motif nuclear-localized protein 19 [Source:UniProtKB/Swiss-Prot;Acc:Q9SR17]	#N/A	#N/A	#N/A	#N/A
AT2G38800	NA	NA	NA	NA	1.5754e-07	-1.32902	2.54377e-05	Plant calmodulin-binding protein-related [Source:TAIR;Acc:AT2G38800]	#N/A	#N/A	IncludeHW	IncludeHW
AT1G07590	NA	NA	NA	NA	1.42114e-05	-1.32815	0.000901174	Pentatricopeptide repeat-containing protein At1g07590, mitochondrial [Source:UniProtKB/Swiss-Prot;Acc:Q940Q2]	#N/A	#N/A	#N/A	#N/A
AT4G31875	NA	NA	NA	NA	1.14317e-05	-1.32381	0.000761258	unknown protein; Has 30201 Blast hits to 17322 proteins in 780 species: Archae - 12; Bacteria - 1396; Metazoa - 17338; Fungi - 3422; Plants - 5037; Viruses - 0; Other Eukaryotes - 2996 (source: NCBI BLink). [Source:TAIR;Acc:AT4G31875]	#N/A	#N/A	#N/A	#N/A
AT5G65207	NA	NA	NA	NA	0.00151617	-1.32352	0.0294524	unknown protein; BEST Arabidopsis thaliana protein match is: unknown protein (TAIR:AT5G10040.1); Has 30201 Blast hits to 17322 proteins in 780 species: Archae - 12; Bacteria - 1396; Metazoa - 17338; Fungi - 3422; Plants - 5037; Viruses - 0; Other Eu /.../es - 2996 (source: NCBI BLink). [Source:TAIR;Acc:AT5G65207]	#N/A	#N/A	#N/A	#N/A
AT5G50720	NA	NA	NA	NA	0.00226862	-1.32116	0.0395855	HVA22-like protein e [Source:UniProtKB/Swiss-Prot;Acc:Q9FED2]	#N/A	#N/A	ExcludeHW	Exclude
AT3G21260	NA	NA	NA	NA	7.12505e-05	-1.31989	0.00310733	Glycolipid transfer protein 3 [Source:UniProtKB/Swiss-Prot;Acc:Q9LU33]	#N/A	#N/A	#N/A	#N/A
AT1G23120	NA	NA	NA	NA	0.000179331	-1.31957	0.0060945	Polyketide cyclase/dehydrase and lipid transport superfamily protein [Source:TAIR;Acc:AT1G23120]	#N/A	#N/A	#N/A	#N/A
AT5G48110	NA	NA	NA	NA	2.70445e-06	-1.31825	0.000249359	Terpenoid cyclases/Protein prenyltransferases superfamily protein [Source:TAIR;Acc:AT5G48110]	#N/A	#N/A	#N/A	#N/A
AT5G59520	NA	NA	NA	NA	1.75167e-08	-1.31593	4.11221e-06	Zinc transporter 2 [Source:UniProtKB/Swiss-Prot;Acc:Q9LTH9]	#N/A	#N/A	#N/A	#N/A
AT4G28040	NA	NA	NA	NA	1.32068e-05	-1.31295	0.000845566	WAT1-related protein At4g28040 [Source:UniProtKB/Swiss-Prot;Acc:Q9SUD5]	#N/A	#N/A	#N/A	#N/A
AT1G18860	NA	NA	NA	NA	3.46752e-05	-1.31172	0.00179259	Probable WRKY transcription factor 61 [Source:UniProtKB/Swiss-Prot;Acc:Q8VWV6]	#N/A	#N/A	#N/A	#N/A
AT2G24762	NA	NA	NA	NA	8.32668e-06	-1.31169	0.000598186	Protein GLUTAMINE DUMPER 4 [Source:UniProtKB/Swiss-Prot;Acc:Q8S8A0]	#N/A	#N/A	#N/A	#N/A
AT1G51830	NA	NA	NA	NA	1.05884e-05	-1.30944	0.000724144	Leucine-rich repeat protein kinase family protein [Source:TAIR;Acc:AT1G51830]	#N/A	#N/A	ExcludePres	Exclude
AT2G18570	NA	NA	NA	NA	0.00276464	-1.309	0.0456421	UDP-glycosyltransferase 72D1 [Source:UniProtKB/Swiss-Prot;Acc:Q9ZU72]	#N/A	#N/A	ExcludeHW	Exclude
AT1G01640	NA	NA	NA	NA	6.21492e-05	-1.30773	0.00281038	BTB/POZ domain-containing protein At1g01640 [Source:UniProtKB/Swiss-Prot;Acc:Q9LQ95]	#N/A	#N/A	IncludeHW	IncludeHW
AT5G02020	NA	NA	NA	NA	1.19983e-06	-1.30457	0.000128529	Encodes a protein involved in salt tolerance, names SIS (Salt Induced Serine rich). [Source:TAIR;Acc:AT5G02020]	#N/A	#N/A	IncludeHW	IncludeHW
AT5G38280	NA	NA	NA	NA	0.000453971	-1.30403	0.0122869	PR5-like receptor kinase [Source:TAIR;Acc:AT5G38280]	#N/A	#N/A	#N/A	#N/A
AT3G15370	NA	NA	NA	NA	0.00252388	-1.30339	0.0426676	Expansin-A12 [Source:UniProtKB/Swiss-Prot;Acc:Q9LDJ3]	#N/A	#N/A	ExcludeHW	Exclude
AT5G51500	NA	NA	NA	NA	0.000713662	-1.30136	0.0170128	Probable pectinesterase/pectinesterase inhibitor 60 [Source:UniProtKB/Swiss-Prot;Acc:Q9FHN4]	#N/A	#N/A	#N/A	#N/A
AT2G46750	NA	NA	NA	NA	2.31175e-05	-1.2979	0.0013308	L-gulonolactone oxidase 2 [Source:UniProtKB/Swiss-Prot;Acc:Q6NQ66]	#N/A	#N/A	#N/A	#N/A
AT5G56100	NA	NA	NA	NA	9.19259e-06	-1.29781	0.000647413	glycine-rich protein / oleosin [Source:TAIR;Acc:AT5G56100]	#N/A	#N/A	ExcludeHW	Exclude
AT4G14580	NA	NA	NA	NA	4.46535e-06	-1.29583	0.000372305	CBL-interacting serine/threonine-protein kinase 4 [Source:UniProtKB/Swiss-Prot;Acc:Q9SUL7]	#N/A	#N/A	ExcludeHW	Exclude
AT2G25900	NA	NA	NA	NA	7.59326e-09	-1.29152	2.04345e-06	Zinc finger CCCH domain-containing protein 23 [Source:UniProtKB/Swiss-Prot;Acc:O82307]	#N/A	#N/A	#N/A	#N/A
AT3G02620	NA	NA	NA	NA	7.35641e-05	-1.29139	0.00316651	Acyl-[acyl-carrier-protein] desaturase 4, chloroplastic [Source:UniProtKB/Swiss-Prot;Acc:Q9M880]	#N/A	#N/A	ExcludeHW	Exclude
AT2G18150	NA	NA	NA	NA	0.000412567	-1.28896	0.0114471	Peroxidase 15 [Source:UniProtKB/Swiss-Prot;Acc:Q9SI16]	#N/A	#N/A	#N/A	#N/A
AT2G36950	NA	NA	NA	NA	3.13996e-05	-1.28868	0.00165503	Heavy metal transport/detoxification superfamily protein [Source:TAIR;Acc:AT2G36950]	#N/A	#N/A	#N/A	#N/A
AT3G16220	NA	NA	NA	NA	0.000203439	-1.28821	0.006735	Predicted eukaryotic LigT [Source:TAIR;Acc:AT3G16220]	#N/A	#N/A	#N/A	#N/A
AT5G19120	NA	NA	NA	NA	4.21982e-06	-1.28694	0.000358155	Eukaryotic aspartyl protease family protein [Source:TAIR;Acc:AT5G19120]	#N/A	#N/A	#N/A	#N/A
AT3G53200	NA	NA	NA	NA	1.19084e-07	-1.2853	1.98081e-05	myb domain protein 27 [Source:TAIR;Acc:AT3G53200]	#N/A	#N/A	#N/A	#N/A
AT1G23390	NA	NA	NA	NA	1.7e-08	-1.28448	4.04739e-06	F-box/kelch-repeat protein At1g23390 [Source:UniProtKB/Swiss-Prot;Acc:Q9LDE3]	#N/A	#N/A	#N/A	#N/A
AT5G47450	NA	NA	NA	NA	0.000280922	-1.28409	0.0085467	Aquaporin TIP2-3 [Source:UniProtKB/Swiss-Prot;Acc:Q9FGL2]	#N/A	#N/A	#N/A	#N/A
AT3G11660	NA	NA	NA	NA	7.6887e-06	-1.28282	0.00056936	NDR1/HIN1-like 1 [Source:TAIR;Acc:AT3G11660]	#N/A	#N/A	IncludeHW	IncludeHW
AT5G40590	NA	NA	NA	NA	0.000348867	-1.28205	0.0100504	Cysteine/Histidine-rich C1 domain family protein [Source:TAIR;Acc:AT5G40590]	#N/A	#N/A	ExcludeHW	Exclude
AT5G47950	NA	NA	NA	NA	1.83266e-08	-1.2811	4.2127e-06	HXXXD-type acyl-transferase family protein [Source:TAIR;Acc:AT5G47950]	#N/A	#N/A	#N/A	#N/A
AT5G56870	NA	NA	0.0316408	-0.538696	8.00932e-07	-1.28049	9.40129e-05	Beta-galactosidase 4 [Source:UniProtKB/Swiss-Prot;Acc:Q9SCV8]	IncludePres	IncludePres	#N/A	IncludePres
AT2G31110	NA	NA	NA	NA	4.81652e-05	-1.27988	0.00229978	Protein trichome birefringence-like 40 [Source:UniProtKB/Swiss-Prot;Acc:Q67XC4]	#N/A	#N/A	#N/A	#N/A
AT1G21360	NA	NA	NA	NA	5.51511e-05	-1.2775	0.00256398	Glycolipid transfer protein 2 [Source:UniProtKB/Swiss-Prot;Acc:Q6NLQ3]	#N/A	#N/A	#N/A	#N/A
AT1G07560	NA	NA	NA	NA	0.000233038	-1.27735	0.0074964	Probable LRR receptor-like serine/threonine-protein kinase At1g07560 [Source:UniProtKB/Swiss-Prot;Acc:C0LGD9]	#N/A	#N/A	#N/A	#N/A
AT1G13520	NA	NA	NA	NA	0.000667687	-1.27647	0.016347	Protein of unknown function (DUF1262) [Source:TAIR;Acc:AT1G13520]	#N/A	#N/A	#N/A	#N/A
AT5G14020	NA	NA	NA	NA	0.00164505	-1.27596	0.0312768	Endosomal targeting BRO1-like domain-containing protein [Source:TAIR;Acc:AT5G14020]	#N/A	#N/A	#N/A	#N/A
AT5G10280	NA	NA	NA	NA	1.119e-06	-1.27301	0.000122243	myb domain protein 92 [Source:TAIR;Acc:AT5G10280]	#N/A	#N/A	#N/A	#N/A
AT3G47040	NA	NA	NA	NA	0.000115238	-1.27264	0.00444487	Glycosyl hydrolase family protein [Source:TAIR;Acc:AT3G47040]	#N/A	#N/A	#N/A	#N/A
AT2G19110	NA	NA	NA	NA	4.07111e-08	-1.27226	8.06792e-06	Putative cadmium/zinc-transporting ATPase HMA4 [Source:UniProtKB/Swiss-Prot;Acc:O64474]	#N/A	#N/A	IncludeHW	IncludeHW
AT5G63590	NA	NA	NA	NA	0.00180945	-1.27085	0.0336839	Flavonol synthase 3 [Source:UniProtKB/Swiss-Prot;Acc:Q9FFQ5]	#N/A	#N/A	#N/A	#N/A
AT4G29905	NA	NA	NA	NA	1.76919e-06	-1.27074	0.000179089	unknown protein; BEST Arabidopsis thaliana protein match is: unknown protein (TAIR:AT5G57123.1); Has 73 Blast hits to 73 proteins in 13 species: Archae - 0; Bacteria - 0; Metazoa - 0; Fungi - 0; Plants - 73; Viruses - 0; Other Eukaryotes - 0 (source /.../ BLink). [Source:TAIR;Acc:AT4G29905]	#N/A	#N/A	#N/A	#N/A
AT3G16440	NA	NA	NA	NA	0.00130617	-1.27073	0.0264276	Jacalin-related lectin 32 [Source:UniProtKB/Swiss-Prot;Acc:O04312]	#N/A	#N/A	IncludeHW	IncludeHW
AT2G31585	NA	NA	NA	NA	0.00149735	-1.27003	0.0291723	other RNA [Source:TAIR;Acc:AT2G31585]	#N/A	#N/A	#N/A	#N/A
AT2G37180	NA	NA	NA	NA	0.000165128	-1.26819	0.00574148	Aquaporin PIP2-3 [Source:UniProtKB/Swiss-Prot;Acc:P30302]	#N/A	#N/A	#N/A	#N/A
AT2G23050	NA	NA	NA	NA	0.00240856	-1.26744	0.0411807	BTB/POZ domain-containing protein NPY4 [Source:UniProtKB/Swiss-Prot;Acc:O64814]	#N/A	#N/A	#N/A	#N/A
AT3G20380	NA	NA	NA	NA	0.0001848	-1.26473	0.00625465	TRAF-like family protein [Source:TAIR;Acc:AT3G20380]	#N/A	#N/A	#N/A	#N/A
AT5G41040	NA	NA	NA	NA	1.48437e-06	-1.26257	0.00015259	Omega-hydroxypalmitate O-feruloyl transferase [Source:UniProtKB/Swiss-Prot;Acc:Q94CD1]	#N/A	#N/A	#N/A	#N/A
AT1G68740	NA	NA	NA	NA	1.81748e-05	-1.26071	0.00110184	Phosphate transporter PHO1 homolog 1 [Source:UniProtKB/Swiss-Prot;Acc:Q93ZF5]	#N/A	#N/A	#N/A	#N/A
AT3G48360	NA	NA	NA	NA	8.02016e-05	-1.25927	0.00339049	BTB/POZ and TAZ domain-containing protein 2 [Source:UniProtKB/Swiss-Prot;Acc:Q94BN0]	#N/A	#N/A	#N/A	#N/A
AT4G36410	NA	NA	NA	NA	0.000223169	-1.2554	0.00725651	Probable ubiquitin-conjugating enzyme E2 17 [Source:UniProtKB/Swiss-Prot;Acc:O23239]	#N/A	#N/A	#N/A	#N/A
AT1G18970	NA	NA	NA	NA	1.35481e-06	-1.25176	0.000141469	Germin-like protein subfamily T member 1 [Source:UniProtKB/Swiss-Prot;Acc:P92995]	#N/A	#N/A	#N/A	#N/A
AT5G56320	NA	NA	NA	NA	4.73176e-05	-1.2495	0.00227654	Expansin-A14 [Source:UniProtKB/Swiss-Prot;Acc:Q9FMA0]	#N/A	#N/A	#N/A	#N/A
AT4G32870	NA	NA	NA	NA	1.50159e-05	-1.24845	0.000943151	Polyketide cyclase/dehydrase and lipid transport superfamily protein [Source:TAIR;Acc:AT4G32870]	#N/A	#N/A	#N/A	#N/A
AT2G44380	NA	NA	NA	NA	0.000388694	-1.24742	0.011025	Cysteine/Histidine-rich C1 domain family protein [Source:TAIR;Acc:AT2G44380]	#N/A	#N/A	ExcludeHW	Exclude
AT3G16770	NA	NA	NA	NA	3.05574e-06	-1.24217	0.000270449	Ethylene-responsive transcription factor RAP2-3 [Source:UniProtKB/Swiss-Prot;Acc:P42736]	#N/A	#N/A	ExcludeHW	Exclude
AT4G36040	NA	NA	NA	NA	8.56098e-07	-1.24125	9.90829e-05	Chaperone protein dnaJ 11, chloroplastic [Source:UniProtKB/Swiss-Prot;Acc:Q9FYB5]	#N/A	#N/A	#N/A	#N/A
AT3G09220	NA	NA	NA	NA	2.43345e-07	-1.2402	3.59596e-05	Laccase-7 [Source:UniProtKB/Swiss-Prot;Acc:Q9SR40]	#N/A	#N/A	#N/A	#N/A
AT4G14650	NA	NA	NA	NA	0.000415595	-1.23996	0.0115118	unknown protein; FUNCTIONS IN: molecular_function unknown; INVOLVED IN: N-terminal protein myristoylation; EXPRESSED IN: 6 plant structures; EXPRESSED DURING: petal differentiation and expansion stage; Has 2407 Blast hits to 1833 proteins in 310 spe /.../Archae - 19; Bacteria - 223; Metazoa - 708; Fungi - 285; Plants - 140; Viruses - 42; Other Eukaryotes - 990 (source: NCBI BLink). [Source:TAIR;A…	#N/A	#N/A	#N/A	#N/A
AT5G03240	NA	NA	NA	NA	0.000171955	-1.2381	0.00591057	Polyubiquitin 3 [Source:UniProtKB/Swiss-Prot;Acc:Q1EC66]	#N/A	#N/A	#N/A	#N/A
AT4G27950	NA	NA	NA	NA	0.00217769	-1.23527	0.0385062	Ethylene-responsive transcription factor CRF4 [Source:UniProtKB/Swiss-Prot;Acc:Q9SUE3]	#N/A	#N/A	#N/A	#N/A
AT5G04080	NA	NA	NA	NA	5.76725e-05	-1.23483	0.00265722	unknown protein; FUNCTIONS IN: molecular_function unknown; INVOLVED IN: biological_process unknown; LOCATED IN: plasma membrane; EXPRESSED IN: 16 plant structures; EXPRESSED DURING: 9 growth stages; Has 115 Blast hits to 115 proteins in 16 species: /.../ - 0; Bacteria - 0; Metazoa - 0; Fungi - 5; Plants - 110; Viruses - 0; Other Eukaryotes - 0 (source: NCBI BLink). [Source:TAIR;Acc:AT5G04080]	#N/A	#N/A	#N/A	#N/A
AT5G03570	NA	NA	NA	NA	0.000764211	-1.2336	0.0178771	Solute carrier family 40 member 2 [Source:UniProtKB/Swiss-Prot;Acc:F4KGN5]	#N/A	#N/A	#N/A	#N/A
AT4G35190	NA	NA	NA	NA	8.22488e-06	-1.23273	0.000598186	Cytokinin riboside 5'-monophosphate phosphoribohydrolase LOG5 [Source:UniProtKB/Swiss-Prot;Acc:Q8LBB7]	#N/A	#N/A	ExcludeHW	Exclude
AT3G61630	NA	NA	NA	NA	2.98617e-06	-1.2327	0.000265	Ethylene-responsive transcription factor CRF6 [Source:UniProtKB/Swiss-Prot;Acc:Q9M374]	#N/A	#N/A	#N/A	#N/A
AT2G16050	NA	NA	NA	NA	0.00195448	-1.23186	0.0356644	Cysteine/Histidine-rich C1 domain family protein [Source:TAIR;Acc:AT2G16050]	#N/A	#N/A	#N/A	#N/A
AT5G64120	NA	NA	0.00589859	-0.516536	7.87575e-05	-1.23123	0.00334375	Peroxidase 71 [Source:UniProtKB/Swiss-Prot;Acc:Q43387]	#N/A	ExcludePres	#N/A	Exclude
AT5G07080	NA	NA	NA	NA	2.59211e-06	-1.22675	0.000243954	HXXXD-type acyl-transferase family protein [Source:TAIR;Acc:AT5G07080]	#N/A	#N/A	ExcludePres	Exclude
AT1G11580	0.0260283	-0.39	NA	NA	0.00013908	-1.2235	0.00505899	Pectinesterase/pectinesterase inhibitor 18 [Source:UniProtKB/Swiss-Prot;Acc:Q1JPL7]	#N/A	#N/A	#N/A	#N/A
AT5G02090	NA	NA	NA	NA	0.000106306	-1.22344	0.00417138	unknown protein; Has 30 Blast hits to 30 proteins in 10 species: Archae - 0; Bacteria - 0; Metazoa - 0; Fungi - 0; Plants - 30; Viruses - 0; Other Eukaryotes - 0 (source: NCBI BLink). [Source:TAIR;Acc:AT5G02090]	#N/A	#N/A	#N/A	#N/A
AT2G14210	NA	NA	NA	NA	6.6192e-05	-1.22086	0.00293703	MADS-box transcription factor ANR1 [Source:UniProtKB/Swiss-Prot;Acc:Q9SI38]	#N/A	#N/A	ExcludeHW	Exclude
AT2G33790	NA	NA	NA	NA	0.000266862	-1.21838	0.00827873	Non-classical arabinogalactan protein 30 [Source:UniProtKB/Swiss-Prot;Acc:P93013]	#N/A	#N/A	#N/A	#N/A
AT1G03840	NA	NA	NA	NA	0.00208276	-1.21837	0.0372167	Zinc finger protein MAGPIE [Source:UniProtKB/Swiss-Prot;Acc:Q9ZWA6]	#N/A	#N/A	#N/A	#N/A
AT1G51860	NA	NA	NA	NA	7.64601e-05	-1.21818	0.00326569	Probable LRR receptor-like serine/threonine-protein kinase At1g51860 [Source:UniProtKB/Swiss-Prot;Acc:C0LGG4]	#N/A	#N/A	ExcludePres	Exclude
AT2G47140	NA	NA	NA	NA	0.00102325	-1.21765	0.0220799	Short-chain dehydrogenase reductase 3b [Source:UniProtKB/Swiss-Prot;Acc:Q94K41]	#N/A	#N/A	#N/A	#N/A
AT1G80050	NA	NA	NA	NA	1.98985e-06	-1.21673	0.000196918	Adenine phosphoribosyltransferase 2 [Source:UniProtKB/Swiss-Prot;Acc:Q42563]	#N/A	#N/A	#N/A	#N/A
AT1G33750	NA	NA	NA	NA	0.000255071	-1.21611	0.00797271	Terpenoid synthase 22 [Source:UniProtKB/Swiss-Prot;Acc:Q9LQ27]	#N/A	#N/A	ExcludeHW	Exclude
AT3G20640	NA	NA	NA	NA	2.83412e-06	-1.21376	0.00025702	Transcription factor bHLH123 [Source:UniProtKB/Swiss-Prot;Acc:Q8GXT3]	#N/A	#N/A	#N/A	#N/A
AT1G30730	NA	NA	NA	NA	0.000338724	-1.2134	0.00986606	FAD-binding Berberine family protein [Source:TAIR;Acc:AT1G30730]	#N/A	#N/A	#N/A	#N/A
AT3G47200	NA	NA	NA	NA	0.000147922	-1.21288	0.00527625	UPF0481 protein At3g47200 [Source:UniProtKB/Swiss-Prot;Acc:Q9SD53]	#N/A	#N/A	#N/A	#N/A
AT2G30340	NA	NA	NA	NA	4.71462e-05	-1.2109	0.00227491	LOB domain-containing protein 13 [Source:UniProtKB/Swiss-Prot;Acc:Q9AT61]	#N/A	#N/A	#N/A	#N/A
AT4G28410	NA	NA	NA	NA	0.000123429	-1.21034	0.00464806	Tyrosine transaminase family protein [Source:TAIR;Acc:AT4G28410]	#N/A	#N/A	#N/A	#N/A
AT1G58190	NA	NA	NA	NA	7.07593e-06	-1.20849	0.000537202	receptor like protein 9 [Source:TAIR;Acc:AT1G58190]	#N/A	#N/A	#N/A	#N/A
AT5G48430	NA	NA	NA	NA	5.87058e-05	-1.20784	0.00269518	Eukaryotic aspartyl protease family protein [Source:TAIR;Acc:AT5G48430]	#N/A	#N/A	ExcludeHW	Exclude
AT5G06570	NA	NA	NA	NA	4.19735e-07	-1.20742	5.60228e-05	Probable carboxylesterase 15 [Source:UniProtKB/Swiss-Prot;Acc:Q9FG13]	#N/A	#N/A	#N/A	#N/A
AT4G00080	NA	NA	NA	NA	1.29171e-05	-1.20688	0.000831843	Plant invertase/pectin methylesterase inhibitor superfamily protein [Source:TAIR;Acc:AT4G00080]	#N/A	#N/A	ExcludePres	Exclude
AT5G44350	NA	NA	NA	NA	0.000491074	-1.20549	0.0129936	ethylene-responsive nuclear protein -related [Source:TAIR;Acc:AT5G44350]	#N/A	#N/A	#N/A	#N/A
AT5G49770	NA	NA	NA	NA	4.83908e-06	-1.20531	0.000394528	Probable leucine-rich repeat receptor-like protein kinase At5g49770 [Source:UniProtKB/Swiss-Prot;Acc:Q9LT96]	#N/A	#N/A	ExcludeHW	Exclude
AT3G26770	NA	NA	NA	NA	0.00156492	-1.20529	0.0301164	NAD(P)-binding Rossmann-fold superfamily protein [Source:TAIR;Acc:AT3G26770]	#N/A	#N/A	#N/A	#N/A
AT3G01350	NA	NA	NA	NA	0.00024376	-1.20517	0.00772123	Protein NRT1/ PTR FAMILY 5.9 [Source:UniProtKB/Swiss-Prot;Acc:Q9SRI2]	#N/A	#N/A	IncludeHW	IncludeHW
AT4G23410	NA	NA	NA	NA	2.07508e-05	-1.20213	0.00122985	Tetraspanin-5 [Source:UniProtKB/Swiss-Prot;Acc:Q84WF6]	#N/A	#N/A	ExcludeHW	Exclude
AT5G49660	NA	NA	NA	NA	1.5364e-05	-1.20079	0.000961367	Leucine-rich repeat transmembrane protein kinase family protein [Source:TAIR;Acc:AT5G49660]	#N/A	#N/A	ExcludeHW	Exclude
AT5G06610	NA	NA	NA	NA	2.77335e-05	-1.19988	0.00151988	Protein of unknown function (DUF620) [Source:TAIR;Acc:AT5G06610]	#N/A	#N/A	#N/A	#N/A
AT5G49780	NA	NA	NA	NA	0.00164494	-1.19851	0.0312768	Leucine-rich repeat protein kinase family protein [Source:TAIR;Acc:AT5G49780]	#N/A	#N/A	#N/A	#N/A
AT2G28660	NA	NA	NA	NA	7.20721e-05	-1.19723	0.00313878	Chloroplast-targeted copper chaperone protein [Source:TAIR;Acc:AT2G28660]	#N/A	#N/A	IncludeHW	IncludeHW
AT1G78110	NA	NA	NA	NA	3.68875e-06	-1.19042	0.00031924	unknown protein; FUNCTIONS IN: molecular_function unknown; INVOLVED IN: biological_process unknown; LOCATED IN: plasma membrane; EXPRESSED IN: 17 plant structures; EXPRESSED DURING: 7 growth stages; BEST Arabidopsis thaliana protein match is: unknow /.../ein (TAIR:AT1G22230.1); Has 5452 Blast hits to 3541 proteins in 289 species: Archae - 4; Bacteria - 165; Metazoa - 1756; Fungi - 532; Plants - 2…	#N/A	#N/A	#N/A	#N/A
AT3G29970	NA	NA	NA	NA	0.0024255	-1.19016	0.0413849	B12D protein [Source:TAIR;Acc:AT3G29970]	#N/A	#N/A	#N/A	#N/A
AT4G19370	NA	NA	NA	NA	0.000449458	-1.18981	0.0121847	Protein of unknown function (DUF1218) [Source:TAIR;Acc:AT4G19370]	#N/A	#N/A	#N/A	#N/A
AT2G24580	NA	NA	NA	NA	1.06863e-06	-1.18954	0.000117518	Probable sarcosine oxidase [Source:UniProtKB/Swiss-Prot;Acc:Q9SJA7]	#N/A	#N/A	#N/A	#N/A
AT4G15393	NA	NA	NA	NA	0.00264783	-1.18945	0.0442432	cytochrome P450, family 702, subfamily A, polypeptide 5 [Source:TAIR;Acc:AT4G15393]	#N/A	#N/A	#N/A	#N/A
AT3G63280	NA	NA	NA	NA	0.000115589	-1.18644	0.00444546	Serine/threonine-protein kinase Nek4 [Source:UniProtKB/Swiss-Prot;Acc:Q8RXT4]	#N/A	#N/A	#N/A	#N/A
AT3G56360	NA	NA	NA	NA	1.61e-07	-1.18602	2.58627e-05	unknown protein; FUNCTIONS IN: molecular_function unknown; INVOLVED IN: biological_process unknown; LOCATED IN: chloroplast; EXPRESSED IN: 24 plant structures; EXPRESSED DURING: 15 growth stages; BEST Arabidopsis thaliana protein match is: unknown p /.../ (TAIR:AT5G05250.1); Has 45 Blast hits to 45 proteins in 13 species: Archae - 0; Bacteria - 0; Metazoa - 0; Fungi - 0; Plants - 45; Viruses - 0;…	#N/A	#N/A	#N/A	#N/A
AT5G44585	NA	NA	NA	NA	0.00281418	-1.18487	0.0461377	unknown protein; FUNCTIONS IN: molecular_function unknown; INVOLVED IN: biological_process unknown; LOCATED IN: endomembrane system; Has 30201 Blast hits to 17322 proteins in 780 species: Archae - 12; Bacteria - 1396; Metazoa - 17338; Fungi - 3422; /.../ - 5037; Viruses - 0; Other Eukaryotes - 2996 (source: NCBI BLink). [Source:TAIR;Acc:AT5G44585]	#N/A	#N/A	#N/A	#N/A
AT2G41800	NA	NA	NA	NA	0.00022772	-1.18429	0.00736829	Protein of unknown function, DUF642 [Source:TAIR;Acc:AT2G41800]	#N/A	#N/A	#N/A	#N/A
AT4G29450	NA	NA	NA	NA	0.000871493	-1.18411	0.0197179	Leucine-rich repeat protein kinase family protein [Source:TAIR;Acc:AT4G29450]	#N/A	#N/A	#N/A	#N/A
AT5G05965	NA	NA	NA	NA	0.00107293	-1.1841	0.022854	unknown protein; FUNCTIONS IN: molecular_function unknown; INVOLVED IN: biological_process unknown; LOCATED IN: chloroplast; BEST Arabidopsis thaliana protein match is: unknown protein (TAIR:AT2G39855.2); Has 30201 Blast hits to 17322 proteins in 78 /.../ies: Archae - 12; Bacteria - 1396; Metazoa - 17338; Fungi - 3422; Plants - 5037; Viruses - 0; Other Eukaryotes - 2996 (source: NCBI BLink). [Sou…	#N/A	#N/A	#N/A	#N/A
AT5G59940	NA	NA	NA	NA	0.000189197	-1.18333	0.00635317	Cysteine/Histidine-rich C1 domain family protein [Source:TAIR;Acc:AT5G59940]	#N/A	#N/A	#N/A	#N/A
AT1G27620	NA	NA	NA	NA	3.79884e-05	-1.18296	0.00192271	HXXXD-type acyl-transferase family protein [Source:TAIR;Acc:AT1G27620]	#N/A	#N/A	IncludeHW	IncludeHW
AT5G17800	NA	NA	NA	NA	0.000788661	-1.18268	0.0183196	myb domain protein 56 [Source:TAIR;Acc:AT5G17800]	#N/A	#N/A	#N/A	#N/A
AT1G22770	NA	NA	NA	NA	0.0001059	-1.18078	0.00416813	Protein GIGANTEA [Source:UniProtKB/Swiss-Prot;Acc:Q9SQI2]	#N/A	#N/A	#N/A	#N/A
AT3G25950	NA	NA	NA	NA	0.00172218	-1.17801	0.0323896	TRAM, LAG1 and CLN8 (TLC) lipid-sensing domain containing protein [Source:TAIR;Acc:AT3G25950]	#N/A	#N/A	#N/A	#N/A
AT4G21250	NA	NA	NA	NA	0.000315495	-1.17783	0.00937153	Sulfite exporter TauE/SafE family protein [Source:TAIR;Acc:AT4G21250]	#N/A	#N/A	ExcludeHW	Exclude
AT3G61430	NA	NA	NA	NA	6.24214e-05	-1.17693	0.002815	Aquaporin PIP1-1 [Source:UniProtKB/Swiss-Prot;Acc:P61837]	#N/A	#N/A	#N/A	#N/A
AT2G24260	NA	NA	NA	NA	2.60745e-07	-1.17666	3.76314e-05	Transcription factor bHLH66 [Source:UniProtKB/Swiss-Prot;Acc:Q9ZUG9]	#N/A	#N/A	IncludeHW	IncludeHW
AT5G42655	NA	NA	NA	NA	0.000485275	-1.1755	0.0129125	Disease resistance-responsive (dirigent-like protein) family protein [Source:TAIR;Acc:AT5G42655]	#N/A	#N/A	#N/A	#N/A
AT1G78290	NA	NA	NA	NA	0.000312237	-1.17424	0.0092944	Serine/threonine-protein kinase SRK2C [Source:UniProtKB/Swiss-Prot;Acc:Q9M9E9]	#N/A	#N/A	ExcludeHW	Exclude
AT5G65210	NA	NA	NA	NA	5.44799e-07	-1.17315	6.93898e-05	Transcription factor TGA1 [Source:UniProtKB/Swiss-Prot;Acc:Q39237]	#N/A	#N/A	#N/A	#N/A
AT4G13130	NA	NA	NA	NA	2.2221e-05	-1.17248	0.00129725	Cysteine/Histidine-rich C1 domain family protein [Source:TAIR;Acc:AT4G13130]	#N/A	#N/A	#N/A	#N/A
AT4G09420	NA	NA	NA	NA	0.000799432	-1.17164	0.0185049	Disease resistance protein (TIR-NBS class) [Source:TAIR;Acc:AT4G09420]	#N/A	#N/A	#N/A	#N/A
AT5G38100	NA	NA	NA	NA	2.96666e-05	-1.17104	0.00159156	Probable S-adenosylmethionine-dependent methyltransferase At5g38100 [Source:UniProtKB/Swiss-Prot;Acc:Q9LS10]	#N/A	#N/A	#N/A	#N/A
AT2G21560	NA	NA	NA	NA	6.30366e-05	-1.17078	0.00282351	unknown protein; BEST Arabidopsis thaliana protein match is: unknown protein (TAIR:AT4G39190.1); Has 3685 Blast hits to 2305 proteins in 270 species: Archae - 0; Bacteria - 156; Metazoa - 1145; Fungi - 322; Plants - 177; Viruses - 6; Other Eukaryote /.../79 (source: NCBI BLink). [Source:TAIR;Acc:AT2G21560]	#N/A	#N/A	ExcludeHW	Exclude
AT3G48020	NA	NA	NA	NA	4.31504e-05	-1.16734	0.00213017	unknown protein; FUNCTIONS IN: molecular_function unknown; INVOLVED IN: biological_process unknown; LOCATED IN: chloroplast; EXPRESSED IN: 11 plant structures; EXPRESSED DURING: LP.04 four leaves visible, 4 anthesis; BEST Arabidopsis thaliana protei /.../h is: unknown protein (TAIR:AT5G62865.1); Has 82 Blast hits to 82 proteins in 12 species: Archae - 0; Bacteria - 0; Metazoa - 0; Fungi - 0; Plan…	#N/A	#N/A	#N/A	#N/A
AT1G52070	NA	NA	NA	NA	0.00112633	-1.16644	0.023762	Jacalin-related lectin 10 [Source:UniProtKB/Swiss-Prot;Acc:Q8GWI7]	#N/A	#N/A	#N/A	#N/A
AT3G63110	NA	NA	NA	NA	0.000424513	-1.16534	0.0116806	Adenylate isopentenyltransferase 3, chloroplastic [Source:UniProtKB/Swiss-Prot;Acc:Q93WC9]	#N/A	#N/A	#N/A	#N/A
AT1G23800	NA	NA	NA	NA	0.000175164	-1.1651	0.00599599	Aldehyde dehydrogenase family 2 member B7, mitochondrial [Source:UniProtKB/Swiss-Prot;Acc:Q8S528]	#N/A	#N/A	#N/A	#N/A
AT1G23850	NA	NA	NA	NA	0.000122226	-1.16466	0.00462338	unknown protein; BEST Arabidopsis thaliana protein match is: unknown protein (TAIR:AT1G23840.1); Has 47 Blast hits to 40 proteins in 5 species: Archae - 0; Bacteria - 0; Metazoa - 0; Fungi - 0; Plants - 47; Viruses - 0; Other Eukaryotes - 0 (source: /.../BLink). [Source:TAIR;Acc:AT1G23850]	#N/A	#N/A	ExcludeHW	Exclude
AT3G20960	NA	NA	NA	NA	6.27376e-06	-1.16168	0.000482948	cytochrome P450, family 705, subfamily A, polypeptide 33 [Source:TAIR;Acc:AT3G20960]	#N/A	#N/A	#N/A	#N/A
AT5G44790	NA	NA	NA	NA	0.000233587	-1.15987	0.00750675	Copper-transporting ATPase RAN1 [Source:UniProtKB/Swiss-Prot;Acc:Q9S7J8]	#N/A	#N/A	#N/A	#N/A
AT1G79320	NA	NA	NA	NA	4.48036e-05	-1.15978	0.00219385	Metacaspase-6 [Source:UniProtKB/Swiss-Prot;Acc:O64519]	#N/A	#N/A	#N/A	#N/A
AT4G40065	NA	NA	NA	NA	0.000120118	-1.15967	0.00456454	other RNA [Source:TAIR;Acc:AT4G40065]	#N/A	#N/A	#N/A	#N/A
AT1G65690	NA	NA	NA	NA	4.12642e-05	-1.15097	0.0020566	Late embryogenesis abundant (LEA) hydroxyproline-rich glycoprotein family [Source:TAIR;Acc:AT1G65690]	#N/A	#N/A	#N/A	#N/A
AT3G01420	NA	NA	NA	NA	3.05188e-05	-1.14788	0.00162496	Alpha-dioxygenase 1 [Source:UniProtKB/Swiss-Prot;Acc:Q9SGH6]	#N/A	#N/A	#N/A	#N/A
AT5G10130	NA	NA	NA	NA	0.000539234	-1.14742	0.0140118	Protein DOWNSTREAM OF FLC [Source:UniProtKB/Swiss-Prot;Acc:Q9LX15]	#N/A	#N/A	#N/A	#N/A
AT3G61270	NA	NA	NA	NA	8.70001e-05	-1.14628	0.00360876	Arabidopsis thaliana protein of unknown function (DUF821) [Source:TAIR;Acc:AT3G61270]	#N/A	#N/A	#N/A	#N/A
AT2G27550	NA	NA	NA	NA	3.08333e-05	-1.14505	0.0016356	Protein CENTRORADIALIS-like [Source:UniProtKB/Swiss-Prot;Acc:Q9ZNV5]	#N/A	#N/A	ExcludePres	Exclude
AT4G24015	NA	NA	NA	NA	0.000267665	-1.13971	0.00828743	RING-H2 zinc finger protein RHA4a [Source:UniProtKB/Swiss-Prot;Acc:Q84TF5]	#N/A	#N/A	#N/A	#N/A
AT5G19040	NA	NA	NA	NA	0.000592304	-1.13877	0.0149663	Adenylate isopentenyltransferase 5, chloroplastic [Source:UniProtKB/Swiss-Prot;Acc:Q94ID2]	#N/A	#N/A	#N/A	#N/A
AT5G12420	NA	NA	NA	NA	0.00281604	-1.13866	0.0461454	O-acyltransferase (WSD1-like) family protein [Source:TAIR;Acc:AT5G12420]	#N/A	#N/A	#N/A	#N/A
AT1G03610	NA	NA	NA	NA	0.000843563	-1.13769	0.0192173	Protein of unknown function (DUF789) [Source:TAIR;Acc:AT1G03610]	#N/A	#N/A	#N/A	#N/A
AT1G72520	NA	NA	NA	NA	6.2315e-06	-1.13599	0.000480813	Lipoxygenase 4, chloroplastic [Source:UniProtKB/Swiss-Prot;Acc:Q9FNX8]	#N/A	#N/A	#N/A	#N/A
AT3G01190	NA	NA	NA	NA	2.64576e-06	-1.1351	0.000247394	Peroxidase 27 [Source:UniProtKB/Swiss-Prot;Acc:Q43735]	#N/A	#N/A	ExcludeHW	Exclude
AT5G55170	NA	NA	NA	NA	0.000977644	-1.13499	0.0214028	Small ubiquitin-related modifier 3 [Source:UniProtKB/Swiss-Prot;Acc:Q9FLP5]	#N/A	#N/A	#N/A	#N/A
AT1G47960	NA	NA	NA	NA	0.0004123	-1.13261	0.0114471	Cell wall / vacuolar inhibitor of fructosidase 1 [Source:UniProtKB/Swiss-Prot;Acc:F4HWQ8]	#N/A	#N/A	ExcludeHW	Exclude
AT1G26450	NA	NA	NA	NA	0.000348682	-1.13138	0.0100504	Carbohydrate-binding X8 domain-containing protein [Source:UniProtKB/Swiss-Prot;Acc:Q9FZD0]	#N/A	#N/A	#N/A	#N/A
AT1G14730	NA	NA	NA	NA	0.000890828	-1.13106	0.0199914	Probable transmembrane ascorbate ferrireductase 3 [Source:UniProtKB/Swiss-Prot;Acc:Q67ZF6]	#N/A	#N/A	ExcludeHW	Exclude
AT1G67030	NA	NA	NA	NA	3.62518e-05	-1.12958	0.00185754	Zinc finger protein 6 [Source:UniProtKB/Swiss-Prot;Acc:Q39265]	#N/A	#N/A	#N/A	#N/A
AT2G01950	NA	NA	NA	NA	1.67508e-06	-1.12605	0.000170606	Serine/threonine-protein kinase BRI1-like 2 [Source:UniProtKB/Swiss-Prot;Acc:Q9ZPS9]	#N/A	#N/A	#N/A	#N/A
AT1G30900	NA	NA	NA	NA	2.28284e-05	-1.12326	0.00132106	Vacuolar-sorting receptor 6 [Source:UniProtKB/Swiss-Prot;Acc:Q9FYH7]	#N/A	#N/A	#N/A	#N/A
AT2G32150	NA	NA	NA	NA	4.06e-07	-1.12222	5.44081e-05	Haloacid dehalogenase-like hydrolase (HAD) superfamily protein [Source:TAIR;Acc:AT2G32150]	#N/A	#N/A	#N/A	#N/A
AT3G01670	NA	NA	NA	NA	2.26712e-05	-1.12053	0.00131426	Protein SIEVE ELEMENT OCCLUSION A [Source:UniProtKB/Swiss-Prot;Acc:Q93XX2]	#N/A	#N/A	#N/A	#N/A
AT4G01350	NA	NA	NA	NA	2.59423e-06	-1.12044	0.000243954	Cysteine/Histidine-rich C1 domain family protein [Source:TAIR;Acc:AT4G01350]	#N/A	#N/A	#N/A	#N/A
AT3G46710	NA	NA	NA	NA	0.00225366	-1.12038	0.039391	Putative disease resistance RPP13-like protein 2 [Source:UniProtKB/Swiss-Prot;Acc:Q9STE5]	#N/A	#N/A	#N/A	#N/A
AT1G74770	NA	NA	NA	NA	4.47653e-06	-1.11874	0.000372305	zinc ion binding [Source:TAIR;Acc:AT1G74770]	#N/A	#N/A	#N/A	#N/A
AT4G00940	NA	NA	NA	NA	0.000917579	-1.11812	0.0203948	Dof zinc finger protein DOF4.1 [Source:UniProtKB/Swiss-Prot;Acc:Q9M161]	#N/A	#N/A	#N/A	#N/A
AT1G61560	NA	NA	NA	NA	7.18455e-06	-1.11622	0.000541722	MLO-like protein 6 [Source:UniProtKB/Swiss-Prot;Acc:Q94KB7]	#N/A	#N/A	#N/A	#N/A
AT1G76250	NA	NA	NA	NA	0.000188514	-1.1159	0.00634791	unknown protein; INVOLVED IN: biological_process unknown; LOCATED IN: endomembrane system; EXPRESSED IN: 6 plant structures; EXPRESSED DURING: 4 anthesis, petal differentiation and expansion stage; Has 74 Blast hits to 74 proteins in 16 species: Arc /.../0; Bacteria - 0; Metazoa - 1; Fungi - 0; Plants - 69; Viruses - 0; Other Eukaryotes - 4 (source: NCBI BLink). [Source:TAIR;Acc:AT1G76250]	#N/A	#N/A	#N/A	#N/A
AT4G21903	NA	NA	NA	NA	0.00181472	-1.11549	0.0337466	MATE efflux family protein [Source:TAIR;Acc:AT4G21903]	#N/A	#N/A	#N/A	#N/A
AT2G14100	NA	NA	NA	NA	2.91622e-06	-1.11413	0.000260635	cytochrome P450, family 705, subfamily A, polypeptide 13 [Source:TAIR;Acc:AT2G14100]	#N/A	#N/A	#N/A	#N/A
AT1G03850	NA	NA	NA	NA	5.41314e-06	-1.1132	0.000432803	Monothiol glutaredoxin-S13 [Source:UniProtKB/Swiss-Prot;Acc:Q84TF4]	#N/A	#N/A	#N/A	#N/A
AT4G22810	NA	NA	NA	NA	2.34383e-06	-1.11206	0.00022619	AT-hook motif nuclear-localized protein 24 [Source:UniProtKB/Swiss-Prot;Acc:O49662]	#N/A	#N/A	#N/A	#N/A
AT1G10380	NA	NA	NA	NA	0.000311344	-1.11195	0.00927615	Putative membrane lipoprotein [Source:TAIR;Acc:AT1G10380]	#N/A	#N/A	#N/A	#N/A
AT3G46900	NA	NA	NA	NA	7.16926e-06	-1.11014	0.000541722	Copper transporter 2 [Source:UniProtKB/Swiss-Prot;Acc:Q9STG2]	#N/A	#N/A	#N/A	#N/A
AT3G22800	NA	NA	NA	NA	3.73972e-05	-1.10948	0.00190256	Leucine-rich repeat extensin-like protein 6 [Source:UniProtKB/Swiss-Prot;Acc:Q9LUI1]	#N/A	#N/A	#N/A	#N/A
AT4G34930	NA	NA	NA	NA	0.000140777	-1.10921	0.00508337	PLC-like phosphodiesterases superfamily protein [Source:TAIR;Acc:AT4G34930]	#N/A	#N/A	#N/A	#N/A
AT5G51160	NA	NA	NA	NA	8.5756e-05	-1.10853	0.00356162	Ankyrin repeat family protein [Source:TAIR;Acc:AT5G51160]	#N/A	#N/A	#N/A	#N/A
AT4G17800	NA	NA	NA	NA	3.4372e-06	-1.10655	0.000300198	AT-hook motif nuclear-localized protein 23 [Source:UniProtKB/Swiss-Prot;Acc:O23620]	#N/A	#N/A	#N/A	#N/A
AT5G15830	NA	NA	NA	NA	4.31813e-05	-1.1051	0.00213017	basic leucine-zipper 3 [Source:TAIR;Acc:AT5G15830]	#N/A	#N/A	#N/A	#N/A
AT4G19690	NA	NA	NA	NA	0.000557212	-1.10108	0.0142979	Fe(2+) transport protein 1 [Source:UniProtKB/Swiss-Prot;Acc:Q38856]	#N/A	#N/A	#N/A	#N/A
AT5G06710	NA	NA	NA	NA	0.000639	-1.10095	0.0158557	Homeobox-leucine zipper protein HAT14 [Source:UniProtKB/Swiss-Prot;Acc:P46665]	#N/A	#N/A	#N/A	#N/A
AT5G64100	NA	NA	NA	NA	2.29925e-05	-1.09961	0.00132592	Peroxidase 69 [Source:UniProtKB/Swiss-Prot;Acc:Q96511]	#N/A	#N/A	ExcludePres	Exclude
AT2G37750	NA	NA	NA	NA	7.08667e-05	-1.09956	0.00309467	unknown protein; Has 21 Blast hits to 21 proteins in 7 species: Archae - 0; Bacteria - 0; Metazoa - 0; Fungi - 0; Plants - 21; Viruses - 0; Other Eukaryotes - 0 (source: NCBI BLink). [Source:TAIR;Acc:AT2G37750]	#N/A	#N/A	ExcludeHW	Exclude
AT4G20110	NA	NA	NA	NA	2.98311e-06	-1.09729	0.000265	Vacuolar-sorting receptor 7 [Source:UniProtKB/Swiss-Prot;Acc:Q8L7E3]	#N/A	#N/A	#N/A	#N/A
AT2G03260	NA	NA	NA	NA	0.00015105	-1.09717	0.00535894	Phosphate transporter PHO1 homolog 2 [Source:UniProtKB/Swiss-Prot;Acc:Q6R8G8]	#N/A	#N/A	#N/A	#N/A
AT3G12977	NA	NA	NA	NA	0.0007959	-1.09591	0.0184415	NAC (No Apical Meristem) domain transcriptional regulator superfamily protein [Source:TAIR;Acc:AT3G12977]	#N/A	#N/A	#N/A	#N/A
AT1G69900	NA	NA	NA	NA	0.00237172	-1.09467	0.0407402	Actin cross-linking protein [Source:TAIR;Acc:AT1G69900]	#N/A	#N/A	#N/A	#N/A
AT3G55150	NA	NA	NA	NA	1.28055e-05	-1.09346	0.000827882	exocyst subunit exo70 family protein H1 [Source:TAIR;Acc:AT3G55150]	#N/A	#N/A	ExcludePres	Exclude
AT5G48160	NA	NA	NA	NA	0.00279189	-1.09208	0.0459317	Protein OBERON 2 [Source:UniProtKB/Swiss-Prot;Acc:Q9LUB7]	#N/A	#N/A	#N/A	#N/A
AT2G44370	NA	NA	NA	NA	0.000127802	-1.09152	0.00473753	Cysteine/Histidine-rich C1 domain family protein [Source:TAIR;Acc:AT2G44370]	#N/A	#N/A	ExcludeHW	Exclude
AT1G13300	NA	NA	NA	NA	1.01469e-05	-1.09121	0.000701194	myb-like transcription factor family protein [Source:TAIR;Acc:AT1G13300]	#N/A	#N/A	#N/A	#N/A
AT2G46690	NA	NA	NA	NA	1.27257e-05	-1.09098	0.000824331	Auxin-responsive protein SAUR32 [Source:UniProtKB/Swiss-Prot;Acc:Q9ZUZ3]	#N/A	#N/A	#N/A	#N/A
AT2G28990	NA	NA	NA	NA	0.000153076	-1.09046	0.0054019	Probable leucine-rich repeat receptor-like protein kinase At2g28990 [Source:UniProtKB/Swiss-Prot;Acc:O81069]	#N/A	#N/A	#N/A	#N/A
AT2G18700	NA	NA	NA	NA	8.65836e-07	-1.08867	9.98608e-05	Probable alpha,alpha-trehalose-phosphate synthase [UDP-forming] 11 [Source:UniProtKB/Swiss-Prot;Acc:Q9ZV48]	#N/A	#N/A	ExcludeHW	Exclude
AT5G64240	NA	NA	NA	NA	0.000139873	-1.08839	0.00506701	Metacaspase-3 [Source:UniProtKB/Swiss-Prot;Acc:Q9FMG1]	#N/A	#N/A	#N/A	#N/A
AT1G13080	NA	NA	NA	NA	7.57953e-06	-1.0873	0.000562533	Cytochrome P450 71B2 [Source:UniProtKB/Swiss-Prot;Acc:O65788]	#N/A	#N/A	#N/A	#N/A
AT3G32980	NA	NA	NA	NA	0.000362553	-1.08505	0.0103814	Peroxidase 32 [Source:UniProtKB/Swiss-Prot;Acc:Q9LHB9]	#N/A	#N/A	#N/A	#N/A
AT4G12050	NA	NA	NA	NA	8.81388e-06	-1.08503	0.000624729	AT-hook motif nuclear-localized protein 26 [Source:UniProtKB/Swiss-Prot;Acc:Q9SZ70]	#N/A	#N/A	#N/A	#N/A
AT5G35580	NA	NA	NA	NA	6.22284e-06	-1.08215	0.000480813	Protein kinase superfamily protein [Source:TAIR;Acc:AT5G35580]	#N/A	#N/A	#N/A	#N/A
AT3G07420	NA	NA	NA	NA	0.000194364	-1.08133	0.006479	Asparagine--tRNA ligase, cytoplasmic 2 [Source:UniProtKB/Swiss-Prot;Acc:Q9SW95]	#N/A	#N/A	ExcludePres	Exclude
AT2G13910	NA	NA	NA	NA	0.000501209	-1.08121	0.0132016	pseudogene, CHP-rich zinc finger protein, putative [Source:TAIR;Acc:AT2G13910]	#N/A	#N/A	#N/A	#N/A
AT3G51710	NA	NA	NA	NA	0.0016256	-1.08056	0.0310317	D-mannose binding lectin protein with Apple-like carbohydrate-binding domain [Source:TAIR;Acc:AT3G51710]	#N/A	#N/A	#N/A	#N/A
AT4G30450	NA	NA	NA	NA	0.000173628	-1.08039	0.0059537	glycine-rich protein [Source:TAIR;Acc:AT4G30450]	#N/A	#N/A	ExcludeHW	Exclude
AT5G47530	NA	NA	NA	NA	0.00023726	-1.0787	0.00758796	Cytochrome b561 and DOMON domain-containing protein At5g47530 [Source:UniProtKB/Swiss-Prot;Acc:Q9FGK4]	#N/A	#N/A	#N/A	#N/A
AT1G73620	NA	NA	NA	NA	0.0027554	-1.07825	0.0455366	Pathogenesis-related thaumatin superfamily protein [Source:TAIR;Acc:AT1G73620]	#N/A	#N/A	#N/A	#N/A
AT1G51850	NA	NA	NA	NA	0.000127072	-1.07767	0.00472498	Leucine-rich repeat protein kinase family protein [Source:TAIR;Acc:AT1G51850]	#N/A	#N/A	ExcludePres	Exclude
AT1G80440	NA	NA	NA	NA	0.000259385	-1.07721	0.00809229	F-box/kelch-repeat protein At1g80440 [Source:UniProtKB/Swiss-Prot;Acc:Q9M8L2]	#N/A	#N/A	ExcludeHW	Exclude
AT5G65040	NA	NA	NA	NA	8.19956e-05	-1.07475	0.00344591	Protein of unknown function (DUF581) [Source:TAIR;Acc:AT5G65040]	#N/A	#N/A	IncludeHW	IncludeHW
AT3G07195	NA	NA	NA	NA	0.000108538	-1.07242	0.00424672	RPM1-interacting protein 4 (RIN4) family protein [Source:TAIR;Acc:AT3G07195]	#N/A	#N/A	#N/A	#N/A
AT4G15380	NA	NA	NA	NA	6.69639e-05	-1.07131	0.00296333	cytochrome P450, family 705, subfamily A, polypeptide 4 [Source:TAIR;Acc:AT4G15380]	#N/A	#N/A	#N/A	#N/A
AT4G27460	NA	NA	NA	NA	0.000960223	-1.06977	0.0210771	CBS domain-containing protein CBSX5 [Source:UniProtKB/Swiss-Prot;Acc:Q84WQ5]	#N/A	#N/A	#N/A	#N/A
AT1G61660	NA	NA	NA	NA	0.000185208	-1.06957	0.00626208	Transcription factor bHLH112 [Source:UniProtKB/Swiss-Prot;Acc:Q94JL3]	#N/A	#N/A	ExcludeHW	Exclude
AT2G19130	NA	NA	NA	NA	3.03674e-05	-1.06748	0.0016239	G-type lectin S-receptor-like serine/threonine-protein kinase At2g19130 [Source:UniProtKB/Swiss-Prot;Acc:O64477]	#N/A	#N/A	#N/A	#N/A
AT3G46280	NA	NA	NA	NA	0.000155191	-1.06512	0.0054707	protein kinase-related [Source:TAIR;Acc:AT3G46280]	#N/A	#N/A	ExcludeHW	Exclude
AT1G23760	NA	NA	NA	NA	1.45222e-05	-1.06446	0.000917368	Probable polygalacturonase non-catalytic subunit JP630 [Source:UniProtKB/Swiss-Prot;Acc:P92982]	#N/A	#N/A	#N/A	#N/A
AT5G66390	NA	NA	NA	NA	0.000260926	-1.06328	0.00812504	Peroxidase 72 [Source:UniProtKB/Swiss-Prot;Acc:Q9FJZ9]	#N/A	#N/A	ExcludeHW	Exclude
AT2G01660	NA	NA	NA	NA	9.02935e-05	-1.06314	0.00371742	Cysteine-rich repeat secretory protein 12 [Source:UniProtKB/Swiss-Prot;Acc:Q9ZU94]	#N/A	#N/A	#N/A	#N/A
AT5G03380	NA	NA	NA	NA	1.08605e-06	-1.06265	0.000119038	Heavy metal transport/detoxification superfamily protein [Source:TAIR;Acc:AT5G03380]	#N/A	#N/A	#N/A	#N/A
AT2G35000	NA	NA	NA	NA	8.86801e-05	-1.06184	0.00365554	E3 ubiquitin-protein ligase ATL9 [Source:UniProtKB/Swiss-Prot;Acc:O64763]	#N/A	#N/A	#N/A	#N/A
AT2G47180	NA	NA	NA	NA	0.000674854	-1.06116	0.0164859	Galactinol synthase 1 [Source:UniProtKB/Swiss-Prot;Acc:O22893]	#N/A	#N/A	ExcludeHW	Exclude
AT3G14470	NA	NA	NA	NA	0.000111482	-1.05928	0.00434752	Putative disease resistance RPP13-like protein 1 [Source:UniProtKB/Swiss-Prot;Acc:Q9LRR4]	#N/A	#N/A	#N/A	#N/A
AT4G05150	NA	NA	NA	NA	0.00206807	-1.05862	0.0370829	Octicosapeptide/Phox/Bem1p family protein [Source:TAIR;Acc:AT4G05150]	#N/A	#N/A	#N/A	#N/A
AT3G52490	NA	NA	NA	NA	9.13027e-06	-1.05738	0.000644394	Double Clp-N motif-containing P-loop nucleoside triphosphate hydrolases superfamily protein [Source:TAIR;Acc:AT3G52490]	#N/A	#N/A	IncludeHW	IncludeHW
AT1G78120	NA	NA	NA	NA	0.0022052	-1.05676	0.0387893	Tetratricopeptide repeat (TPR)-like superfamily protein [Source:TAIR;Acc:AT1G78120]	#N/A	#N/A	#N/A	#N/A
AT2G21045	NA	NA	NA	NA	0.00214746	-1.05643	0.0380733	Rhodanese-like domain-containing protein 19, mitochondrial [Source:UniProtKB/Swiss-Prot;Acc:Q8RUD6]	#N/A	#N/A	#N/A	#N/A
AT2G28630	NA	NA	NA	NA	3.05425e-05	-1.05423	0.00162496	3-ketoacyl-CoA synthase 12 [Source:UniProtKB/Swiss-Prot;Acc:Q9SIB2]	#N/A	#N/A	ExcludePres	Exclude
AT3G04110	NA	NA	NA	NA	0.000579101	-1.05417	0.0147339	Glutamate receptor 1.1 [Source:UniProtKB/Swiss-Prot;Acc:Q9M8W7]	#N/A	#N/A	#N/A	#N/A
AT4G38540	NA	NA	NA	NA	0.000839329	-1.04902	0.0191472	FAD/NAD(P)-binding oxidoreductase family protein [Source:TAIR;Acc:AT4G38540]	#N/A	#N/A	#N/A	#N/A
AT5G49360	NA	NA	NA	NA	0.000524554	-1.0485	0.013715	Beta-D-xylosidase 1 [Source:UniProtKB/Swiss-Prot;Acc:Q9FGY1]	#N/A	#N/A	#N/A	#N/A
AT2G35270	NA	NA	NA	NA	0.00167455	-1.04726	0.0316739	AT-hook motif nuclear-localized protein 21 [Source:UniProtKB/Swiss-Prot;Acc:O82166]	#N/A	#N/A	#N/A	#N/A
AT5G24230	NA	NA	NA	NA	0.000151626	-1.04649	0.00535962	Lipase class 3-related protein [Source:TAIR;Acc:AT5G24230]	#N/A	#N/A	#N/A	#N/A
AT5G22890	NA	NA	NA	NA	7.39637e-06	-1.04634	0.000555164	C2H2 and C2HC zinc fingers superfamily protein [Source:TAIR;Acc:AT5G22890]	#N/A	#N/A	#N/A	#N/A
AT2G02610	NA	NA	NA	NA	0.00254197	-1.04456	0.0429076	Cysteine/Histidine-rich C1 domain family protein [Source:TAIR;Acc:AT2G02610]	#N/A	#N/A	#N/A	#N/A
AT3G45300	NA	NA	NA	NA	2.86325e-05	-1.04356	0.00155371	Isovaleryl-CoA dehydrogenase, mitochondrial [Source:UniProtKB/Swiss-Prot;Acc:Q9SWG0]	#N/A	#N/A	#N/A	#N/A
AT1G78460	NA	NA	NA	NA	0.00212564	-1.0432	0.0377675	SOUL heme-binding family protein [Source:TAIR;Acc:AT1G78460]	#N/A	#N/A	ExcludeHW	Exclude
AT1G29280	NA	NA	NA	NA	4.26212e-06	-1.04227	0.000360177	Probable WRKY transcription factor 65 [Source:UniProtKB/Swiss-Prot;Acc:Q9LP56]	#N/A	#N/A	#N/A	#N/A
AT5G50760	NA	NA	NA	NA	3.28902e-05	-1.04013	0.00172536	SAUR-like auxin-responsive protein family [Source:TAIR;Acc:AT5G50760]	#N/A	#N/A	#N/A	#N/A
AT5G65660	NA	NA	NA	NA	0.000829266	-1.03767	0.0189831	Uncharacterized protein At5g65660 [Source:UniProtKB/Swiss-Prot;Acc:Q9LSK9]	#N/A	#N/A	#N/A	#N/A
AT4G25070	NA	NA	NA	NA	4.4147e-05	-1.0369	0.00216811	unknown protein; EXPRESSED IN: cultured cell; BEST Arabidopsis thaliana protein match is: unknown protein (TAIR:AT3G48860.2); Has 14837 Blast hits to 10961 proteins in 1163 species: Archae - 189; Bacteria - 1924; Metazoa - 7665; Fungi - 1127; Plants /.../; Viruses - 80; Other Eukaryotes - 3199 (source: NCBI BLink). [Source:TAIR;Acc:AT4G25070]	#N/A	#N/A	#N/A	#N/A
AT5G54370	NA	NA	NA	NA	0.000901494	-1.03591	0.020176	Late embryogenesis abundant (LEA) protein-related [Source:TAIR;Acc:AT5G54370]	#N/A	#N/A	#N/A	#N/A
AT5G62770	NA	NA	NA	NA	4.20586e-05	-1.03332	0.00208723	Protein of unknown function (DUF1645) [Source:TAIR;Acc:AT5G62770]	#N/A	#N/A	ExcludeHW	Exclude
AT2G02820	NA	NA	NA	NA	2.26658e-05	-1.03222	0.00131426	myb domain protein 88 [Source:TAIR;Acc:AT2G02820]	#N/A	#N/A	#N/A	#N/A
AT3G55990	NA	NA	NA	NA	0.000833349	-1.03088	0.0190502	Protein ESKIMO 1 [Source:UniProtKB/Swiss-Prot;Acc:Q9LY46]	#N/A	#N/A	ExcludeHW	Exclude
AT4G15400	NA	NA	NA	NA	0.000307133	-1.02869	0.00918732	HXXXD-type acyl-transferase family protein [Source:TAIR;Acc:AT4G15400]	#N/A	#N/A	#N/A	#N/A
AT4G11230	NA	NA	NA	NA	0.000572879	-1.02794	0.0146288	Probable respiratory burst oxidase homolog protein I [Source:UniProtKB/Swiss-Prot;Acc:Q9SUT8]	#N/A	#N/A	#N/A	#N/A
AT5G07680	NA	NA	NA	NA	1.90267e-05	-1.02758	0.00114095	NAC domain containing protein 80 [Source:TAIR;Acc:AT5G07680]	#N/A	#N/A	#N/A	#N/A
AT2G38640	NA	NA	NA	NA	0.0019452	-1.02583	0.0355735	Protein LURP-one-related 8 [Source:UniProtKB/Swiss-Prot;Acc:Q9ZVI6]	#N/A	#N/A	#N/A	#N/A
AT1G02520	NA	NA	NA	NA	4.97013e-05	-1.02473	0.00235359	ABC transporter B family member 11 [Source:UniProtKB/Swiss-Prot;Acc:Q9FWX7]	#N/A	#N/A	ExcludeHW	Exclude
AT1G66280	0.000736687	-0.55	NA	NA	6.32884e-05	-1.02449	0.00282714	Beta-glucosidase 22 [Source:UniProtKB/Swiss-Prot;Acc:Q9C8Y9]	IncludePres	#N/A	#N/A	IncludePres
AT3G24300	NA	NA	NA	NA	0.00202307	-1.02386	0.0365933	Ammonium transporter 1 member 3 [Source:UniProtKB/Swiss-Prot;Acc:Q9SQH9]	#N/A	#N/A	ExcludeHW	Exclude
AT1G07610	NA	NA	NA	NA	0.000113081	-1.0234	0.00438814	Metallothionein-like protein 1C [Source:UniProtKB/Swiss-Prot;Acc:Q38804]	#N/A	#N/A	#N/A	#N/A
AT2G17060	NA	NA	NA	NA	0.00240079	-1.02311	0.0410999	Disease resistance protein (TIR-NBS-LRR class) family [Source:TAIR;Acc:AT2G17060]	#N/A	#N/A	#N/A	#N/A
AT5G14200	NA	NA	NA	NA	0.000711382	-1.02295	0.0169773	3-isopropylmalate dehydrogenase 3, chloroplastic [Source:UniProtKB/Swiss-Prot;Acc:Q9FMT1]	#N/A	#N/A	#N/A	#N/A
AT1G30080	NA	NA	NA	NA	0.000490059	-1.02246	0.0129771	Glycosyl hydrolase superfamily protein [Source:TAIR;Acc:AT1G30080]	#N/A	#N/A	#N/A	#N/A
AT5G65790	NA	NA	NA	NA	0.000642716	-1.01919	0.0159014	myb domain protein 68 [Source:TAIR;Acc:AT5G65790]	#N/A	#N/A	#N/A	#N/A
AT2G35980	NA	NA	NA	NA	0.00229866	-1.01914	0.0398575	Protein YLS9 [Source:UniProtKB/Swiss-Prot;Acc:Q9SJ52]	#N/A	#N/A	#N/A	#N/A
AT5G24090	NA	NA	NA	NA	0.00291793	-1.01801	0.0474393	Acidic endochitinase [Source:UniProtKB/Swiss-Prot;Acc:P19172]	#N/A	#N/A	#N/A	#N/A
AT3G12040	NA	NA	NA	NA	0.000481494	-1.01745	0.0128586	DNA-3-methyladenine glycosylase [Source:UniProtKB/Swiss-Prot;Acc:Q39147]	#N/A	#N/A	#N/A	#N/A
AT2G27660	NA	NA	NA	NA	2.57847e-05	-1.01742	0.00144907	Cysteine/Histidine-rich C1 domain family protein [Source:TAIR;Acc:AT2G27660]	#N/A	#N/A	ExcludeHW	Exclude
AT1G02360	NA	NA	NA	NA	0.000157568	-1.01646	0.00553679	Chitinase family protein [Source:TAIR;Acc:AT1G02360]	#N/A	#N/A	#N/A	#N/A
AT1G61360	NA	NA	NA	NA	3.84012e-05	-1.01567	0.00193258	G-type lectin S-receptor-like serine/threonine-protein kinase At1g61360 [Source:UniProtKB/Swiss-Prot;Acc:O64784]	#N/A	#N/A	#N/A	#N/A
AT5G43350	NA	NA	NA	NA	0.000190577	-1.01417	0.00638489	Inorganic phosphate transporter 1-1 [Source:UniProtKB/Swiss-Prot;Acc:Q8VYM2]	#N/A	#N/A	ExcludePres	Exclude
AT5G02810	NA	NA	NA	NA	0.000140825	-1.01265	0.00508337	Two-component response regulator-like APRR7 [Source:UniProtKB/Swiss-Prot;Acc:Q93WK5]	#N/A	#N/A	#N/A	#N/A
AT5G01490	NA	NA	NA	NA	0.000354662	-1.0109	0.0101818	cation exchanger 4 [Source:TAIR;Acc:AT5G01490]	#N/A	#N/A	#N/A	#N/A
AT5G58350	NA	NA	NA	NA	2.49881e-05	-1.00891	0.00140908	Probable serine/threonine-protein kinase WNK4 [Source:UniProtKB/Swiss-Prot;Acc:Q9LVL5]	#N/A	#N/A	#N/A	#N/A
AT1G16310	NA	NA	NA	NA	0.00312873	-1.00757	0.0499105	Metal tolerance protein 10 [Source:UniProtKB/Swiss-Prot;Acc:Q0WU02]	#N/A	#N/A	#N/A	#N/A
AT4G05200	NA	NA	NA	NA	8.17658e-05	-1.00542	0.00344465	Cysteine-rich receptor-like protein kinase 25 [Source:UniProtKB/Swiss-Prot;Acc:Q9M0X5]	#N/A	#N/A	#N/A	#N/A
AT3G26210	NA	NA	NA	NA	2.0178e-05	-1.0045	0.00120344	Cytochrome P450 71B23 [Source:UniProtKB/Swiss-Prot;Acc:Q9LTM0]	#N/A	#N/A	#N/A	#N/A
AT1G78090	NA	NA	NA	NA	0.00038281	-1.00399	0.0108861	Trehalose-phosphate phosphatase B [Source:UniProtKB/Swiss-Prot;Acc:Q9C9S4]	#N/A	#N/A	#N/A	#N/A
AT4G20860	NA	NA	NA	NA	9.39382e-05	-1.00364	0.00383413	FAD-binding Berberine family protein [Source:TAIR;Acc:AT4G20860]	#N/A	#N/A	ExcludeHW	Exclude
AT1G63440	NA	NA	NA	NA	5.37671e-05	-1.00201	0.00251376	Probable copper-transporting ATPase HMA5 [Source:UniProtKB/Swiss-Prot;Acc:Q9SH30]	#N/A	#N/A	#N/A	#N/A
AT5G19530	NA	NA	NA	NA	5.9606e-05	-0.999716	0.00272141	Thermospermine synthase ACAULIS5 [Source:UniProtKB/Swiss-Prot;Acc:Q9S7X6]	#N/A	#N/A	#N/A	#N/A
AT5G63710	NA	NA	NA	NA	0.000471864	-0.999215	0.0126779	Probable LRR receptor-like serine/threonine-protein kinase At5g63710 [Source:UniProtKB/Swiss-Prot;Acc:Q8W4S5]	#N/A	#N/A	#N/A	#N/A
AT5G06800	NA	NA	NA	NA	0.000577198	-0.998875	0.0147081	myb-like HTH transcriptional regulator family protein [Source:TAIR;Acc:AT5G06800]	#N/A	#N/A	#N/A	#N/A
AT2G42890	NA	NA	NA	NA	6.32335e-05	-0.998113	0.00282714	Protein MEI2-like 2 [Source:UniProtKB/Swiss-Prot;Acc:Q9SJG8]	#N/A	#N/A	#N/A	#N/A
AT3G14990	NA	NA	NA	NA	0.000124189	-0.995621	0.00467133	Protein DJ-1 homolog A [Source:UniProtKB/Swiss-Prot;Acc:Q9FPF0]	#N/A	#N/A	#N/A	#N/A
AT2G15890	NA	NA	NA	NA	0.00135826	-0.994316	0.027234	maternal effect embryo arrest 14 [Source:TAIR;Acc:AT2G15890]	#N/A	#N/A	#N/A	#N/A
AT1G71040	NA	NA	NA	NA	7.77026e-05	-0.991867	0.00331448	Multicopper oxidase LPR2 [Source:UniProtKB/Swiss-Prot;Acc:Q949X9]	#N/A	#N/A	#N/A	#N/A
AT1G11175	NA	NA	NA	NA	0.000738016	-0.991748	0.0175347	other RNA [Source:TAIR;Acc:AT1G11175]	#N/A	#N/A	ExcludePres	Exclude
AT5G21170	NA	NA	NA	NA	2.12073e-05	-0.990938	0.0012513	SNF1-related protein kinase regulatory subunit beta-1 [Source:UniProtKB/Swiss-Prot;Acc:Q84VQ1]	#N/A	#N/A	#N/A	#N/A
AT2G29060	NA	NA	NA	NA	0.000305446	-0.990743	0.00914985	Scarecrow-like protein 33 [Source:UniProtKB/Swiss-Prot;Acc:P0C883]	#N/A	#N/A	#N/A	#N/A
AT5G67090	NA	NA	NA	NA	0.00235838	-0.99057	0.0405742	Subtilisin-like serine endopeptidase family protein [Source:TAIR;Acc:AT5G67090]	#N/A	#N/A	#N/A	#N/A
AT3G10740	NA	NA	NA	NA	2.82951e-05	-0.990093	0.00154543	Alpha-L-arabinofuranosidase 1 [Source:UniProtKB/Swiss-Prot;Acc:Q9SG80]	#N/A	#N/A	#N/A	#N/A
AT3G50260	NA	NA	NA	NA	0.000250085	-0.98973	0.00786139	Ethylene-responsive transcription factor ERF011 [Source:UniProtKB/Swiss-Prot;Acc:Q9SNE1]	#N/A	#N/A	#N/A	#N/A
AT1G23870	0.0290195	-0.23	NA	NA	3.36769e-05	-0.986846	0.0017555	Probable alpha,alpha-trehalose-phosphate synthase [UDP-forming] 9 [Source:UniProtKB/Swiss-Prot;Acc:Q9LRA7]	#N/A	#N/A	#N/A	#N/A
AT5G63600	NA	NA	NA	NA	0.000914263	-0.985674	0.0203948	Probable flavonol synthase 5 [Source:UniProtKB/Swiss-Prot;Acc:Q9FFQ4]	#N/A	#N/A	#N/A	#N/A
AT3G53100	NA	NA	NA	NA	3.8417e-05	-0.985634	0.00193258	GDSL esterase/lipase At3g53100 [Source:UniProtKB/Swiss-Prot;Acc:Q0WPI9]	#N/A	#N/A	#N/A	#N/A
AT3G11280	NA	NA	NA	NA	5.73834e-05	-0.985552	0.00265083	Duplicated homeodomain-like superfamily protein [Source:TAIR;Acc:AT3G11280]	#N/A	#N/A	#N/A	#N/A
AT4G24230	NA	NA	NA	NA	3.27711e-05	-0.983315	0.00172184	Acyl-CoA-binding domain-containing protein 3 [Source:UniProtKB/Swiss-Prot;Acc:Q9STX1]	#N/A	#N/A	#N/A	#N/A
AT1G73850	NA	NA	NA	NA	0.000239097	-0.980703	0.00761349	Protein of unknown function (DUF1666) [Source:TAIR;Acc:AT1G73850]	#N/A	#N/A	ExcludeHW	Exclude
AT5G55970	NA	NA	NA	NA	2.85081e-05	-0.97954	0.0015495	RING/U-box superfamily protein [Source:TAIR;Acc:AT5G55970]	#N/A	#N/A	ExcludeHW	Exclude
AT3G01680	NA	NA	NA	NA	0.00103206	-0.97819	0.0221832	Protein SIEVE ELEMENT OCCLUSION B [Source:UniProtKB/Swiss-Prot;Acc:Q9SS87]	#N/A	#N/A	#N/A	#N/A
AT3G51350	NA	NA	NA	NA	6.14143e-05	-0.976523	0.00278858	Eukaryotic aspartyl protease family protein [Source:TAIR;Acc:AT3G51350]	#N/A	#N/A	#N/A	#N/A
AT3G25560	NA	NA	NA	NA	0.000211204	-0.975635	0.00694938	Protein NSP-INTERACTING KINASE 2 [Source:UniProtKB/Swiss-Prot;Acc:Q8RY65]	#N/A	#N/A	ExcludeHW	Exclude
AT1G55420	NA	NA	NA	NA	0.00267626	-0.973148	0.044534	Cysteine/Histidine-rich C1 domain family protein [Source:TAIR;Acc:AT1G55420]	#N/A	#N/A	#N/A	#N/A
AT4G38932	NA	NA	NA	NA	0.00121026	-0.971866	0.0249486	Potential natural antisense gene, locus overlaps with AT4G38930 [Source:TAIR;Acc:AT4G38932]	#N/A	#N/A	#N/A	#N/A
AT1G18390	NA	NA	NA	NA	5.9299e-05	-0.971704	0.00271113	Probable serine/threonine-protein kinase At1g18390 [Source:UniProtKB/Swiss-Prot;Acc:P0C5E2]	#N/A	#N/A	#N/A	#N/A
AT1G80180	NA	NA	NA	NA	1.08548e-05	-0.968708	0.000737793	unknown protein; FUNCTIONS IN: molecular_function unknown; INVOLVED IN: biological_process unknown; LOCATED IN: plasma membrane; EXPRESSED IN: 21 plant structures; EXPRESSED DURING: 10 growth stages; BEST Arabidopsis thaliana protein match is: unkno /.../tein (TAIR:AT1G15400.3); Has 30201 Blast hits to 17322 proteins in 780 species: Archae - 12; Bacteria - 1396; Metazoa - 17338; Fungi - 3422; Pla…	#N/A	#N/A	IncludeHW	IncludeHW
AT3G20830	NA	NA	NA	NA	6.25987e-05	-0.968612	0.00281915	Serine/threonine-protein kinase UCNL [Source:UniProtKB/Swiss-Prot;Acc:Q9LT38]	#N/A	#N/A	#N/A	#N/A
AT1G13360	NA	NA	NA	NA	0.000200154	-0.967457	0.00664524	unknown protein; BEST Arabidopsis thaliana protein match is: unknown protein (TAIR:AT3G25870.1); Has 69 Blast hits to 69 proteins in 16 species: Archae - 0; Bacteria - 0; Metazoa - 6; Fungi - 0; Plants - 63; Viruses - 0; Other Eukaryotes - 0 (source /.../ BLink). [Source:TAIR;Acc:AT1G13360]	#N/A	#N/A	ExcludeHW	Exclude
AT5G66490	NA	NA	NA	NA	0.000345958	-0.967394	0.0100013	unknown protein; FUNCTIONS IN: molecular_function unknown; INVOLVED IN: biological_process unknown; LOCATED IN: plasma membrane; EXPRESSED IN: 17 plant structures; EXPRESSED DURING: 9 growth stages; BEST Arabidopsis thaliana protein match is: unknow /.../ein (TAIR:AT3G50900.1); Has 1807 Blast hits to 1807 proteins in 277 species: Archae - 0; Bacteria - 0; Metazoa - 736; Fungi - 347; Plants - 385;…	#N/A	#N/A	#N/A	#N/A
AT5G20960	NA	NA	NA	NA	2.07694e-05	-0.96734	0.00122985	Indole-3-acetaldehyde oxidase [Source:UniProtKB/Swiss-Prot;Acc:Q7G193]	#N/A	#N/A	#N/A	#N/A
AT1G64620	NA	NA	NA	NA	0.00053929	-0.965598	0.0140118	Dof zinc finger protein DOF1.8 [Source:UniProtKB/Swiss-Prot;Acc:Q84JQ8]	#N/A	#N/A	#N/A	#N/A
AT5G02400	NA	NA	NA	NA	7.29919e-05	-0.964852	0.00315424	Probable protein phosphatase 2C 66 [Source:UniProtKB/Swiss-Prot;Acc:Q9LZ86]	#N/A	#N/A	#N/A	#N/A
AT4G25760	NA	NA	NA	NA	0.00145252	-0.963339	0.028534	Protein GLUTAMINE DUMPER 2 [Source:UniProtKB/Swiss-Prot;Acc:Q9SW07]	#N/A	#N/A	#N/A	#N/A
AT1G66270	0.0108551	-0.54	NA	NA	0.000504388	-0.962025	0.0132401	Beta-glucosidase 21 [Source:UniProtKB/Swiss-Prot;Acc:Q9C525]	IncludeHW	#N/A	#N/A	IncludeHW
AT5G57480	NA	NA	NA	NA	3.05837e-05	-0.958217	0.00162496	P-loop containing nucleoside triphosphate hydrolases superfamily protein [Source:TAIR;Acc:AT5G57480]	#N/A	#N/A	#N/A	#N/A
AT1G78340	NA	NA	NA	NA	0.0023525	-0.95747	0.040557	Glutathione S-transferase U22 [Source:UniProtKB/Swiss-Prot;Acc:Q8GYM1]	#N/A	#N/A	ExcludeHW	Exclude
AT5G18130	NA	NA	NA	NA	6.78956e-05	-0.955745	0.00298858	unknown protein; BEST Arabidopsis thaliana protein match is: unknown protein (TAIR:AT3G03870.1); Has 35333 Blast hits to 34131 proteins in 2444 species: Archae - 798; Bacteria - 22429; Metazoa - 974; Fungi - 991; Plants - 531; Viruses - 0; Other Euk /.../s - 9610 (source: NCBI BLink). [Source:TAIR;Acc:AT5G18130]	#N/A	#N/A	#N/A	#N/A
AT5G65980	NA	NA	NA	NA	0.000338535	-0.954877	0.00986606	Auxin efflux carrier family protein [Source:TAIR;Acc:AT5G65980]	#N/A	#N/A	ExcludePres	Exclude
AT1G02860	NA	NA	NA	NA	0.000263964	-0.953865	0.00821192	E3 ubiquitin-protein ligase BAH1 [Source:UniProtKB/Swiss-Prot;Acc:Q9SRX9]	#N/A	#N/A	#N/A	#N/A
AT4G37900	NA	NA	NA	NA	0.000573202	-0.951077	0.0146288	Glycine-rich domain-containing protein 2 [Source:UniProtKB/Swiss-Prot;Acc:Q9SZJ2]	#N/A	#N/A	#N/A	#N/A
AT1G72150	NA	NA	NA	NA	0.000248209	-0.949242	0.00781729	Patellin-1 [Source:UniProtKB/Swiss-Prot;Acc:Q56WK6]	#N/A	#N/A	#N/A	#N/A
AT1G09460	NA	NA	NA	NA	0.000225978	-0.948624	0.00731907	Carbohydrate-binding X8 domain superfamily protein [Source:TAIR;Acc:AT1G09460]	#N/A	#N/A	#N/A	#N/A
AT2G16750	NA	NA	NA	NA	0.0010895	-0.94793	0.0231325	Protein kinase protein with adenine nucleotide alpha hydrolases-like domain [Source:TAIR;Acc:AT2G16750]	#N/A	#N/A	#N/A	#N/A
AT1G60989	NA	NA	NA	NA	0.000821044	-0.946076	0.0188732	Defensin-like protein 249 [Source:UniProtKB/Swiss-Prot;Acc:P82626]	#N/A	#N/A	ExcludeHW	Exclude
AT2G29620	NA	NA	NA	NA	0.000442859	-0.945317	0.0120552	unknown protein; BEST Arabidopsis thaliana protein match is: unknown protein (TAIR:AT1G07330.1); Has 887 Blast hits to 750 proteins in 151 species: Archae - 2; Bacteria - 63; Metazoa - 270; Fungi - 51; Plants - 111; Viruses - 6; Other Eukaryotes - 3 /.../urce: NCBI BLink). [Source:TAIR;Acc:AT2G29620]	#N/A	#N/A	#N/A	#N/A
AT4G34560	NA	NA	NA	NA	0.000629187	-0.941746	0.0156847	unknown protein; BEST Arabidopsis thaliana protein match is: unknown protein (TAIR:AT5G66440.1); Has 67 Blast hits to 66 proteins in 11 species: Archae - 0; Bacteria - 0; Metazoa - 0; Fungi - 0; Plants - 67; Viruses - 0; Other Eukaryotes - 0 (source /.../ BLink). [Source:TAIR;Acc:AT4G34560]	#N/A	#N/A	#N/A	#N/A
AT5G54080	NA	NA	NA	NA	2.4506e-05	-0.941028	0.00138899	Homogentisate 1,2-dioxygenase [Source:UniProtKB/Swiss-Prot;Acc:Q9ZRA2]	#N/A	#N/A	#N/A	#N/A
AT3G19030	NA	NA	NA	NA	0.00062594	-0.939916	0.0156372	unknown protein; FUNCTIONS IN: molecular_function unknown; INVOLVED IN: pyridoxine biosynthetic process, homoserine biosynthetic process; LOCATED IN: endomembrane system; EXPRESSED IN: 19 plant structures; EXPRESSED DURING: 9 growth stages; BEST Ara /.../is thaliana protein match is: unknown protein (TAIR:AT1G49500.1); Has 22 Blast hits to 22 proteins in 2 species: Archae - 0; Bacteria - 0; Metaz…	#N/A	#N/A	#N/A	#N/A
AT5G14880	NA	NA	NA	NA	2.42609e-05	-0.938313	0.00137749	Potassium transporter 8 [Source:UniProtKB/Swiss-Prot;Acc:Q9M7J9]	#N/A	#N/A	#N/A	#N/A
AT3G26760	NA	NA	NA	NA	6.42331e-05	-0.937038	0.00285393	NAD(P)-binding Rossmann-fold superfamily protein [Source:TAIR;Acc:AT3G26760]	#N/A	#N/A	#N/A	#N/A
AT1G54740	NA	NA	NA	NA	0.000397792	-0.936358	0.0111682	Protein of unknown function (DUF3049) [Source:TAIR;Acc:AT1G54740]	#N/A	#N/A	#N/A	#N/A
AT2G45210	NA	NA	NA	NA	0.00284105	-0.935999	0.0464403	Auxin-responsive protein SAUR36 [Source:UniProtKB/Swiss-Prot;Acc:O22150]	#N/A	#N/A	#N/A	#N/A
AT5G56550	NA	NA	NA	NA	0.00115286	-0.934406	0.0241983	oxidative stress 3 [Source:TAIR;Acc:AT5G56550]	#N/A	#N/A	#N/A	#N/A
AT1G16130	NA	NA	NA	NA	0.000242914	-0.933967	0.0077166	Wall-associated receptor kinase-like 2 [Source:UniProtKB/Swiss-Prot;Acc:Q7X8C5]	#N/A	#N/A	#N/A	#N/A
AT3G19390	NA	NA	NA	NA	0.000102101	-0.925481	0.00406206	Granulin repeat cysteine protease family protein [Source:TAIR;Acc:AT3G19390]	#N/A	#N/A	ExcludeHW	Exclude
AT3G43790	NA	NA	NA	NA	0.00278495	-0.924759	0.0459061	Probable peptide/nitrate transporter At3g43790 [Source:UniProtKB/Swiss-Prot;Acc:Q3EAQ5]	#N/A	#N/A	#N/A	#N/A
AT3G03520	NA	NA	NA	NA	0.000114918	-0.923468	0.00443864	Non-specific phospholipase C3 [Source:UniProtKB/Swiss-Prot;Acc:Q9SRQ6]	#N/A	#N/A	#N/A	#N/A
AT4G15610	NA	NA	NA	NA	0.00145707	-0.923066	0.0285895	CASP-like protein 1D1 [Source:UniProtKB/Swiss-Prot;Acc:Q9FE29]	#N/A	#N/A	#N/A	#N/A
AT5G62260	NA	NA	NA	NA	0.000124555	-0.922275	0.00467978	AT-hook motif nuclear-localized protein 6 [Source:UniProtKB/Swiss-Prot;Acc:Q9LVB0]	#N/A	#N/A	#N/A	#N/A
AT3G49790	NA	NA	NA	NA	0.0002666	-0.91956	0.00827836	Carbohydrate-binding protein [Source:TAIR;Acc:AT3G49790]	#N/A	#N/A	ExcludeHW	Exclude
AT1G72220	NA	NA	NA	NA	0.00161796	-0.919169	0.0309037	RING-H2 finger protein ATL54 [Source:UniProtKB/Swiss-Prot;Acc:Q8LFY8]	#N/A	#N/A	#N/A	#N/A
AT1G48300	NA	NA	NA	NA	5.81413e-05	-0.918666	0.00267296	unknown protein; FUNCTIONS IN: molecular_function unknown; INVOLVED IN: biological_process unknown; LOCATED IN: endomembrane system; EXPRESSED IN: 24 plant structures; EXPRESSED DURING: 15 growth stages; Has 96 Blast hits to 87 proteins in 37 specie /.../hae - 0; Bacteria - 2; Metazoa - 12; Fungi - 2; Plants - 65; Viruses - 0; Other Eukaryotes - 15 (source: NCBI BLink). [Source:TAIR;Acc:AT1G48300]	#N/A	#N/A	IncludeHW	IncludeHW
AT1G19660	NA	NA	NA	NA	0.000280094	-0.916582	0.00852933	Bifunctional nuclease 2 [Source:UniProtKB/Swiss-Prot;Acc:Q93VH2]	#N/A	#N/A	#N/A	#N/A
AT1G70880	NA	NA	NA	NA	0.000743898	-0.91609	0.0176136	Polyketide cyclase/dehydrase and lipid transport superfamily protein [Source:TAIR;Acc:AT1G70880]	#N/A	#N/A	#N/A	#N/A
AT5G39610	NA	NA	NA	NA	0.00133933	-0.915311	0.0269667	NAC domain containing protein 6 [Source:TAIR;Acc:AT5G39610]	#N/A	#N/A	ExcludeHW	Exclude
AT4G28890	NA	NA	NA	NA	0.000151523	-0.915121	0.00535962	E3 ubiquitin-protein ligase ATL42 [Source:UniProtKB/Swiss-Prot;Acc:Q5XF85]	#N/A	#N/A	#N/A	#N/A
AT1G11260	NA	NA	NA	NA	0.000192963	-0.91194	0.00643876	Sugar transport protein 1 [Source:UniProtKB/Swiss-Prot;Acc:P23586]	#N/A	#N/A	#N/A	#N/A
AT1G74660	NA	NA	NA	NA	0.00054974	-0.911602	0.0141831	Mini zinc finger protein 1 [Source:UniProtKB/Swiss-Prot;Acc:Q9CA51]	#N/A	#N/A	#N/A	#N/A
AT5G40450	NA	NA	0.0126602	-0.616689	0.000564426	-0.911038	0.0144494	unknown protein; FUNCTIONS IN: molecular_function unknown; INVOLVED IN: biological_process unknown; LOCATED IN: chloroplast, plasma membrane; EXPRESSED IN: 24 plant structures; EXPRESSED DURING: 13 growth stages; Has 30201 Blast hits to 17322 protei /.../780 species: Archae - 12; Bacteria - 1396; Metazoa - 17338; Fungi - 3422; Plants - 5037; Viruses - 0; Other Eukaryotes - 2996 (source: NCBI BLin…	IncludePres	ExcludePres	#N/A	Exclude
AT3G15510	NA	NA	NA	NA	0.000442122	-0.909712	0.012045	NAC domain containing protein 2 [Source:TAIR;Acc:AT3G15510]	#N/A	#N/A	#N/A	#N/A
AT1G05260	NA	NA	NA	NA	0.000115891	-0.909232	0.00445025	Peroxidase 3 [Source:UniProtKB/Swiss-Prot;Acc:O23044]	#N/A	#N/A	ExcludePres	Exclude
AT1G33700	NA	NA	NA	NA	0.000139774	-0.908555	0.00506701	Beta-glucosidase, GBA2 type family protein [Source:TAIR;Acc:AT1G33700]	#N/A	#N/A	#N/A	#N/A
AT1G47670	NA	NA	NA	NA	9.57736e-05	-0.906305	0.00388505	Lysine histidine transporter-like 8 [Source:UniProtKB/Swiss-Prot;Acc:Q9SX98]	#N/A	#N/A	IncludeHW	IncludeHW
AT5G04860	NA	NA	NA	NA	4.82506e-05	-0.906147	0.00229978	unknown protein; BEST Arabidopsis thaliana protein match is: unknown protein (TAIR:AT3G11760.1); Has 1807 Blast hits to 1807 proteins in 277 species: Archae - 0; Bacteria - 0; Metazoa - 736; Fungi - 347; Plants - 385; Viruses - 0; Other Eukaryotes - /.../source: NCBI BLink). [Source:TAIR;Acc:AT5G04860]	#N/A	#N/A	#N/A	#N/A
AT1G61080	NA	NA	NA	NA	0.000409865	-0.904043	0.0114008	Hydroxyproline-rich glycoprotein family protein [Source:TAIR;Acc:AT1G61080]	#N/A	#N/A	#N/A	#N/A
AT3G56240	0.0123166	-0.59	NA	NA	7.45697e-05	-0.903915	0.00319732	Copper transport protein CCH [Source:UniProtKB/Swiss-Prot;Acc:O82089]	IncludePres	#N/A	#N/A	IncludePres
AT3G26440	NA	NA	NA	NA	0.000160138	-0.903915	0.00559741	Protein of unknown function (DUF707) [Source:TAIR;Acc:AT3G26440]	#N/A	#N/A	#N/A	#N/A
AT1G22230	NA	NA	NA	NA	0.000942249	-0.900838	0.0208068	unknown protein; LOCATED IN: chloroplast; BEST Arabidopsis thaliana protein match is: unknown protein (TAIR:AT1G78110.1); Has 2358 Blast hits to 1759 proteins in 159 species: Archae - 2; Bacteria - 36; Metazoa - 1046; Fungi - 203; Plants - 157; Viru /.../72; Other Eukaryotes - 842 (source: NCBI BLink). [Source:TAIR;Acc:AT1G22230]	#N/A	#N/A	#N/A	#N/A
AT5G10180	NA	NA	NA	NA	0.000805614	-0.900553	0.0186204	Sulfate transporter 2.1 [Source:UniProtKB/Swiss-Prot;Acc:O04722]	#N/A	#N/A	ExcludeHW	Exclude
AT4G21390	NA	NA	NA	NA	0.00193213	-0.897091	0.0354128	G-type lectin S-receptor-like serine/threonine-protein kinase B120 [Source:UniProtKB/Swiss-Prot;Acc:O81906]	#N/A	#N/A	#N/A	#N/A
AT5G67190	NA	NA	NA	NA	0.000444323	-0.896896	0.0120851	Ethylene-responsive transcription factor ERF010 [Source:UniProtKB/Swiss-Prot;Acc:Q9FH94]	#N/A	#N/A	#N/A	#N/A
AT5G23100	NA	NA	NA	NA	0.00192418	-0.896101	0.0353649	Protein of unknown function, DUF617 [Source:TAIR;Acc:AT5G23100]	#N/A	#N/A	IncludeHW	IncludeHW
AT5G07100	NA	NA	NA	NA	0.000499106	-0.895664	0.0131746	Probable WRKY transcription factor 26 [Source:UniProtKB/Swiss-Prot;Acc:Q9C5T3]	#N/A	#N/A	#N/A	#N/A
AT2G23600	NA	NA	NA	NA	0.000915506	-0.894547	0.0203948	Methylesterase 2 [Source:UniProtKB/Swiss-Prot;Acc:O80476]	#N/A	#N/A	#N/A	#N/A
AT5G57350	NA	NA	NA	NA	0.000147023	-0.894547	0.00525522	ATPase 3, plasma membrane-type [Source:UniProtKB/Swiss-Prot;Acc:P20431]	#N/A	#N/A	#N/A	#N/A
AT3G11690	NA	NA	NA	NA	7.8793e-05	-0.894229	0.00334375	unknown protein; FUNCTIONS IN: molecular_function unknown; INVOLVED IN: biological_process unknown; LOCATED IN: chloroplast; EXPRESSED IN: 24 plant structures; EXPRESSED DURING: 15 growth stages; BEST Arabidopsis thaliana protein match is: unknown p /.../ (TAIR:AT5G06380.1); Has 84 Blast hits to 84 proteins in 12 species: Archae - 0; Bacteria - 0; Metazoa - 0; Fungi - 0; Plants - 84; Viruses - 0;…	#N/A	#N/A	#N/A	#N/A
AT1G51800	NA	NA	NA	NA	0.00149353	-0.893947	0.0291323	Leucine-rich repeat protein kinase family protein [Source:TAIR;Acc:AT1G51800]	#N/A	#N/A	ExcludeHW	Exclude
AT3G29810	NA	NA	NA	NA	0.000228916	-0.893365	0.00739254	COBRA-like protein 2 [Source:UniProtKB/Swiss-Prot;Acc:Q8L8Q7]	#N/A	#N/A	#N/A	#N/A
AT1G32700	NA	NA	NA	NA	6.77233e-05	-0.892713	0.00298858	PLATZ transcription factor family protein [Source:TAIR;Acc:AT1G32700]	#N/A	#N/A	#N/A	#N/A
AT5G16110	NA	NA	NA	NA	0.000791493	-0.892556	0.0183725	unknown protein; FUNCTIONS IN: molecular_function unknown; INVOLVED IN: biological_process unknown; LOCATED IN: chloroplast; EXPRESSED IN: 24 plant structures; EXPRESSED DURING: 15 growth stages; BEST Arabidopsis thaliana protein match is: unknown p /.../ (TAIR:AT3G02555.1); Has 133 Blast hits to 133 proteins in 18 species: Archae - 0; Bacteria - 0; Metazoa - 0; Fungi - 0; Plants - 133; Viruses -…	#N/A	#N/A	#N/A	#N/A
AT1G49160	NA	NA	NA	NA	0.00176832	-0.889623	0.0330509	Probable serine/threonine-protein kinase WNK7 [Source:UniProtKB/Swiss-Prot;Acc:Q8LST2]	#N/A	#N/A	#N/A	#N/A
AT2G28810	NA	NA	NA	NA	0.000210337	-0.888931	0.00692774	Dof zinc finger protein DOF2.2 [Source:UniProtKB/Swiss-Prot;Acc:Q9ZV33]	#N/A	#N/A	#N/A	#N/A
AT1G05570	NA	NA	NA	NA	0.000173749	-0.887283	0.0059537	Callose synthase 1 [Source:UniProtKB/Swiss-Prot;Acc:Q9AUE0]	#N/A	#N/A	#N/A	#N/A
AT2G25260	NA	NA	NA	NA	0.000751911	-0.88681	0.0177228	unknown protein; FUNCTIONS IN: molecular_function unknown; INVOLVED IN: biological_process unknown; LOCATED IN: endomembrane system; BEST Arabidopsis thaliana protein match is: unknown protein (TAIR:AT5G25265.1); Has 35333 Blast hits to 34131 protei /.../2444 species: Archae - 798; Bacteria - 22429; Metazoa - 974; Fungi - 991; Plants - 531; Viruses - 0; Other Eukaryotes - 9610 (source: NCBI BLink…	#N/A	#N/A	#N/A	#N/A
AT3G16860	NA	NA	NA	NA	0.00066533	-0.885758	0.016307	COBRA-like protein 8 [Source:UniProtKB/Swiss-Prot;Acc:Q9LIB6]	#N/A	#N/A	#N/A	#N/A
AT5G27420	NA	NA	NA	NA	0.000185977	-0.88522	0.00627527	E3 ubiquitin-protein ligase ATL31 [Source:UniProtKB/Swiss-Prot;Acc:Q8LGA5]	#N/A	#N/A	#N/A	#N/A
AT2G45620	NA	NA	NA	NA	0.00268151	-0.883031	0.0445586	Nucleotidyltransferase family protein [Source:TAIR;Acc:AT2G45620]	#N/A	#N/A	#N/A	#N/A
AT5G42180	NA	NA	NA	NA	0.000661121	-0.881119	0.0162463	Peroxidase 64 [Source:UniProtKB/Swiss-Prot;Acc:Q43872]	#N/A	#N/A	ExcludeHW	Exclude
AT3G22400	NA	NA	NA	NA	0.00151078	-0.880974	0.0293822	Linoleate 9S-lipoxygenase 5, chloroplastic [Source:UniProtKB/Swiss-Prot;Acc:Q9LUW0]	#N/A	#N/A	#N/A	#N/A
AT3G23190	NA	NA	NA	NA	0.000340273	-0.879904	0.00987368	HR-like lesion-inducing protein-related [Source:TAIR;Acc:AT3G23190]	#N/A	#N/A	ExcludePres	Exclude
AT1G22500	NA	NA	NA	NA	0.000224312	-0.879892	0.00728092	E3 ubiquitin-protein ligase ATL15 [Source:UniProtKB/Swiss-Prot;Acc:Q9SK92]	#N/A	#N/A	#N/A	#N/A
AT4G01330	NA	NA	NA	NA	0.000100493	-0.879685	0.00402193	Protein kinase superfamily protein [Source:TAIR;Acc:AT4G01330]	#N/A	#N/A	#N/A	#N/A
AT5G44160	NA	NA	NA	NA	0.00161286	-0.87859	0.030842	Zinc finger protein NUTCRACKER [Source:UniProtKB/Swiss-Prot;Acc:Q9FFH3]	#N/A	#N/A	#N/A	#N/A
AT2G25940	NA	NA	NA	NA	0.00186391	-0.878582	0.034487	Vacuolar-processing enzyme alpha-isozyme [Source:UniProtKB/Swiss-Prot;Acc:P49047]	#N/A	#N/A	#N/A	#N/A
AT3G53480	NA	NA	NA	NA	0.000169505	-0.878486	0.00586287	ABC transporter G family member 37 [Source:UniProtKB/Swiss-Prot;Acc:Q9LFH0]	#N/A	#N/A	#N/A	#N/A
AT3G14570	NA	NA	NA	NA	0.0018341	-0.872635	0.0340115	Putative callose synthase 8 [Source:UniProtKB/Swiss-Prot;Acc:Q9LUD7]	#N/A	#N/A	ExcludeHW	Exclude
AT3G28345	NA	NA	NA	NA	0.00012096	-0.872497	0.00458637	ABC transporter B family member 15 [Source:UniProtKB/Swiss-Prot;Acc:Q9LHD1]	#N/A	#N/A	ExcludePres	Exclude
AT5G57840	NA	NA	NA	NA	0.00100648	-0.871593	0.0218319	HXXXD-type acyl-transferase family protein [Source:TAIR;Acc:AT5G57840]	#N/A	#N/A	#N/A	#N/A
AT1G54100	NA	NA	NA	NA	0.000253289	-0.871312	0.00793951	Aldehyde dehydrogenase family 7 member B4 [Source:UniProtKB/Swiss-Prot;Acc:Q9SYG7]	#N/A	#N/A	#N/A	#N/A
AT5G53730	NA	NA	NA	NA	0.00278618	-0.869868	0.0459061	Late embryogenesis abundant (LEA) hydroxyproline-rich glycoprotein family [Source:TAIR;Acc:AT5G53730]	#N/A	#N/A	#N/A	#N/A
AT3G20460	NA	NA	NA	NA	0.00167446	-0.869703	0.0316739	Putative sugar transporter ERD6-like 13 [Source:UniProtKB/Swiss-Prot;Acc:Q9LTP6]	#N/A	#N/A	#N/A	#N/A
AT3G59100	NA	NA	NA	NA	0.000209389	-0.869227	0.00690337	Putative callose synthase 6 [Source:UniProtKB/Swiss-Prot;Acc:Q9LYS6]	#N/A	#N/A	#N/A	#N/A
AT5G49690	NA	NA	NA	NA	0.00140256	-0.868795	0.0279004	UDP-glycosyltransferase 91C1 [Source:UniProtKB/Swiss-Prot;Acc:Q9LTA3]	#N/A	#N/A	ExcludeHW	Exclude
AT2G40230	NA	NA	NA	NA	0.000319983	-0.867847	0.00946538	HXXXD-type acyl-transferase family protein [Source:TAIR;Acc:AT2G40230]	#N/A	#N/A	#N/A	#N/A
AT3G59940	NA	NA	NA	NA	0.000501889	-0.86541	0.0132059	F-box/kelch-repeat protein SKIP20 [Source:UniProtKB/Swiss-Prot;Acc:Q9M1Y1]	#N/A	#N/A	ExcludeHW	Exclude
AT1G62422	NA	NA	NA	NA	0.00048881	-0.865183	0.0129648	unknown protein; EXPRESSED IN: 22 plant structures; EXPRESSED DURING: 13 growth stages; BEST Arabidopsis thaliana protein match is: unknown protein (TAIR:AT1G12020.1); Has 87 Blast hits to 86 proteins in 14 species: Archae - 0; Bacteria - 0; Metazoa /.../Fungi - 0; Plants - 87; Viruses - 0; Other Eukaryotes - 0 (source: NCBI BLink). [Source:TAIR;Acc:AT1G62422]	#N/A	#N/A	#N/A	#N/A
AT3G13760	NA	NA	NA	NA	0.00176106	-0.86428	0.0329338	Cysteine/Histidine-rich C1 domain family protein [Source:TAIR;Acc:AT3G13760]	#N/A	#N/A	ExcludePres	Exclude
AT2G01900	NA	NA	NA	NA	0.00112042	-0.861457	0.0236676	DNAse I-like superfamily protein [Source:TAIR;Acc:AT2G01900]	#N/A	#N/A	#N/A	#N/A
AT1G76460	NA	NA	NA	NA	0.000133889	-0.860541	0.00493526	RNA-binding (RRM/RBD/RNP motifs) family protein [Source:TAIR;Acc:AT1G76460]	#N/A	#N/A	#N/A	#N/A
AT5G05110	NA	NA	NA	NA	0.00134457	-0.858439	0.0270527	Cysteine proteinase inhibitor 7 [Source:UniProtKB/Swiss-Prot;Acc:Q8LC76]	#N/A	#N/A	#N/A	#N/A
AT4G21534	NA	NA	NA	NA	0.000690828	-0.857668	0.0166913	Sphingosine kinase 2 [Source:UniProtKB/Swiss-Prot;Acc:F2Y4A3]	#N/A	#N/A	#N/A	#N/A
AT3G26500	NA	NA	NA	NA	0.00056292	-0.857375	0.014422	Plant intracellular Ras-group-related LRR protein 2 [Source:UniProtKB/Swiss-Prot;Acc:Q9LRV8]	#N/A	#N/A	#N/A	#N/A
AT5G25620	NA	NA	NA	NA	0.000269789	-0.855599	0.00831499	Indole-3-pyruvate monooxygenase YUCCA6 [Source:UniProtKB/Swiss-Prot;Acc:Q8VZ59]	#N/A	#N/A	#N/A	#N/A
AT1G18270	NA	NA	NA	NA	0.00021573	-0.85452	0.00706319	ketose-bisphosphate aldolase class-II family protein [Source:TAIR;Acc:AT1G18270]	#N/A	#N/A	#N/A	#N/A
AT2G40000	NA	NA	NA	NA	0.000997152	-0.851732	0.0217007	Nematode resistance protein-like HSPRO2 [Source:UniProtKB/Swiss-Prot;Acc:O04203]	#N/A	#N/A	#N/A	#N/A
AT2G13360	NA	NA	NA	NA	0.000754025	-0.851151	0.0177391	Serine--glyoxylate aminotransferase [Source:UniProtKB/Swiss-Prot;Acc:Q56YA5]	#N/A	#N/A	#N/A	#N/A
AT1G76180	0.0390962	-0.42	0.0437744	-0.640041	0.00105644	-0.849901	0.0225854	Dehydrin ERD14 [Source:UniProtKB/Swiss-Prot;Acc:P42763]	IncludeHW	IncludeHW	#N/A	IncludeHW
AT5G25770	NA	NA	NA	NA	0.000288367	-0.848864	0.00872508	alpha/beta-Hydrolases superfamily protein [Source:TAIR;Acc:AT5G25770]	#N/A	#N/A	#N/A	#N/A
AT5G47050	NA	NA	NA	NA	0.000163298	-0.847301	0.00569014	SBP (S-ribonuclease binding protein) family protein [Source:TAIR;Acc:AT5G47050]	#N/A	#N/A	#N/A	#N/A
AT1G70290	NA	NA	NA	NA	0.000138857	-0.847265	0.00505646	Probable alpha,alpha-trehalose-phosphate synthase [UDP-forming] 8 [Source:UniProtKB/Swiss-Prot;Acc:Q0WUI9]	#N/A	#N/A	IncludeHW	IncludeHW
AT2G39200	NA	NA	NA	NA	0.000920201	-0.844899	0.0204153	MLO-like protein 12 [Source:UniProtKB/Swiss-Prot;Acc:O80961]	#N/A	#N/A	ExcludeHW	Exclude
AT5G27000	NA	NA	NA	NA	0.00118184	-0.844036	0.0246039	Kinesin-4 [Source:UniProtKB/Swiss-Prot;Acc:O81635]	#N/A	#N/A	#N/A	#N/A
AT2G02710	NA	NA	NA	NA	0.000120246	-0.843935	0.00456454	Protein TWIN LOV 1 [Source:UniProtKB/Swiss-Prot;Acc:O64511]	#N/A	#N/A	#N/A	#N/A
AT5G42010	NA	NA	NA	NA	0.00121046	-0.843888	0.0249486	Transducin/WD40 repeat-like superfamily protein [Source:TAIR;Acc:AT5G42010]	#N/A	#N/A	#N/A	#N/A
AT5G25890	NA	NA	NA	NA	0.000696519	-0.839333	0.0167991	Auxin-responsive protein IAA28 [Source:UniProtKB/Swiss-Prot;Acc:Q9XFM0]	#N/A	#N/A	#N/A	#N/A
AT5G57620	NA	NA	NA	NA	0.000880361	-0.838415	0.0198778	myb domain protein 36 [Source:TAIR;Acc:AT5G57620]	#N/A	#N/A	#N/A	#N/A
AT1G29160	NA	NA	NA	NA	0.00117209	-0.838182	0.0244778	Dof zinc finger protein DOF1.5 [Source:UniProtKB/Swiss-Prot;Acc:P68350]	#N/A	#N/A	#N/A	#N/A
AT3G07870	NA	NA	NA	NA	0.00120491	-0.837449	0.0249117	F-box protein At3g07870 [Source:UniProtKB/Swiss-Prot;Acc:Q9SFC7]	#N/A	#N/A	ExcludeHW	Exclude
AT5G40720	NA	NA	NA	NA	0.00121634	-0.837116	0.0250231	Domain of unknown function (DUF23) [Source:TAIR;Acc:AT5G40720]	#N/A	#N/A	#N/A	#N/A
AT5G16370	NA	NA	NA	NA	0.000127122	-0.836479	0.00472498	Probable acyl-activating enzyme 5, peroxisomal [Source:UniProtKB/Swiss-Prot;Acc:Q9FFE6]	#N/A	#N/A	#N/A	#N/A
AT1G72300	NA	NA	NA	NA	0.00015879	-0.8362	0.00556791	Tyrosine-sulfated glycopeptide receptor 1 [Source:UniProtKB/Swiss-Prot;Acc:Q9C7S5]	#N/A	#N/A	#N/A	#N/A
AT5G39660	NA	NA	NA	NA	0.000601806	-0.835905	0.0151665	Cyclic dof factor 2 [Source:UniProtKB/Swiss-Prot;Acc:Q93ZL5]	#N/A	#N/A	#N/A	#N/A
AT5G25830	NA	NA	NA	NA	0.00124632	-0.835834	0.0254657	GATA transcription factor 12 [Source:UniProtKB/Swiss-Prot;Acc:P69781]	#N/A	#N/A	#N/A	#N/A
AT4G35380	NA	NA	NA	NA	0.000331892	-0.835543	0.00972207	Brefeldin A-inhibited guanine nucleotide-exchange protein 4 [Source:UniProtKB/Swiss-Prot;Acc:F4JN05]	#N/A	#N/A	#N/A	#N/A
AT5G58320	NA	NA	NA	NA	0.000171308	-0.833084	0.00589445	Protein NETWORKED 4A [Source:UniProtKB/Swiss-Prot;Acc:F4KEW8]	#N/A	#N/A	#N/A	#N/A
AT2G45430	NA	NA	NA	NA	0.000111509	-0.832004	0.00434752	AT-hook motif nuclear-localized protein 22 [Source:UniProtKB/Swiss-Prot;Acc:O22130]	#N/A	#N/A	#N/A	#N/A
AT4G25090	NA	NA	NA	NA	0.00127626	-0.831778	0.0259812	Putative respiratory burst oxidase homolog protein G [Source:UniProtKB/Swiss-Prot;Acc:Q9SW17]	#N/A	#N/A	ExcludePres	Exclude
AT5G49440	NA	NA	NA	NA	0.00119938	-0.831576	0.0248284	unknown protein; Has 30201 Blast hits to 17322 proteins in 780 species: Archae - 12; Bacteria - 1396; Metazoa - 17338; Fungi - 3422; Plants - 5037; Viruses - 0; Other Eukaryotes - 2996 (source: NCBI BLink). [Source:TAIR;Acc:AT5G49440]	#N/A	#N/A	#N/A	#N/A
AT1G68710	NA	NA	NA	NA	0.000676151	-0.831198	0.0165054	Putative phospholipid-transporting ATPase 9 [Source:UniProtKB/Swiss-Prot;Acc:Q9SX33]	#N/A	#N/A	#N/A	#N/A
AT3G20250	NA	NA	NA	NA	0.000438422	-0.829423	0.0119541	Pumilio homolog 5 [Source:UniProtKB/Swiss-Prot;Acc:Q9LJX4]	#N/A	#N/A	#N/A	#N/A
AT4G13030	NA	NA	NA	NA	0.000540315	-0.826002	0.0140274	P-loop containing nucleoside triphosphate hydrolases superfamily protein [Source:TAIR;Acc:AT4G13030]	#N/A	#N/A	#N/A	#N/A
AT3G51440	NA	NA	NA	NA	0.000693633	-0.825695	0.0167469	Protein STRICTOSIDINE SYNTHASE-LIKE 6 [Source:UniProtKB/Swiss-Prot;Acc:Q9SD05]	#N/A	#N/A	#N/A	#N/A
AT5G61250	NA	NA	NA	NA	0.00105691	-0.824845	0.0225854	Heparanase-like protein 2 [Source:UniProtKB/Swiss-Prot;Acc:Q8L608]	#N/A	#N/A	#N/A	#N/A
AT4G14740	NA	NA	NA	NA	0.000245996	-0.823861	0.00776236	Plant protein of unknown function (DUF828) with plant pleckstrin homology-like region [Source:TAIR;Acc:AT4G14740]	#N/A	#N/A	#N/A	#N/A
AT3G48530	NA	NA	NA	NA	0.000433847	-0.823049	0.0118782	SNF1-related protein kinase regulatory subunit gamma-1 [Source:UniProtKB/Swiss-Prot;Acc:Q8LBB2]	#N/A	#N/A	#N/A	#N/A
AT4G33565	NA	NA	NA	NA	0.00130792	-0.820628	0.0264468	RING/U-box superfamily protein [Source:TAIR;Acc:AT4G33565]	#N/A	#N/A	#N/A	#N/A
AT1G76990	NA	NA	NA	NA	0.000638727	-0.820434	0.0158557	ACT domain-containing protein ACR3 [Source:UniProtKB/Swiss-Prot;Acc:O49285]	#N/A	#N/A	#N/A	#N/A
AT2G26410	NA	NA	NA	NA	0.00184776	-0.820305	0.0342266	IQ-domain 4 [Source:TAIR;Acc:AT2G26410]	#N/A	#N/A	#N/A	#N/A
AT4G40060	NA	NA	NA	NA	0.00265707	-0.820179	0.0443081	Homeobox-leucine zipper protein ATHB-16 [Source:UniProtKB/Swiss-Prot;Acc:Q940J1]	#N/A	#N/A	#N/A	#N/A
AT5G11920	NA	NA	NA	NA	0.000968397	-0.818723	0.0212284	Beta-fructofuranosidase, insoluble isoenzyme CWINV6 [Source:UniProtKB/Swiss-Prot;Acc:Q8W4S6]	#N/A	#N/A	ExcludeHW	Exclude
AT3G46640	NA	NA	NA	NA	0.00256567	-0.816287	0.0431756	Transcription factor LUX [Source:UniProtKB/Swiss-Prot;Acc:Q9SNB4]	#N/A	#N/A	#N/A	#N/A
AT4G16790	NA	NA	NA	NA	0.000757658	-0.815906	0.0177963	hydroxyproline-rich glycoprotein family protein [Source:TAIR;Acc:AT4G16790]	#N/A	#N/A	#N/A	#N/A
AT2G31020	NA	NA	NA	NA	0.000642761	-0.813701	0.0159014	Oxysterol-binding protein-related protein 1A [Source:UniProtKB/Swiss-Prot;Acc:O80866]	#N/A	#N/A	#N/A	#N/A
AT3G22750	NA	NA	NA	NA	0.000753572	-0.81273	0.0177391	Protein kinase superfamily protein [Source:TAIR;Acc:AT3G22750]	#N/A	#N/A	#N/A	#N/A
AT4G25940	NA	NA	NA	NA	0.0019343	-0.81245	0.0354329	Putative clathrin assembly protein At4g25940 [Source:UniProtKB/Swiss-Prot;Acc:Q8VYT2]	#N/A	#N/A	#N/A	#N/A
AT2G24550	NA	NA	NA	NA	0.000794	-0.808158	0.0184178	unknown protein; BEST Arabidopsis thaliana protein match is: unknown protein (TAIR:AT4G31510.1); Has 219 Blast hits to 219 proteins in 33 species: Archae - 0; Bacteria - 0; Metazoa - 16; Fungi - 2; Plants - 184; Viruses - 0; Other Eukaryotes - 17 (s /.../ NCBI BLink). [Source:TAIR;Acc:AT2G24550]	#N/A	#N/A	#N/A	#N/A
AT1G74840	NA	NA	NA	NA	0.000916159	-0.802601	0.0203948	Homeodomain-like superfamily protein [Source:TAIR;Acc:AT1G74840]	#N/A	#N/A	#N/A	#N/A
AT1G22930	NA	NA	NA	NA	0.000959384	-0.802568	0.0210727	T-complex protein 11 [Source:TAIR;Acc:AT1G22930]	#N/A	#N/A	#N/A	#N/A
AT4G37390	NA	NA	NA	NA	0.000487903	-0.801652	0.0129648	Auxin-responsive GH3 family protein [Source:TAIR;Acc:AT4G37390]	#N/A	#N/A	ExcludeHW	Exclude
AT3G47730	NA	NA	NA	NA	0.00311084	-0.800457	0.0497208	ABC transporter A family member 2 [Source:UniProtKB/Swiss-Prot;Acc:Q84K47]	#N/A	#N/A	#N/A	#N/A
AT1G80920	NA	NA	NA	NA	0.000914889	-0.799912	0.0203948	Chaperone protein dnaJ 8, chloroplastic [Source:UniProtKB/Swiss-Prot;Acc:Q9SAG8]	#N/A	#N/A	#N/A	#N/A
AT2G30600	NA	NA	NA	NA	0.00111277	-0.799256	0.023566	BTB/POZ domain-containing protein At2g30600 [Source:UniProtKB/Swiss-Prot;Acc:Q8LEV3]	#N/A	#N/A	#N/A	#N/A
AT1G15740	NA	NA	NA	NA	0.000392755	-0.798203	0.0110916	Leucine-rich repeat family protein [Source:TAIR;Acc:AT1G15740]	#N/A	#N/A	#N/A	#N/A
AT3G61850	NA	NA	NA	NA	0.00273667	-0.797374	0.0453386	Dof zinc finger protein DOF3.7 [Source:UniProtKB/Swiss-Prot;Acc:Q43385]	#N/A	#N/A	#N/A	#N/A
AT5G66870	NA	NA	NA	NA	0.00226555	-0.793625	0.0395527	LOB domain-containing protein 36 [Source:UniProtKB/Swiss-Prot;Acc:Q9FKZ3]	#N/A	#N/A	#N/A	#N/A
AT3G52430	NA	NA	NA	NA	0.000918418	-0.793496	0.0203948	Lipase-like PAD4 [Source:UniProtKB/Swiss-Prot;Acc:Q9S745]	#N/A	#N/A	#N/A	#N/A
AT1G12780	NA	NA	NA	NA	0.000702663	-0.791139	0.016891	Bifunctional UDP-glucose 4-epimerase and UDP-xylose 4-epimerase 1 [Source:UniProtKB/Swiss-Prot;Acc:Q42605]	#N/A	#N/A	#N/A	#N/A
AT1G55920	NA	NA	NA	NA	0.000405774	-0.791026	0.0113251	Serine acetyltransferase 1, chloroplastic [Source:UniProtKB/Swiss-Prot;Acc:Q42588]	#N/A	#N/A	#N/A	#N/A
AT3G03855	NA	NA	NA	NA	0.00303208	-0.790221	0.0487919	pseudogene of disease resistance protein [Source:TAIR;Acc:AT3G03855]	#N/A	#N/A	#N/A	#N/A
AT2G31900	NA	NA	NA	NA	0.00129781	-0.788381	0.0263066	Myosin-12 [Source:UniProtKB/Swiss-Prot;Acc:F4IRU3]	#N/A	#N/A	#N/A	#N/A
AT4G33150	NA	NA	NA	NA	0.000925022	-0.786357	0.0205085	lysine-ketoglutarate reductase/saccharopine dehydrogenase bifunctional enzyme [Source:TAIR;Acc:AT4G33150]	#N/A	#N/A	#N/A	#N/A
AT2G45170	NA	NA	NA	NA	0.000828092	-0.785259	0.0189771	Autophagy-related protein 8e [Source:UniProtKB/Swiss-Prot;Acc:Q8S926]	#N/A	#N/A	#N/A	#N/A
AT5G13180	NA	NA	NA	NA	0.00135331	-0.784035	0.0271819	NAC domain containing protein 83 [Source:TAIR;Acc:AT5G13180]	#N/A	#N/A	#N/A	#N/A
AT1G56220	NA	NA	0.0270509	-0.521506	0.00296388	-0.780416	0.0479286	Dormancy/auxin associated family protein [Source:TAIR;Acc:AT1G56220]	#N/A	ExcludePres	#N/A	Exclude
ATCG00620	NA	NA	NA	NA	0.0016324	-0.779664	0.0311436	tRNA-Pro [Source:TAIR;Acc:ATCG00620]	#N/A	#N/A	IncludeHW	IncludeHW
AT4G12080	NA	NA	NA	NA	0.000416952	-0.779324	0.0115301	AT-hook motif nuclear-localized protein 1 [Source:UniProtKB/Swiss-Prot;Acc:Q8VYJ2]	#N/A	#N/A	#N/A	#N/A
AT5G66790	NA	NA	NA	NA	0.00228262	-0.775403	0.039725	Wall-associated receptor kinase-like 21 [Source:UniProtKB/Swiss-Prot;Acc:Q8GYF5]	#N/A	#N/A	#N/A	#N/A
AT2G17710	NA	NA	NA	NA	0.0020967	-0.773026	0.0373938	unknown protein; Has 39 Blast hits to 39 proteins in 14 species: Archae - 0; Bacteria - 0; Metazoa - 0; Fungi - 0; Plants - 39; Viruses - 0; Other Eukaryotes - 0 (source: NCBI BLink). [Source:TAIR;Acc:AT2G17710]	#N/A	#N/A	#N/A	#N/A
AT5G27920	NA	NA	NA	NA	0.0011982	-0.770958	0.0248196	F-box family protein [Source:TAIR;Acc:AT5G27920]	#N/A	#N/A	#N/A	#N/A
AT5G57090	NA	NA	NA	NA	0.000806112	-0.769967	0.0186204	Auxin efflux carrier component 2 [Source:UniProtKB/Swiss-Prot;Acc:Q9LU77]	#N/A	#N/A	ExcludePres	Exclude
AT1G07200	NA	NA	NA	NA	0.000405581	-0.769814	0.0113251	Double Clp-N motif-containing P-loop nucleoside triphosphate hydrolases superfamily protein [Source:TAIR;Acc:AT1G07200]	#N/A	#N/A	#N/A	#N/A
AT4G20820	NA	NA	NA	NA	0.00140836	-0.760383	0.0279821	FAD-binding Berberine family protein [Source:TAIR;Acc:AT4G20820]	#N/A	#N/A	#N/A	#N/A
AT5G08240	NA	NA	NA	NA	0.00153719	-0.757059	0.0297384	unknown protein; BEST Arabidopsis thaliana protein match is: unknown protein (TAIR:AT5G23160.1); Has 69 Blast hits to 69 proteins in 10 species: Archae - 0; Bacteria - 1; Metazoa - 0; Fungi - 0; Plants - 68; Viruses - 0; Other Eukaryotes - 0 (source /.../ BLink). [Source:TAIR;Acc:AT5G08240]	#N/A	#N/A	#N/A	#N/A
AT1G27170	NA	NA	NA	NA	0.00267726	-0.755267	0.044534	transmembrane receptors;ATP binding [Source:TAIR;Acc:AT1G27170]	#N/A	#N/A	#N/A	#N/A
AT1G31120	NA	NA	NA	NA	0.000786463	-0.75158	0.0182814	Potassium transporter 10 [Source:UniProtKB/Swiss-Prot;Acc:Q9SA05]	#N/A	#N/A	ExcludeHW	Exclude
AT1G30755	NA	NA	NA	NA	0.00228574	-0.751555	0.0397584	Protein of unknown function (DUF668) [Source:TAIR;Acc:AT1G30755]	#N/A	#N/A	#N/A	#N/A
AT5G59790	NA	NA	NA	NA	0.00115869	-0.751305	0.0242745	Domain of unknown function (DUF966) [Source:TAIR;Acc:AT5G59790]	#N/A	#N/A	#N/A	#N/A
AT5G04770	NA	NA	NA	NA	0.00134524	-0.74899	0.0270527	Cationic amino acid transporter 6, chloroplastic [Source:UniProtKB/Swiss-Prot;Acc:Q9LZ20]	#N/A	#N/A	#N/A	#N/A
AT3G06850	NA	NA	NA	NA	0.00268619	-0.743327	0.0445916	Lipoamide acyltransferase component of branched-chain alpha-keto acid dehydrogenase complex, mitochondrial [Source:UniProtKB/Swiss-Prot;Acc:Q9M7Z1]	#N/A	#N/A	#N/A	#N/A
AT1G05470	NA	NA	NA	NA	0.00297095	-0.741118	0.0479948	Type I inositol 1,4,5-trisphosphate 5-phosphatase CVP2 [Source:UniProtKB/Swiss-Prot;Acc:Q9LR47]	#N/A	#N/A	#N/A	#N/A
AT3G61260	NA	NA	0.0446422	-0.235696	0.00114289	-0.740781	0.0240807	Uncharacterized protein At3g61260 [Source:UniProtKB/Swiss-Prot;Acc:Q9M2D8]	ExcludePres	IncludeHW	#N/A	Exclude
AT4G24060	NA	NA	NA	NA	0.00152948	-0.736092	0.0296067	Dof zinc finger protein DOF4.6 [Source:UniProtKB/Swiss-Prot;Acc:Q8LAP8]	#N/A	#N/A	#N/A	#N/A
AT3G51730	NA	NA	NA	NA	0.00172795	-0.735366	0.0324244	saposin B domain-containing protein [Source:TAIR;Acc:AT3G51730]	#N/A	#N/A	#N/A	#N/A
AT2G35940	NA	NA	NA	NA	0.001947	-0.735005	0.0355868	BEL1-like homeodomain protein 1 [Source:UniProtKB/Swiss-Prot;Acc:Q9SJ56]	#N/A	#N/A	ExcludeHW	Exclude
AT2G17440	NA	NA	NA	NA	0.00203091	-0.73152	0.0366749	Plant intracellular Ras-group-related LRR protein 5 [Source:UniProtKB/Swiss-Prot;Acc:Q5G5E0]	#N/A	#N/A	#N/A	#N/A
AT1G26440	NA	NA	NA	NA	0.00188742	-0.730344	0.0348052	Ureide permease 5 [Source:UniProtKB/Swiss-Prot;Acc:Q93Z75]	#N/A	#N/A	#N/A	#N/A
AT4G24480	NA	NA	NA	NA	0.000982114	-0.729318	0.0214722	Protein kinase superfamily protein [Source:TAIR;Acc:AT4G24480]	#N/A	#N/A	#N/A	#N/A
AT1G56145	NA	NA	NA	NA	0.00225391	-0.729207	0.039391	Leucine-rich repeat transmembrane protein kinase [Source:TAIR;Acc:AT1G56145]	#N/A	#N/A	#N/A	#N/A
AT5G55860	NA	NA	NA	NA	0.001111	-0.727415	0.0235437	WEB family protein At5g55860 [Source:UniProtKB/Swiss-Prot;Acc:Q9LVQ4]	#N/A	#N/A	#N/A	#N/A
AT1G25530	NA	NA	NA	NA	0.00197553	-0.725841	0.0359692	Lysine histidine transporter-like 6 [Source:UniProtKB/Swiss-Prot;Acc:Q9C6M2]	#N/A	#N/A	IncludeHW	IncludeHW
AT5G65710	NA	NA	NA	NA	0.00267323	-0.72487	0.0445328	LRR receptor-like serine/threonine-protein kinase HSL2 [Source:UniProtKB/Swiss-Prot;Acc:C0LGX3]	#N/A	#N/A	#N/A	#N/A
AT1G15400	NA	NA	NA	NA	0.00124388	-0.722759	0.0254315	Uncharacterized protein At1g15400 [Source:UniProtKB/Swiss-Prot;Acc:Q9XI29]	#N/A	#N/A	#N/A	#N/A
AT5G18490	NA	NA	NA	NA	0.0014351	-0.722732	0.0283504	Plant protein of unknown function (DUF946) [Source:TAIR;Acc:AT5G18490]	#N/A	#N/A	#N/A	#N/A
AT4G37250	NA	NA	NA	NA	0.00118146	-0.722284	0.0246039	Probable LRR receptor-like serine/threonine-protein kinase At4g37250 [Source:UniProtKB/Swiss-Prot;Acc:C0LGS3]	#N/A	#N/A	#N/A	#N/A
AT1G14870	NA	NA	NA	NA	0.00215943	-0.720949	0.0382447	Protein PLANT CADMIUM RESISTANCE 2 [Source:UniProtKB/Swiss-Prot;Acc:Q9LQU4]	#N/A	#N/A	#N/A	#N/A
AT4G31450	NA	NA	NA	NA	0.00145162	-0.719831	0.0285333	RING/U-box superfamily protein [Source:TAIR;Acc:AT4G31450]	#N/A	#N/A	#N/A	#N/A
AT3G47160	NA	NA	NA	NA	0.00230313	-0.719018	0.0399141	RING/U-box superfamily protein [Source:TAIR;Acc:AT3G47160]	#N/A	#N/A	#N/A	#N/A
AT2G29740	NA	NA	NA	NA	0.00231959	-0.71854	0.0401573	UDP-glycosyltransferase 71C2 [Source:UniProtKB/Swiss-Prot;Acc:O82382]	#N/A	#N/A	#N/A	#N/A
AT2G17820	NA	NA	NA	NA	0.00130386	-0.716947	0.0264132	Histidine kinase 1 [Source:UniProtKB/Swiss-Prot;Acc:Q9SXL4]	#N/A	#N/A	IncludeHW	IncludeHW
AT5G58375	NA	NA	NA	NA	0.00172631	-0.713306	0.0324161	Methyltransferase-related protein [Source:TAIR;Acc:AT5G58375]	#N/A	#N/A	#N/A	#N/A
AT1G66140	NA	NA	NA	NA	0.00198622	-0.713202	0.0361242	Zinc finger protein 4 [Source:UniProtKB/Swiss-Prot;Acc:Q39263]	#N/A	#N/A	IncludeHW	IncludeHW
AT1G21050	NA	NA	NA	NA	0.0020797	-0.711024	0.0371907	Protein of unknown function, DUF617 [Source:TAIR;Acc:AT1G21050]	#N/A	#N/A	#N/A	#N/A
AT5G48560	NA	NA	NA	NA	0.00256456	-0.70547	0.0431756	Transcription factor bHLH78 [Source:UniProtKB/Swiss-Prot;Acc:Q9FJL4]	#N/A	#N/A	#N/A	#N/A
AT3G60840	NA	NA	NA	NA	0.00280604	-0.702544	0.0460727	microtubule-associated protein 65-4 [Source:TAIR;Acc:AT3G60840]	#N/A	#N/A	#N/A	#N/A
AT2G30250	NA	NA	NA	NA	0.00220409	-0.700499	0.0387893	Probable WRKY transcription factor 25 [Source:UniProtKB/Swiss-Prot;Acc:O22921]	#N/A	#N/A	#N/A	#N/A
AT5G05160	NA	NA	NA	NA	0.00279985	-0.697745	0.045994	Probable leucine-rich repeat receptor-like protein kinase At5g05160 [Source:UniProtKB/Swiss-Prot;Acc:Q9FHK7]	#N/A	#N/A	ExcludeHW	Exclude
AT5G63930	NA	NA	NA	NA	0.00132135	-0.697506	0.0266695	Probable leucine-rich repeat receptor-like protein kinase At5g63930 [Source:UniProtKB/Swiss-Prot;Acc:Q9LVP0]	#N/A	#N/A	#N/A	#N/A
AT1G07040	NA	NA	NA	NA	0.00284099	-0.689589	0.0464403	unknown protein; INVOLVED IN: biological_process unknown; LOCATED IN: chloroplast; EXPRESSED IN: 24 plant structures; EXPRESSED DURING: 14 growth stages; BEST Arabidopsis thaliana protein match is: unknown protein (TAIR:AT1G27030.1); Has 540 Blast h /.../ 538 proteins in 187 species: Archae - 0; Bacteria - 333; Metazoa - 0; Fungi - 0; Plants - 67; Viruses - 0; Other Eukaryotes - 140 (source: NCBI…	#N/A	#N/A	#N/A	#N/A
AT1G30270	NA	NA	NA	NA	0.00212265	-0.684387	0.0377346	CBL-interacting serine/threonine-protein kinase 23 [Source:UniProtKB/Swiss-Prot;Acc:Q93VD3]	#N/A	#N/A	#N/A	#N/A
AT1G10020	NA	NA	NA	NA	0.00229338	-0.679194	0.0398495	Protein of unknown function (DUF1005) [Source:TAIR;Acc:AT1G10020]	#N/A	#N/A	#N/A	#N/A
AT5G40780	NA	NA	NA	NA	0.00279957	-0.672155	0.045994	Lysine histidine transporter 1 [Source:UniProtKB/Swiss-Prot;Acc:Q9FKS8]	#N/A	#N/A	#N/A	#N/A
AT4G33300	NA	NA	NA	NA	0.00199325	-0.666248	0.0362122	Probable disease resistance protein At4g33300 [Source:UniProtKB/Swiss-Prot;Acc:Q9SZA7]	#N/A	#N/A	#N/A	#N/A
AT2G28200	NA	NA	NA	NA	0.00281145	-0.662521	0.0461377	Zinc finger protein ZAT5 [Source:UniProtKB/Swiss-Prot;Acc:Q681X4]	#N/A	#N/A	#N/A	#N/A
AT3G07430	NA	NA	NA	NA	0.00309597	0.655844	0.0495789	YGGT family protein [Source:TAIR;Acc:AT3G07430]	#N/A	#N/A	#N/A	#N/A
AT2G21385	NA	NA	NA	NA	0.00296396	0.664192	0.0479286	unknown protein; FUNCTIONS IN: molecular_function unknown; INVOLVED IN: biological_process unknown; LOCATED IN: chloroplast, chloroplast envelope; EXPRESSED IN: 22 plant structures; EXPRESSED DURING: 13 growth stages; Has 49 Blast hits to 49 protein /.../0 species: Archae - 0; Bacteria - 0; Metazoa - 0; Fungi - 0; Plants - 44; Viruses - 0; Other Eukaryotes - 5 (source: NCBI BLink). [Source:TAIR;A…	#N/A	#N/A	#N/A	#N/A
AT3G16000	NA	NA	NA	NA	0.00186798	0.670254	0.034543	MAR-binding filament-like protein 1 [Source:UniProtKB/Swiss-Prot;Acc:Q9LW85]	#N/A	#N/A	#N/A	#N/A
AT2G39930	NA	NA	NA	NA	0.0022135	0.672881	0.0389108	Isoamylase 1, chloroplastic [Source:UniProtKB/Swiss-Prot;Acc:O04196]	#N/A	#N/A	#N/A	#N/A
AT2G27810	NA	NA	NA	NA	0.0022461	0.67624	0.0393309	Nucleobase-ascorbate transporter 12 [Source:UniProtKB/Swiss-Prot;Acc:Q3E7D0]	#N/A	#N/A	#N/A	#N/A
AT4G02990	NA	NA	NA	NA	0.00275503	0.67876	0.0455366	Mitochondrial transcription termination factor family protein [Source:TAIR;Acc:AT4G02990]	#N/A	#N/A	#N/A	#N/A
AT2G45770	NA	NA	NA	NA	0.00282506	0.680344	0.0462704	Cell division protein FtsY homolog, chloroplastic [Source:UniProtKB/Swiss-Prot;Acc:O80842]	#N/A	#N/A	#N/A	#N/A
AT1G04420	NA	NA	NA	NA	0.00184754	0.681468	0.0342266	NAD(P)-linked oxidoreductase superfamily protein [Source:TAIR;Acc:AT1G04420]	#N/A	#N/A	#N/A	#N/A
AT2G30950	NA	NA	NA	NA	0.00295836	0.682681	0.0479055	ATP-dependent zinc metalloprotease FTSH 2, chloroplastic [Source:UniProtKB/Swiss-Prot;Acc:O80860]	#N/A	#N/A	#N/A	#N/A
AT1G67700	NA	NA	NA	NA	0.00222517	0.684269	0.0390538	Protein HHL1, chloroplastic [Source:UniProtKB/Swiss-Prot;Acc:Q8LDL0]	#N/A	#N/A	#N/A	#N/A
AT1G64770	NA	NA	NA	NA	0.00248362	0.688432	0.042116	Photosynthetic NDH subunit of subcomplex B 2, chloroplastic [Source:UniProtKB/Swiss-Prot;Acc:Q94AQ8]	#N/A	#N/A	#N/A	#N/A
AT4G01690	NA	NA	NA	NA	0.00190817	0.689499	0.0351292	Protoporphyrinogen oxidase 1, chloroplastic [Source:UniProtKB/Swiss-Prot;Acc:P55826]	#N/A	#N/A	#N/A	#N/A
AT1G15730	NA	NA	NA	NA	0.00310252	0.689665	0.0496599	Cobalamin biosynthesis CobW-like protein [Source:TAIR;Acc:AT1G15730]	#N/A	#N/A	#N/A	#N/A
AT5G27560	NA	NA	NA	NA	0.00262589	0.691037	0.0439653	Domain of unknown function (DUF1995) [Source:TAIR;Acc:AT5G27560]	#N/A	#N/A	#N/A	#N/A
AT1G45230	NA	NA	NA	NA	0.00253405	0.691886	0.0427957	Protein of unknown function (DUF3223) [Source:TAIR;Acc:AT1G45230]	#N/A	#N/A	#N/A	#N/A
AT1G06190	NA	NA	NA	NA	0.00172327	0.69199	0.0323917	Rho-N domain-containing protein 1, chloroplastic [Source:UniProtKB/Swiss-Prot;Acc:Q94K75]	#N/A	#N/A	#N/A	#N/A
AT1G03160	NA	NA	NA	NA	0.00181906	0.693909	0.0337894	FZO-like [Source:TAIR;Acc:AT1G03160]	#N/A	#N/A	#N/A	#N/A
AT2G27820	NA	NA	NA	NA	0.00218205	0.694873	0.0385628	Arogenate dehydratase 3, chloroplastic [Source:UniProtKB/Swiss-Prot;Acc:Q9ZUY3]	#N/A	#N/A	#N/A	#N/A
AT4G23740	NA	NA	NA	NA	0.00195608	0.695787	0.0356739	Probable inactive receptor kinase At4g23740 [Source:UniProtKB/Swiss-Prot;Acc:Q9SUQ3]	#N/A	#N/A	#N/A	#N/A
AT3G25470	NA	NA	NA	NA	0.00191771	0.697288	0.0352656	bacterial hemolysin-related [Source:TAIR;Acc:AT3G25470]	#N/A	#N/A	#N/A	#N/A
AT1G54350	NA	NA	NA	NA	0.00304898	0.697392	0.0489924	ABC transporter D family member 2, chloroplastic [Source:UniProtKB/Swiss-Prot;Acc:Q6NLC1]	#N/A	#N/A	#N/A	#N/A
AT4G36660	NA	NA	NA	NA	0.00287554	0.697695	0.0469114	Protein of unknown function (DUF1195) [Source:TAIR;Acc:AT4G36660]	#N/A	#N/A	#N/A	#N/A
AT4G29700	NA	NA	NA	NA	0.00284568	0.697832	0.0464701	Alkaline-phosphatase-like family protein [Source:TAIR;Acc:AT4G29700]	#N/A	#N/A	#N/A	#N/A
AT1G63680	NA	NA	NA	NA	0.00218589	0.699828	0.0385689	acid-amino acid ligases;ligases;ATP binding;ATP binding;ligases [Source:TAIR;Acc:AT1G63680]	#N/A	#N/A	#N/A	#N/A
AT5G07900	NA	NA	NA	NA	0.00301295	0.699929	0.0485549	Mitochondrial transcription termination factor family protein [Source:TAIR;Acc:AT5G07900]	#N/A	#N/A	#N/A	#N/A
AT1G70200	NA	NA	NA	NA	0.00250226	0.700033	0.0423886	RNA-binding (RRM/RBD/RNP motifs) family protein [Source:TAIR;Acc:AT1G70200]	#N/A	#N/A	#N/A	#N/A
AT4G14440	NA	NA	NA	NA	0.00294096	0.700716	0.0476966	Enoyl-CoA delta isomerase 3 [Source:UniProtKB/Swiss-Prot;Acc:O23300]	#N/A	#N/A	#N/A	#N/A
AT1G33810	NA	NA	NA	NA	0.0025698	0.700825	0.043223	unknown protein; FUNCTIONS IN: molecular_function unknown; INVOLVED IN: biological_process unknown; LOCATED IN: chloroplast thylakoid membrane, chloroplast, chloroplast envelope; EXPRESSED IN: 22 plant structures; EXPRESSED DURING: 13 growth stages; /.../9 Blast hits to 39 proteins in 18 species: Archae - 0; Bacteria - 0; Metazoa - 0; Fungi - 0; Plants - 39; Viruses - 0; Other Eukaryotes - 0 (sou…	#N/A	#N/A	#N/A	#N/A
AT4G26130	NA	NA	NA	NA	0.00227856	0.704093	0.0396897	unknown protein; FUNCTIONS IN: molecular_function unknown; INVOLVED IN: biological_process unknown; LOCATED IN: endomembrane system; EXPRESSED IN: 23 plant structures; EXPRESSED DURING: 13 growth stages; BEST Arabidopsis thaliana protein match is: u /.../ protein (TAIR:AT5G56980.1); Has 121 Blast hits to 116 proteins in 19 species: Archae - 0; Bacteria - 0; Metazoa - 4; Fungi - 0; Plants - 113; V…	#N/A	#N/A	#N/A	#N/A
AT5G46420	NA	NA	NA	NA	0.00247859	0.705634	0.0420523	16S rRNA processing protein RimM family [Source:TAIR;Acc:AT5G46420]	#N/A	#N/A	#N/A	#N/A
AT2G45970	NA	NA	NA	NA	0.00129494	0.706771	0.0262646	Cytochrome P450 86A8 [Source:UniProtKB/Swiss-Prot;Acc:O80823]	#N/A	#N/A	IncludeHW	IncludeHW
AT3G14330	NA	NA	NA	NA	0.00306302	0.708252	0.0491464	Pentatricopeptide repeat-containing protein At3g14330 [Source:UniProtKB/Swiss-Prot;Acc:Q9LUL5]	#N/A	#N/A	#N/A	#N/A
AT4G13590	NA	NA	NA	NA	0.00223664	0.708288	0.0392134	GDT1-like protein 2, chloroplastic [Source:UniProtKB/Swiss-Prot;Acc:Q9T0H9]	#N/A	#N/A	#N/A	#N/A
AT4G39040	NA	NA	NA	NA	0.00177782	0.709621	0.033191	RNA-binding CRS1 / YhbY (CRM) domain protein [Source:TAIR;Acc:AT4G39040]	#N/A	#N/A	#N/A	#N/A
AT5G59250	NA	NA	NA	NA	0.00242777	0.710391	0.0414022	D-xylose-proton symporter-like 3, chloroplastic [Source:UniProtKB/Swiss-Prot;Acc:Q0WWW9]	#N/A	#N/A	#N/A	#N/A
AT2G28930	NA	NA	NA	NA	0.00294511	0.711599	0.0477405	Protein kinase APK1B, chloroplastic [Source:UniProtKB/Swiss-Prot;Acc:P46573]	#N/A	#N/A	ExcludeHW	Exclude
AT4G30340	NA	NA	NA	NA	0.00195993	0.713143	0.0357245	Diacylglycerol kinase 7 [Source:UniProtKB/Swiss-Prot;Acc:F4JQ95]	#N/A	#N/A	ExcludeHW	Exclude
AT3G43810	NA	NA	NA	NA	0.00213471	0.713469	0.037888	Calmodulin-7 [Source:UniProtKB/Swiss-Prot;Acc:P59220]	#N/A	#N/A	#N/A	#N/A
AT3G01810	NA	NA	NA	NA	0.00287321	0.714724	0.0468964	FUNCTIONS IN: molecular_function unknown; INVOLVED IN: biological_process unknown; LOCATED IN: plasma membrane; EXPRESSED IN: 21 plant structures; EXPRESSED DURING: 13 growth stages; BEST Arabidopsis thaliana protein match is: nucleolar protein gar2 /.../ed (TAIR:AT2G42320.2); Has 1327 Blast hits to 470 proteins in 132 species: Archae - 2; Bacteria - 131; Metazoa - 139; Fungi - 114; Plants - 114;…	#N/A	#N/A	#N/A	#N/A
AT1G50900	NA	NA	NA	NA	0.00238263	0.71508	0.0408639	Protein LHCP TRANSLOCATION DEFECT [Source:UniProtKB/Swiss-Prot;Acc:Q8VY88]	#N/A	#N/A	#N/A	#N/A
AT5G13120	NA	NA	NA	NA	0.00222321	0.715658	0.0390538	Photosynthetic NDH subunit of lumenal location 5, chloroplastic [Source:UniProtKB/Swiss-Prot;Acc:Q9ASS6]	#N/A	#N/A	#N/A	#N/A
AT1G65260	NA	NA	NA	NA	0.00278895	0.717154	0.0459289	Membrane-associated protein VIPP1, chloroplastic [Source:UniProtKB/Swiss-Prot;Acc:O80796]	#N/A	#N/A	#N/A	#N/A
AT5G58900	NA	NA	NA	NA	0.00164104	0.717765	0.0312364	Homeodomain-like transcriptional regulator [Source:TAIR;Acc:AT5G58900]	#N/A	#N/A	#N/A	#N/A
AT2G46530	NA	NA	NA	NA	0.00127814	0.719015	0.0259874	Auxin response factor 11 [Source:UniProtKB/Swiss-Prot;Acc:Q9ZPY6]	#N/A	#N/A	#N/A	#N/A
AT2G46820	NA	NA	NA	NA	0.002386	0.719392	0.0409006	Protein CURVATURE THYLAKOID 1B, chloroplastic [Source:UniProtKB/Swiss-Prot;Acc:Q8LCA1]	#N/A	#N/A	#N/A	#N/A
AT1G75680	NA	NA	NA	NA	0.00246717	0.719682	0.041923	Endoglucanase 10 [Source:UniProtKB/Swiss-Prot;Acc:Q8LCP6]	#N/A	#N/A	ExcludeHW	Exclude
AT4G16210	NA	NA	NA	NA	0.003085	0.719891	0.0494271	enoyl-CoA hydratase/isomerase A [Source:TAIR;Acc:AT4G16210]	#N/A	#N/A	ExcludeHW	Exclude
AT5G42070	NA	NA	NA	NA	0.0014743	0.71995	0.028842	unknown protein; FUNCTIONS IN: molecular_function unknown; INVOLVED IN: biological_process unknown; LOCATED IN: chloroplast thylakoid membrane, chloroplast; EXPRESSED IN: 21 plant structures; EXPRESSED DURING: 13 growth stages; Has 30201 Blast hits /.../22 proteins in 780 species: Archae - 12; Bacteria - 1396; Metazoa - 17338; Fungi - 3422; Plants - 5037; Viruses - 0; Other Eukaryotes - 2996 (sou…	#N/A	#N/A	#N/A	#N/A
AT1G69830	NA	NA	NA	NA	0.00274013	0.720303	0.0453732	Alpha-amylase 3, chloroplastic [Source:UniProtKB/Swiss-Prot;Acc:Q94A41]	#N/A	#N/A	#N/A	#N/A
AT3G02450	NA	NA	NA	NA	0.00207445	0.720738	0.0371518	cell division protein ftsH, putative [Source:TAIR;Acc:AT3G02450]	#N/A	#N/A	#N/A	#N/A
AT3G22150	NA	NA	NA	NA	0.00240259	0.7212	0.0410999	Pentatricopeptide repeat-containing protein At3g22150, chloroplastic [Source:UniProtKB/Swiss-Prot;Acc:Q9LIE7]	#N/A	#N/A	#N/A	#N/A
AT1G08540	NA	NA	NA	NA	0.00141208	0.724915	0.0280392	RNA polymerase sigma factor sigB [Source:UniProtKB/Swiss-Prot;Acc:O22056]	#N/A	#N/A	#N/A	#N/A
AT5G11110	NA	NA	NA	NA	0.00205337	0.725543	0.0369651	Probable sucrose-phosphate synthase 2 [Source:UniProtKB/Swiss-Prot;Acc:Q9FY54]	#N/A	#N/A	ExcludePres	Exclude
AT2G46090	NA	NA	NA	NA	0.00281364	0.726014	0.0461377	Sphingoid long-chain bases kinase 2, mitochondrial [Source:UniProtKB/Swiss-Prot;Acc:O82359]	#N/A	#N/A	#N/A	#N/A
AT4G19100	NA	NA	NA	NA	0.00207527	0.726193	0.0371518	Protein PAM68, chloroplastic [Source:UniProtKB/Swiss-Prot;Acc:O49668]	#N/A	#N/A	#N/A	#N/A
AT5G64050	NA	NA	NA	NA	0.000885315	0.729234	0.0199597	Glutamate--tRNA ligase, chloroplastic/mitochondrial [Source:UniProtKB/Swiss-Prot;Acc:Q9FEA2]	#N/A	#N/A	#N/A	#N/A
AT3G44890	NA	NA	NA	NA	0.00179399	0.729343	0.0334551	50S ribosomal protein L9, chloroplastic [Source:UniProtKB/Swiss-Prot;Acc:P25864]	#N/A	#N/A	#N/A	#N/A
AT3G48110	NA	NA	NA	NA	0.000986668	0.729403	0.0215008	Glycine--tRNA ligase 2, chloroplastic/mitochondrial [Source:UniProtKB/Swiss-Prot;Acc:Q8L785]	#N/A	#N/A	#N/A	#N/A
AT5G22800	NA	NA	NA	NA	0.000961548	0.729554	0.0210922	Probable alanine--tRNA ligase, chloroplastic [Source:UniProtKB/Swiss-Prot;Acc:Q9FFC7]	#N/A	#N/A	ExcludeHW	Exclude
AT3G28040	NA	NA	NA	NA	0.00144803	0.72996	0.0285134	Probably inactive leucine-rich repeat receptor-like protein kinase At3g28040 [Source:UniProtKB/Swiss-Prot;Acc:Q9LRT1]	#N/A	#N/A	#N/A	#N/A
AT1G33590	NA	NA	NA	NA	0.00204903	0.732418	0.0369216	Leucine-rich repeat (LRR) family protein [Source:TAIR;Acc:AT1G33590]	#N/A	#N/A	#N/A	#N/A
AT4G39970	NA	NA	NA	NA	0.000681071	0.732535	0.0165581	Haloacid dehalogenase-like hydrolase domain-containing protein At4g39970 [Source:UniProtKB/Swiss-Prot;Acc:Q680K2]	#N/A	#N/A	#N/A	#N/A
AT3G08010	NA	NA	NA	NA	0.00202068	0.733666	0.0365901	RNA binding [Source:TAIR;Acc:AT3G08010]	#N/A	#N/A	#N/A	#N/A
AT1G64450	NA	NA	NA	NA	0.0015603	0.734159	0.0301164	Glycine-rich protein family [Source:TAIR;Acc:AT1G64450]	#N/A	#N/A	#N/A	#N/A
AT2G41475	NA	NA	NA	NA	0.00269182	0.734618	0.0446405	Embryo-specific protein 3, (ATS3) [Source:TAIR;Acc:AT2G41475]	#N/A	#N/A	#N/A	#N/A
AT3G18420	NA	NA	NA	NA	0.00169936	0.734935	0.0320881	protein SLOW GREEN 1, chloroplastic [Source:UniProtKB/Swiss-Prot;Acc:Q9LS48]	#N/A	#N/A	#N/A	#N/A
AT5G13110	NA	NA	NA	NA	0.00151752	0.735176	0.0294612	Glucose-6-phosphate 1-dehydrogenase 2, chloroplastic [Source:UniProtKB/Swiss-Prot;Acc:Q9FY99]	#N/A	#N/A	#N/A	#N/A
AT3G59780	NA	NA	NA	NA	0.000808116	0.735651	0.0186537	Rhodanese/Cell cycle control phosphatase superfamily protein [Source:TAIR;Acc:AT3G59780]	#N/A	#N/A	#N/A	#N/A
AT1G70280	NA	NA	NA	NA	0.000889724	0.736326	0.0199835	NHL domain-containing protein [Source:TAIR;Acc:AT1G70280]	#N/A	#N/A	#N/A	#N/A
AT4G05330	NA	NA	NA	NA	0.00211515	0.73641	0.0376418	Probable ADP-ribosylation factor GTPase-activating protein AGD13 [Source:UniProtKB/Swiss-Prot;Acc:Q8LFN9]	#N/A	#N/A	#N/A	#N/A
AT4G17040	NA	NA	NA	NA	0.00116438	0.736625	0.0243583	ATP-dependent Clp protease proteolytic subunit-related protein 4, chloroplastic [Source:UniProtKB/Swiss-Prot;Acc:Q8LB10]	#N/A	#N/A	#N/A	#N/A
AT2G29180	NA	NA	NA	NA	0.00219636	0.73685	0.038701	unknown protein; FUNCTIONS IN: molecular_function unknown; INVOLVED IN: biological_process unknown; LOCATED IN: chloroplast thylakoid membrane; EXPRESSED IN: 23 plant structures; EXPRESSED DURING: 13 growth stages; Has 34 Blast hits to 33 proteins i /.../pecies: Archae - 0; Bacteria - 0; Metazoa - 0; Fungi - 0; Plants - 33; Viruses - 0; Other Eukaryotes - 1 (source: NCBI BLink). [Source:TAIR;Acc:…	#N/A	#N/A	#N/A	#N/A
AT2G46915	NA	NA	NA	NA	0.00214402	0.737053	0.0380328	Protein of unknown function (DUF3754) [Source:TAIR;Acc:AT2G46915]	#N/A	#N/A	#N/A	#N/A
AT3G56370	NA	NA	NA	NA	0.00133351	0.73734	0.0268706	Leucine-rich repeat protein kinase family protein [Source:TAIR;Acc:AT3G56370]	#N/A	#N/A	#N/A	#N/A
AT4G24750	NA	NA	NA	NA	0.00166284	0.737973	0.0315245	Rhodanese-like domain-containing protein 11, chloroplastic [Source:UniProtKB/Swiss-Prot;Acc:Q0WWT7]	#N/A	#N/A	#N/A	#N/A
AT5G46880	NA	NA	NA	NA	0.0026521	0.738153	0.0442921	Homeobox-leucine zipper protein HDG5 [Source:UniProtKB/Swiss-Prot;Acc:Q9FJS2]	#N/A	#N/A	#N/A	#N/A
AT4G01037	NA	NA	NA	NA	0.00199262	0.738392	0.0362122	Ubiquitin carboxyl-terminal hydrolase family protein [Source:TAIR;Acc:AT4G01037]	#N/A	#N/A	#N/A	#N/A
AT3G62110	NA	NA	NA	NA	0.00161702	0.739228	0.0309035	Pectin lyase-like superfamily protein [Source:TAIR;Acc:AT3G62110]	#N/A	#N/A	#N/A	#N/A
AT5G67590	NA	NA	NA	NA	0.0026382	0.740938	0.0441492	NADH dehydrogenase [ubiquinone] iron-sulfur protein 4, mitochondrial [Source:UniProtKB/Swiss-Prot;Acc:Q9FJW4]	#N/A	#N/A	#N/A	#N/A
AT5G67230	NA	NA	NA	NA	0.00299145	0.741303	0.0482553	Probable beta-1,4-xylosyltransferase IRX14H [Source:UniProtKB/Swiss-Prot;Acc:Q9FH90]	#N/A	#N/A	#N/A	#N/A
AT3G47070	NA	NA	NA	NA	0.000713897	0.742679	0.0170128	LOCATED IN: thylakoid, chloroplast thylakoid membrane, chloroplast, chloroplast envelope; EXPRESSED IN: 22 plant structures; EXPRESSED DURING: 13 growth stages; CONTAINS InterPro DOMAIN/s: Thylakoid soluble phosphoprotein TSP9 (InterPro:IPR021584); /.../ Blast hits to 37 proteins in 10 species: Archae - 0; Bacteria - 0; Metazoa - 0; Fungi - 0; Plants - 37; Viruses - 0; Other Eukaryotes - 0 (sourc…	#N/A	#N/A	#N/A	#N/A
AT2G47060	NA	NA	NA	NA	0.00207186	0.742807	0.0371308	Probable receptor-like protein kinase At2g47060 [Source:UniProtKB/Swiss-Prot;Acc:O80719]	#N/A	#N/A	#N/A	#N/A
AT5G03940	NA	NA	NA	NA	0.00103144	0.744318	0.0221832	Signal recognition particle 54 kDa protein, chloroplastic [Source:UniProtKB/Swiss-Prot;Acc:P37107]	#N/A	#N/A	#N/A	#N/A
AT4G16155	NA	NA	NA	NA	0.00277027	0.74457	0.0457122	dihydrolipoyl dehydrogenases [Source:TAIR;Acc:AT4G16155]	#N/A	#N/A	#N/A	#N/A
AT3G06550	NA	NA	NA	NA	0.00293143	0.744961	0.0476002	O-acetyltransferase family protein [Source:TAIR;Acc:AT3G06550]	#N/A	#N/A	#N/A	#N/A
AT5G28750	NA	NA	NA	NA	0.000939297	0.745268	0.0207555	Sec-independent protein translocase protein TATA, chloroplastic [Source:UniProtKB/Swiss-Prot;Acc:Q9LKU2]	#N/A	#N/A	#N/A	#N/A
AT5G65990	NA	NA	NA	NA	0.00205703	0.745819	0.0369651	Amino acid transporter ANTL3 [Source:UniProtKB/Swiss-Prot;Acc:Q9FKY3]	#N/A	#N/A	ExcludePres	Exclude
AT5G15320	NA	NA	NA	NA	0.00245764	0.745932	0.0418253	unknown protein; FUNCTIONS IN: molecular_function unknown; INVOLVED IN: biological_process unknown; LOCATED IN: endomembrane system; EXPRESSED IN: 23 plant structures; EXPRESSED DURING: 15 growth stages; BEST Arabidopsis thaliana protein match is: u /.../ protein (TAIR:AT3G01130.1); Has 64 Blast hits to 64 proteins in 11 species: Archae - 0; Bacteria - 0; Metazoa - 0; Fungi - 0; Plants - 64; Viru…	#N/A	#N/A	#N/A	#N/A
AT3G12820	NA	NA	NA	NA	0.00261402	0.747179	0.0438332	myb domain protein 10 [Source:TAIR;Acc:AT3G12820]	#N/A	#N/A	#N/A	#N/A
AT1G31180	NA	NA	NA	NA	0.00140784	0.748898	0.0279821	3-isopropylmalate dehydrogenase 1, chloroplastic [Source:UniProtKB/Swiss-Prot;Acc:Q9SA14]	#N/A	#N/A	#N/A	#N/A
AT5G16715	NA	NA	NA	NA	0.000709504	0.749515	0.0169691	ATP binding;valine-tRNA ligases;aminoacyl-tRNA ligases;nucleotide binding;ATP binding;aminoacyl-tRNA ligases [Source:TAIR;Acc:AT5G16715]	#N/A	#N/A	#N/A	#N/A
AT5G62790	NA	NA	NA	NA	0.000565966	0.750071	0.0144776	1-deoxy-D-xylulose 5-phosphate reductoisomerase, chloroplastic [Source:UniProtKB/Swiss-Prot;Acc:Q9XFS9]	#N/A	#N/A	#N/A	#N/A
AT4G38210	NA	NA	NA	NA	0.0020125	0.750625	0.0364619	Expansin-A20 [Source:UniProtKB/Swiss-Prot;Acc:Q9SZM1]	#N/A	#N/A	#N/A	#N/A
AT3G63410	0.019789	0.15	NA	NA	0.00170582	0.751447	0.0321734	2-methyl-6-phytyl-1,4-hydroquinone methyltransferase, chloroplastic [Source:UniProtKB/Swiss-Prot;Acc:Q9LY74]	IncludeHW	#N/A	#N/A	IncludeHW
AT4G22890	NA	NA	NA	NA	0.00143555	0.753178	0.0283504	PGR5-like protein 1A, chloroplastic [Source:UniProtKB/Swiss-Prot;Acc:Q8H112]	#N/A	#N/A	#N/A	#N/A
AT5G11550	NA	NA	NA	NA	0.000627287	0.753856	0.015659	ARM repeat superfamily protein [Source:TAIR;Acc:AT5G11550]	#N/A	#N/A	#N/A	#N/A
AT1G22520	NA	NA	NA	NA	0.00264269	0.754822	0.0441796	Domain of unknown function (DUF543) [Source:TAIR;Acc:AT1G22520]	#N/A	#N/A	#N/A	#N/A
AT1G07010	NA	NA	NA	NA	0.00167376	0.75595	0.0316739	Calcineurin-like metallo-phosphoesterase superfamily protein [Source:TAIR;Acc:AT1G07010]	#N/A	#N/A	#N/A	#N/A
AT2G38360	NA	NA	NA	NA	0.0020257	0.756655	0.0366088	PRA1 family protein B4 [Source:UniProtKB/Swiss-Prot;Acc:O80915]	#N/A	#N/A	#N/A	#N/A
AT1G45207	NA	NA	NA	NA	0.00207791	0.757295	0.0371789	Remorin family protein [Source:TAIR;Acc:AT1G45207]	#N/A	#N/A	#N/A	#N/A
AT2G44870	NA	NA	NA	NA	0.00250411	0.757678	0.0423983	unknown protein; FUNCTIONS IN: molecular_function unknown; INVOLVED IN: biological_process unknown; LOCATED IN: chloroplast; EXPRESSED IN: 22 plant structures; EXPRESSED DURING: 15 growth stages; Has 39 Blast hits to 39 proteins in 18 species: Archa /.../ Bacteria - 2; Metazoa - 0; Fungi - 0; Plants - 37; Viruses - 0; Other Eukaryotes - 0 (source: NCBI BLink). [Source:TAIR;Acc:AT2G44870]	#N/A	#N/A	#N/A	#N/A
AT5G55740	NA	NA	NA	NA	0.00144511	0.758668	0.0284885	Pentatricopeptide repeat-containing protein At5g55740, chloroplastic [Source:UniProtKB/Swiss-Prot;Acc:Q9FM64]	#N/A	#N/A	#N/A	#N/A
AT3G47960	NA	NA	NA	NA	0.00202295	0.759075	0.0365933	Protein NRT1/ PTR FAMILY 2.10 [Source:UniProtKB/Swiss-Prot;Acc:Q944G5]	#N/A	#N/A	IncludeHW	IncludeHW
AT1G26880	NA	NA	NA	NA	0.0030444	0.759737	0.0489426	60S ribosomal protein L34-1 [Source:UniProtKB/Swiss-Prot;Acc:Q42351]	#N/A	#N/A	#N/A	#N/A
AT5G19620	NA	NA	NA	NA	0.000985197	0.759811	0.0214829	Outer envelope protein 80, chloroplastic [Source:UniProtKB/Swiss-Prot;Acc:Q9C5J8]	#N/A	#N/A	#N/A	#N/A
AT1G12460	NA	NA	NA	NA	0.00222428	0.7601	0.0390538	Probable LRR receptor-like serine/threonine-protein kinase At1g12460 [Source:UniProtKB/Swiss-Prot;Acc:C0LGE4]	#N/A	#N/A	#N/A	#N/A
AT5G63570	0.000509522	-0.49	NA	NA	0.00154682	0.760733	0.0298899	Glutamate-1-semialdehyde 2,1-aminomutase 1, chloroplastic [Source:UniProtKB/Swiss-Prot;Acc:P42799]	ExcludeHW	#N/A	#N/A	Exclude
AT3G54210	NA	NA	NA	NA	0.00200648	0.760817	0.0364178	50S ribosomal protein L17, chloroplastic [Source:UniProtKB/Swiss-Prot;Acc:Q9M385]	#N/A	#N/A	#N/A	#N/A
AT5G64860	NA	NA	NA	NA	0.00107674	0.76123	0.0229203	4-alpha-glucanotransferase DPE1, chloroplastic/amyloplastic [Source:UniProtKB/Swiss-Prot;Acc:Q9LV91]	#N/A	#N/A	#N/A	#N/A
AT3G04760	NA	NA	NA	NA	0.000524965	0.761241	0.013715	Pentatricopeptide repeat-containing protein At3g04760, chloroplastic [Source:UniProtKB/Swiss-Prot;Acc:Q9SR00]	#N/A	#N/A	#N/A	#N/A
AT2G44650	NA	NA	NA	NA	0.000688462	0.762292	0.0166585	chloroplast chaperonin 10 [Source:TAIR;Acc:AT2G44650]	#N/A	#N/A	#N/A	#N/A
AT2G41940	NA	NA	NA	NA	0.00118113	0.76232	0.0246039	Zinc finger protein 8 [Source:UniProtKB/Swiss-Prot;Acc:P93751]	#N/A	#N/A	#N/A	#N/A
AT3G58620	NA	NA	NA	NA	0.00259962	0.762595	0.043658	TPR repeat-containing thioredoxin TTL4 [Source:UniProtKB/Swiss-Prot;Acc:Q84JR9]	#N/A	#N/A	ExcludeHW	Exclude
AT2G35410	NA	NA	0.043154	-0.411151	0.000679905	0.763065	0.0165482	RNA-binding (RRM/RBD/RNP motifs) family protein [Source:TAIR;Acc:AT2G35410]	#N/A	#N/A	#N/A	#N/A
AT5G61240	NA	NA	NA	NA	0.00238168	0.763307	0.0408639	Leucine-rich repeat (LRR) family protein [Source:TAIR;Acc:AT5G61240]	#N/A	#N/A	ExcludeHW	Exclude
AT2G20020	NA	NA	NA	NA	0.000888987	0.764689	0.0199835	CRS2-associated factor 1, chloroplastic [Source:UniProtKB/Swiss-Prot;Acc:Q9SL79]	#N/A	#N/A	#N/A	#N/A
AT3G09540	NA	NA	NA	NA	0.00264083	0.76497	0.0441709	Pectin lyase-like superfamily protein [Source:TAIR;Acc:AT3G09540]	#N/A	#N/A	#N/A	#N/A
AT5G23530	0.00104053	0.3	NA	NA	0.00139879	0.766728	0.0278589	Probable carboxylesterase 18 [Source:UniProtKB/Swiss-Prot;Acc:Q9LT10]	IncludePres	#N/A	#N/A	IncludePres
AT3G16260	NA	NA	NA	NA	0.00168444	0.767407	0.0318427	tRNAse Z4 [Source:TAIR;Acc:AT3G16260]	#N/A	#N/A	#N/A	#N/A
AT1G05230	NA	NA	NA	NA	0.000686683	0.768235	0.0166276	Homeobox-leucine zipper protein HDG2 [Source:UniProtKB/Swiss-Prot;Acc:Q94C37]	#N/A	#N/A	#N/A	#N/A
AT2G42320	NA	NA	NA	NA	0.00192921	0.768277	0.0353985	nucleolar protein gar2-related [Source:TAIR;Acc:AT2G42320]	#N/A	#N/A	#N/A	#N/A
AT5G14210	NA	NA	NA	NA	0.00229775	0.770344	0.0398575	Leucine-rich repeat protein kinase family protein [Source:TAIR;Acc:AT5G14210]	#N/A	#N/A	#N/A	#N/A
AT1G77670	NA	NA	NA	NA	0.00235726	0.770664	0.0405742	Pyridoxal phosphate (PLP)-dependent transferases superfamily protein [Source:TAIR;Acc:AT1G77670]	#N/A	#N/A	#N/A	#N/A
AT3G11670	NA	NA	NA	NA	0.00290526	0.770938	0.047303	Digalactosyldiacylglycerol synthase 1, chloroplastic [Source:UniProtKB/Swiss-Prot;Acc:Q9S7D1]	#N/A	#N/A	#N/A	#N/A
AT5G57440	NA	NA	NA	NA	0.0027555	0.771374	0.0455366	(DL)-glycerol-3-phosphatase 2 [Source:UniProtKB/Swiss-Prot;Acc:Q8VZP1]	#N/A	#N/A	ExcludeHW	Exclude
AT2G01420	NA	NA	NA	NA	0.0023735	0.772153	0.0407496	Auxin efflux carrier component 4 [Source:UniProtKB/Swiss-Prot;Acc:Q8RWZ6]	#N/A	#N/A	#N/A	#N/A
AT1G77060	NA	NA	NA	NA	0.000915766	0.77245	0.0203948	Carboxyvinyl-carboxyphosphonate phosphorylmutase, chloroplastic [Source:UniProtKB/Swiss-Prot;Acc:O49290]	#N/A	#N/A	#N/A	#N/A
AT3G57560	NA	NA	NA	NA	0.0005363	0.772713	0.013967	Acetylglutamate kinase, chloroplastic [Source:UniProtKB/Swiss-Prot;Acc:Q9SCL7]	#N/A	#N/A	#N/A	#N/A
AT5G51550	NA	NA	NA	NA	0.000543169	0.772896	0.0140572	Protein EXORDIUM-like 3 [Source:UniProtKB/Swiss-Prot;Acc:Q9FHM9]	#N/A	#N/A	#N/A	#N/A
AT5G54100	NA	NA	NA	NA	0.00247323	0.773796	0.0419987	SPFH/Band 7/PHB domain-containing membrane-associated protein family [Source:TAIR;Acc:AT5G54100]	#N/A	#N/A	ExcludeHW	Exclude
AT5G42240	NA	NA	NA	NA	0.000750089	0.773863	0.0177095	Serine carboxypeptidase-like 42 [Source:UniProtKB/Swiss-Prot;Acc:Q9FH05]	#N/A	#N/A	#N/A	#N/A
AT1G67910	NA	NA	NA	NA	0.00313581	0.774026	0.0499993	unknown protein; FUNCTIONS IN: molecular_function unknown; INVOLVED IN: biological_process unknown; LOCATED IN: chloroplast; EXPRESSED IN: 21 plant structures; EXPRESSED DURING: 12 growth stages; BEST Arabidopsis thaliana protein match is: unknown p /.../ (TAIR:AT1G24577.1); Has 167 Blast hits to 167 proteins in 19 species: Archae - 0; Bacteria - 0; Metazoa - 0; Fungi - 0; Plants - 167; Viruses -…	#N/A	#N/A	#N/A	#N/A
AT2G48070	NA	NA	NA	NA	0.000702006	0.774559	0.0168874	resistance to phytophthora 1 [Source:TAIR;Acc:AT2G48070]	#N/A	#N/A	#N/A	#N/A
AT4G39980	NA	NA	NA	NA	0.00114871	0.77481	0.0241265	Phospho-2-dehydro-3-deoxyheptonate aldolase 1, chloroplastic [Source:UniProtKB/Swiss-Prot;Acc:P29976]	#N/A	#N/A	#N/A	#N/A
AT1G52310	NA	NA	NA	NA	0.00150048	0.774965	0.0292162	C-type lectin receptor-like tyrosine-protein kinase At1g52310 [Source:UniProtKB/Swiss-Prot;Acc:Q9C823]	#N/A	#N/A	#N/A	#N/A
AT4G24830	NA	NA	NA	NA	0.00156149	0.775665	0.0301164	Argininosuccinate synthase, chloroplastic [Source:UniProtKB/Swiss-Prot;Acc:Q9SZX3]	#N/A	#N/A	#N/A	#N/A
AT5G58140	NA	NA	NA	NA	0.000499967	0.777128	0.0131868	Phototropin-2 [Source:UniProtKB/Swiss-Prot;Acc:P93025]	#N/A	#N/A	#N/A	#N/A
AT3G09210	NA	NA	NA	NA	0.000983776	0.777238	0.0214829	plastid transcriptionally active 13 [Source:TAIR;Acc:AT3G09210]	#N/A	#N/A	#N/A	#N/A
AT3G62630	NA	NA	NA	NA	0.00173257	0.777899	0.0324927	Protein of unknown function (DUF1645) [Source:TAIR;Acc:AT3G62630]	#N/A	#N/A	#N/A	#N/A
AT3G05400	NA	NA	NA	NA	0.00233218	0.778044	0.0403121	Sugar transporter ERD6-like 12 [Source:UniProtKB/Swiss-Prot;Acc:Q8VZT3]	#N/A	#N/A	ExcludeHW	Exclude
AT2G19310	NA	NA	NA	NA	0.00165943	0.779389	0.0315047	18.5 kDa class IV heat shock protein [Source:UniProtKB/Swiss-Prot;Acc:O64564]	#N/A	#N/A	ExcludePres	Exclude
AT5G23070	NA	NA	NA	NA	0.00218442	0.780454	0.0385689	Thymidine kinase [Source:TAIR;Acc:AT5G23070]	#N/A	#N/A	#N/A	#N/A
AT1G78630	NA	NA	NA	NA	0.00120974	0.780557	0.0249486	50S ribosomal protein L13, chloroplastic [Source:UniProtKB/Swiss-Prot;Acc:Q9SYL9]	#N/A	#N/A	#N/A	#N/A
AT2G27040	NA	NA	0.045144	0.440636	0.00123823	0.780661	0.0253629	Protein argonaute 4 [Source:UniProtKB/Swiss-Prot;Acc:Q9ZVD5]	#N/A	ExcludeHW	#N/A	Exclude
AT3G61310	NA	NA	NA	NA	0.001278	0.78087	0.0259874	AT-hook motif nuclear-localized protein 11 [Source:UniProtKB/Swiss-Prot;Acc:Q8L7L5]	#N/A	#N/A	#N/A	#N/A
AT3G09580	NA	NA	NA	NA	0.00310925	0.781098	0.0497208	FAD/NAD(P)-binding oxidoreductase family protein [Source:TAIR;Acc:AT3G09580]	#N/A	#N/A	#N/A	#N/A
AT4G27760	NA	NA	NA	NA	0.00119671	0.781128	0.0248042	NAD(P)-binding Rossmann-fold superfamily protein [Source:TAIR;Acc:AT4G27760]	#N/A	#N/A	#N/A	#N/A
AT2G15820	NA	NA	NA	NA	0.000983945	0.781262	0.0214829	Pentatricopeptide repeat-containing protein At2g15820 [Source:UniProtKB/Swiss-Prot;Acc:Q9XIL5]	#N/A	#N/A	#N/A	#N/A
AT4G09040	NA	NA	0.0296769	-0.32632	0.000739291	0.782015	0.0175421	RNA-binding (RRM/RBD/RNP motifs) family protein [Source:TAIR;Acc:AT4G09040]	#N/A	#N/A	#N/A	#N/A
AT4G34830	NA	NA	NA	NA	0.000461462	0.78222	0.0124526	Pentatricopeptide repeat-containing protein MRL1, chloroplastic [Source:UniProtKB/Swiss-Prot;Acc:Q0WLC6]	#N/A	#N/A	#N/A	#N/A
AT5G42860	0.0194807	1	NA	NA	0.00270694	0.782391	0.0448685	unknown protein; FUNCTIONS IN: molecular_function unknown; INVOLVED IN: biological_process unknown; LOCATED IN: plasma membrane; EXPRESSED IN: 19 plant structures; EXPRESSED DURING: 11 growth stages; BEST Arabidopsis thaliana protein match is: unkno /.../tein (TAIR:AT1G45688.1); Has 1807 Blast hits to 1807 proteins in 277 species: Archae - 0; Bacteria - 0; Metazoa - 736; Fungi - 347; Plants - 385…	ExcludePres	#N/A	ExcludeHW	Exclude
AT1G17100	NA	NA	NA	NA	0.00114853	0.782926	0.0241265	SOUL heme-binding family protein [Source:TAIR;Acc:AT1G17100]	#N/A	#N/A	ExcludePres	Exclude
AT3G25920	NA	NA	NA	NA	0.0014696	0.783289	0.0288011	50S ribosomal protein L15, chloroplastic [Source:UniProtKB/Swiss-Prot;Acc:P25873]	#N/A	#N/A	#N/A	#N/A
AT2G19870	NA	NA	NA	NA	0.0009309	0.783817	0.0206112	tRNA/rRNA methyltransferase (SpoU) family protein [Source:TAIR;Acc:AT2G19870]	#N/A	#N/A	#N/A	#N/A
AT1G58080	NA	NA	NA	NA	0.000894715	0.784797	0.0200472	ATP phosphoribosyltransferase 1, chloroplastic [Source:UniProtKB/Swiss-Prot;Acc:Q9S762]	#N/A	#N/A	#N/A	#N/A
AT2G39730	NA	NA	NA	NA	0.00279418	0.786819	0.0459465	Ribulose bisphosphate carboxylase/oxygenase activase, chloroplastic [Source:UniProtKB/Swiss-Prot;Acc:P10896]	#N/A	#N/A	#N/A	#N/A
AT3G10270	0.00274523	0.18	NA	NA	0.00181718	0.787081	0.0337734	DNA GYRASE B1 [Source:TAIR;Acc:AT3G10270]	IncludePres	#N/A	#N/A	IncludePres
AT5G13360	NA	NA	NA	NA	0.00158817	0.787599	0.030493	Auxin-responsive GH3 family protein [Source:TAIR;Acc:AT5G13360]	#N/A	#N/A	#N/A	#N/A
AT2G18290	NA	NA	NA	NA	0.00304272	0.787655	0.0489393	Anaphase-promoting complex subunit 10 [Source:UniProtKB/Swiss-Prot;Acc:Q9ZPW2]	#N/A	#N/A	#N/A	#N/A
AT4G37200	NA	NA	NA	NA	0.00239032	0.788079	0.0409535	Thioredoxin-like protein HCF164, chloroplastic [Source:UniProtKB/Swiss-Prot;Acc:O23166]	#N/A	#N/A	#N/A	#N/A
AT4G01220	NA	NA	NA	NA	0.00159303	0.788276	0.0305686	UDP-D-xylose:L-fucose alpha-1,3-D-xylosyltransferase MGP4 [Source:UniProtKB/Swiss-Prot;Acc:Q9M146]	#N/A	#N/A	#N/A	#N/A
AT3G29185	NA	NA	NA	NA	0.000706823	0.788844	0.0169295	Domain of unknown function (DUF3598) [Source:TAIR;Acc:AT3G29185]	#N/A	#N/A	#N/A	#N/A
AT2G21790	NA	NA	NA	NA	0.00193067	0.788899	0.0354056	Ribonucleoside-diphosphate reductase large subunit [Source:UniProtKB/Swiss-Prot;Acc:Q9SJ20]	#N/A	#N/A	#N/A	#N/A
AT1G18060	NA	NA	NA	NA	0.00205547	0.789205	0.0369651	unknown protein; INVOLVED IN: biological_process unknown; LOCATED IN: chloroplast; EXPRESSED IN: 22 plant structures; EXPRESSED DURING: 13 growth stages; Has 74 Blast hits to 74 proteins in 29 species: Archae - 0; Bacteria - 19; Metazoa - 0; Fungi - /.../ants - 49; Viruses - 0; Other Eukaryotes - 6 (source: NCBI BLink). [Source:TAIR;Acc:AT1G18060]	#N/A	#N/A	#N/A	#N/A
AT1G31160	NA	NA	NA	NA	0.00197013	0.789288	0.0358906	HISTIDINE TRIAD NUCLEOTIDE-BINDING 2 [Source:TAIR;Acc:AT1G31160]	#N/A	#N/A	#N/A	#N/A
AT5G20070	NA	NA	NA	NA	0.00153935	0.78929	0.0297628	Nudix hydrolase 19, chloroplastic [Source:UniProtKB/Swiss-Prot;Acc:Q94A82]	#N/A	#N/A	ExcludePres	Exclude
AT3G53380	NA	NA	NA	NA	0.000706106	0.789867	0.0169246	L-type lectin-domain containing receptor kinase VIII.1 [Source:UniProtKB/Swiss-Prot;Acc:Q9LFH9]	#N/A	#N/A	#N/A	#N/A
AT2G36390	0.0381378	0.2	NA	NA	0.00166284	0.789934	0.0315245	1,4-alpha-glucan-branching enzyme 2-1, chloroplastic/amyloplastic [Source:UniProtKB/Swiss-Prot;Acc:O23647]	ExcludeHW	#N/A	#N/A	Exclude
AT1G68890	NA	NA	NA	NA	0.000822526	0.790083	0.0188817	Protein PHYLLO, chloroplastic [Source:UniProtKB/Swiss-Prot;Acc:Q15KI9]	#N/A	#N/A	#N/A	#N/A
AT3G19810	NA	NA	NA	NA	0.00052827	0.790978	0.0137904	Protein of unknown function (DUF177) [Source:TAIR;Acc:AT3G19810]	#N/A	#N/A	#N/A	#N/A
AT3G25530	NA	NA	NA	NA	0.000828431	0.791856	0.0189771	Glyoxylate/succinic semialdehyde reductase 1 [Source:UniProtKB/Swiss-Prot;Acc:Q9LSV0]	#N/A	#N/A	#N/A	#N/A
AT2G19680	NA	NA	NA	NA	0.00265548	0.791983	0.0443039	Mitochondrial ATP synthase subunit G protein [Source:TAIR;Acc:AT2G19680]	#N/A	#N/A	#N/A	#N/A
AT3G01370	NA	NA	NA	NA	0.000711001	0.792061	0.0169773	CRM family member 2 [Source:TAIR;Acc:AT3G01370]	#N/A	#N/A	#N/A	#N/A
AT4G31210	NA	NA	NA	NA	0.00127609	0.792305	0.0259812	DNA topoisomerase, type IA, core [Source:TAIR;Acc:AT4G31210]	#N/A	#N/A	#N/A	#N/A
AT2G36570	NA	NA	NA	NA	0.000264741	0.792437	0.00822835	Leucine-rich repeat receptor-like protein kinase PXC1 [Source:UniProtKB/Swiss-Prot;Acc:Q9SJQ1]	#N/A	#N/A	#N/A	#N/A
AT3G05910	NA	NA	NA	NA	0.00141397	0.792484	0.0280513	Pectin acetylesterase 12 [Source:UniProtKB/Swiss-Prot;Acc:Q9SFF6]	#N/A	#N/A	ExcludeHW	Exclude
AT3G43960	NA	NA	NA	NA	0.0021925	0.792619	0.0386649	Probable cysteine proteinase At3g43960 [Source:UniProtKB/Swiss-Prot;Acc:Q9LXW3]	#N/A	#N/A	ExcludeHW	Exclude
AT2G46580	NA	NA	NA	NA	0.00160684	0.793591	0.0307445	Pyridoxine/pyridoxamine 5'-phosphate oxidase 2 [Source:UniProtKB/Swiss-Prot;Acc:Q9ZPY1]	#N/A	#N/A	#N/A	#N/A
AT4G16390	NA	NA	NA	NA	0.000447506	0.794148	0.0121473	Pentatricopeptide repeat-containing protein At4g16390, chloroplastic [Source:UniProtKB/Swiss-Prot;Acc:Q8GWE0]	#N/A	#N/A	#N/A	#N/A
AT3G27230	NA	NA	NA	NA	0.00236984	0.794315	0.0407291	S-adenosyl-L-methionine-dependent methyltransferases superfamily protein [Source:TAIR;Acc:AT3G27230]	#N/A	#N/A	#N/A	#N/A
AT1G29070	NA	NA	NA	NA	0.00191417	0.794842	0.0352201	50S ribosomal protein L34, chloroplastic [Source:UniProtKB/Swiss-Prot;Acc:Q9LP37]	#N/A	#N/A	#N/A	#N/A
AT4G15110	NA	NA	NA	NA	0.000267247	0.795178	0.00828291	Cytochrome P450 97B3, chloroplastic [Source:UniProtKB/Swiss-Prot;Acc:O23365]	#N/A	#N/A	#N/A	#N/A
AT1G55490	NA	NA	NA	NA	0.00234726	0.795345	0.0405092	Chaperonin 60 subunit beta 1, chloroplastic [Source:UniProtKB/Swiss-Prot;Acc:P21240]	#N/A	#N/A	#N/A	#N/A
AT4G25370	NA	NA	NA	NA	0.00132898	0.795716	0.0268073	Double Clp-N motif protein [Source:TAIR;Acc:AT4G25370]	#N/A	#N/A	#N/A	#N/A
AT5G39830	NA	NA	NA	NA	0.000653764	0.795747	0.0161134	Protease Do-like 8, chloroplastic [Source:UniProtKB/Swiss-Prot;Acc:Q9LU10]	#N/A	#N/A	#N/A	#N/A
AT2G43710	NA	NA	NA	NA	0.000982058	0.79632	0.0214722	Acyl-[acyl-carrier-protein] desaturase 7, chloroplastic [Source:UniProtKB/Swiss-Prot;Acc:O22832]	#N/A	#N/A	#N/A	#N/A
AT3G02250	NA	NA	NA	NA	0.00170156	0.796657	0.0321113	O-fucosyltransferase family protein [Source:TAIR;Acc:AT3G02250]	#N/A	#N/A	ExcludeHW	Exclude
AT2G38750	NA	NA	NA	NA	0.0018552	0.797558	0.034345	Annexin D4 [Source:UniProtKB/Swiss-Prot;Acc:Q9ZVJ6]	#N/A	#N/A	IncludeHW	IncludeHW
AT4G13170	NA	NA	NA	NA	0.00298674	0.79765	0.0482264	60S ribosomal protein L13a-3 [Source:UniProtKB/Swiss-Prot;Acc:Q9SVR0]	#N/A	#N/A	#N/A	#N/A
AT4G29060	NA	NA	NA	NA	0.00299089	0.797689	0.0482553	elongation factor Ts family protein [Source:TAIR;Acc:AT4G29060]	#N/A	#N/A	#N/A	#N/A
AT5G63890	NA	NA	NA	NA	0.00123567	0.79812	0.0253419	Histidinol dehydrogenase, chloroplastic [Source:UniProtKB/Swiss-Prot;Acc:Q9C5U8]	#N/A	#N/A	#N/A	#N/A
AT5G21060	NA	NA	NA	NA	0.00255918	0.798129	0.0431101	Glyceraldehyde-3-phosphate dehydrogenase-like family protein [Source:TAIR;Acc:AT5G21060]	#N/A	#N/A	#N/A	#N/A
AT4G38370	NA	NA	NA	NA	0.00103769	0.798506	0.022277	Phosphoglycerate mutase family protein [Source:TAIR;Acc:AT4G38370]	#N/A	#N/A	#N/A	#N/A
AT3G57180	NA	NA	NA	NA	0.00165989	0.798562	0.0315047	P-loop containing nucleoside triphosphate hydrolases superfamily protein [Source:TAIR;Acc:AT3G57180]	#N/A	#N/A	#N/A	#N/A
AT1G16750	NA	NA	NA	NA	0.00213284	0.799044	0.0378751	Protein of unknown function, DUF547 [Source:TAIR;Acc:AT1G16750]	#N/A	#N/A	#N/A	#N/A
AT3G18390	NA	NA	NA	NA	0.000551047	0.799075	0.0141947	CRS1 / YhbY (CRM) domain-containing protein [Source:TAIR;Acc:AT3G18390]	#N/A	#N/A	#N/A	#N/A
AT3G63490	NA	NA	NA	NA	0.00147291	0.799457	0.0288396	50S ribosomal protein L1, chloroplastic [Source:UniProtKB/Swiss-Prot;Acc:Q9LY66]	#N/A	#N/A	#N/A	#N/A
AT1G17850	NA	NA	NA	NA	0.00192734	0.799771	0.0353915	Rhodanese-like domain-containing protein 8, chloroplastic [Source:UniProtKB/Swiss-Prot;Acc:F4I933]	#N/A	#N/A	#N/A	#N/A
AT2G33210	NA	NA	NA	NA	0.00277957	0.800429	0.0458428	Chaperonin CPN60-like 1, mitochondrial [Source:UniProtKB/Swiss-Prot;Acc:Q8L7B5]	#N/A	#N/A	#N/A	#N/A
AT1G11750	NA	NA	NA	NA	0.00103844	0.801406	0.022277	ATP-dependent Clp protease proteolytic subunit 6, chloroplastic [Source:UniProtKB/Swiss-Prot;Acc:Q9SAA2]	#N/A	#N/A	#N/A	#N/A
AT2G26680	NA	NA	NA	NA	0.00109565	0.801602	0.023248	CONTAINS InterPro DOMAIN/s: Methyltransferase FkbM (InterPro:IPR006342); Has 1073 Blast hits to 1073 proteins in 243 species: Archae - 45; Bacteria - 509; Metazoa - 0; Fungi - 4; Plants - 60; Viruses - 4; Other Eukaryotes - 451 (source: NCBI BLink). [Source:TAIR;Acc:AT2G26680]	#N/A	#N/A	#N/A	#N/A
AT2G06520	NA	NA	NA	NA	0.00261838	0.801776	0.043884	photosystem II subunit X [Source:TAIR;Acc:AT2G06520]	#N/A	#N/A	#N/A	#N/A
AT4G39470	NA	NA	NA	NA	0.00222877	0.802419	0.0390962	Tetratricopeptide repeat (TPR)-like superfamily protein [Source:TAIR;Acc:AT4G39470]	#N/A	#N/A	#N/A	#N/A
AT5G08050	NA	NA	NA	NA	0.00289161	0.803034	0.0471039	Protein of unknown function (DUF1118) [Source:TAIR;Acc:AT5G08050]	#N/A	#N/A	#N/A	#N/A
AT5G59870	NA	NA	NA	NA	0.00138522	0.803341	0.0276552	Probable histone H2A.7 [Source:UniProtKB/Swiss-Prot;Acc:Q9FJE8]	#N/A	#N/A	#N/A	#N/A
AT3G25660	NA	NA	NA	NA	0.000391538	0.803381	0.0110827	Glutamyl-tRNA(Gln) amidotransferase subunit A, chloroplastic/mitochondrial [Source:UniProtKB/Swiss-Prot;Acc:Q9LI77]	#N/A	#N/A	#N/A	#N/A
AT1G62820	NA	NA	NA	NA	0.00295963	0.80342	0.0479055	Probable calcium-binding protein CML14 [Source:UniProtKB/Swiss-Prot;Acc:Q8VZ50]	#N/A	#N/A	#N/A	#N/A
AT3G15360	NA	NA	NA	NA	0.0008199	0.803922	0.0188657	Thioredoxin M4, chloroplastic [Source:UniProtKB/Swiss-Prot;Acc:Q9SEU6]	#N/A	#N/A	#N/A	#N/A
AT5G19750	NA	NA	NA	NA	0.000543586	0.805031	0.0140572	Peroxisomal membrane 22 kDa (Mpv17/PMP22) family protein [Source:TAIR;Acc:AT5G19750]	#N/A	#N/A	#N/A	#N/A
AT1G77090	NA	NA	NA	NA	0.00135875	0.805274	0.027234	PsbP domain-containing protein 4, chloroplastic [Source:UniProtKB/Swiss-Prot;Acc:O49292]	#N/A	#N/A	#N/A	#N/A
AT5G15050	NA	NA	NA	NA	0.0014284	0.805305	0.0282446	Core-2/I-branching beta-1,6-N-acetylglucosaminyltransferase family protein [Source:TAIR;Acc:AT5G15050]	#N/A	#N/A	IncludeHW	IncludeHW
AT4G31850	NA	NA	NA	NA	0.000485147	0.805369	0.0129125	Pentatricopeptide repeat-containing protein At4g31850, chloroplastic [Source:UniProtKB/Swiss-Prot;Acc:Q9SZ52]	#N/A	#N/A	#N/A	#N/A
AT5G24990	NA	NA	NA	NA	0.00119638	0.805756	0.0248042	Protein of unknown function (DUF1336) [Source:TAIR;Acc:AT5G24990]	#N/A	#N/A	#N/A	#N/A
AT5G58760	NA	NA	NA	NA	0.0015945	0.805763	0.0305791	Protein DAMAGED DNA-BINDING 2 [Source:UniProtKB/Swiss-Prot;Acc:Q6NQ88]	#N/A	#N/A	#N/A	#N/A
AT1G49380	NA	NA	NA	NA	0.000282548	0.806142	0.00858038	Cytochrome c biogenesis protein CCS1, chloroplastic [Source:UniProtKB/Swiss-Prot;Acc:Q9XIA4]	#N/A	#N/A	#N/A	#N/A
AT3G13180	NA	NA	NA	NA	0.00205917	0.80623	0.0369834	NOL1/NOP2/sun family protein / antitermination NusB domain-containing protein [Source:TAIR;Acc:AT3G13180]	#N/A	#N/A	#N/A	#N/A
AT2G07690	NA	NA	NA	NA	0.00106751	0.806664	0.0227678	DNA replication licensing factor MCM5 [Source:UniProtKB/Swiss-Prot;Acc:O80786]	#N/A	#N/A	#N/A	#N/A
AT1G64980	NA	NA	NA	NA	0.00179233	0.807102	0.0334429	Protein CDI [Source:UniProtKB/Swiss-Prot;Acc:Q9XIP8]	#N/A	#N/A	IncludeHW	IncludeHW
AT3G15570	NA	NA	NA	NA	0.000708351	0.807247	0.0169538	Phototropic-responsive NPH3 family protein [Source:TAIR;Acc:AT3G15570]	#N/A	#N/A	#N/A	#N/A
AT1G49730	NA	NA	NA	NA	0.00157993	0.807447	0.0303649	Protein kinase superfamily protein [Source:TAIR;Acc:AT1G49730]	#N/A	#N/A	IncludeHW	IncludeHW
AT3G23930	NA	NA	NA	NA	0.000832878	0.807594	0.0190502	unknown protein; FUNCTIONS IN: molecular_function unknown; INVOLVED IN: N-terminal protein myristoylation; LOCATED IN: cellular_component unknown; EXPRESSED IN: hypocotyl; BEST Arabidopsis thaliana protein match is: unknown protein (TAIR:AT4G13540.1 /.../ 10639 Blast hits to 7432 proteins in 646 species: Archae - 82; Bacteria - 826; Metazoa - 5047; Fungi - 759; Plants - 314; Viruses - 86; Other E…	#N/A	#N/A	#N/A	#N/A
AT3G14870	NA	NA	NA	NA	0.00236931	0.80786	0.0407291	Plant protein of unknown function (DUF641) [Source:TAIR;Acc:AT3G14870]	#N/A	#N/A	#N/A	#N/A
AT5G60450	NA	NA	NA	NA	0.000548122	0.808894	0.0141524	Auxin response factor 4 [Source:UniProtKB/Swiss-Prot;Acc:Q9ZTX9]	#N/A	#N/A	#N/A	#N/A
AT1G52510	NA	NA	NA	NA	0.00301732	0.809182	0.0486016	alpha/beta-Hydrolases superfamily protein [Source:TAIR;Acc:AT1G52510]	#N/A	#N/A	#N/A	#N/A
AT5G64300	0.00139917	0.45	NA	NA	0.000683185	0.809647	0.0165793	Bifunctional riboflavin biosynthesis protein RIBA 1, chloroplastic [Source:UniProtKB/Swiss-Prot;Acc:P47924]	IncludePres	#N/A	#N/A	IncludePres
AT4G09010	NA	NA	NA	NA	0.00115848	0.810076	0.0242745	Thylakoid lumenal 29 kDa protein, chloroplastic [Source:UniProtKB/Swiss-Prot;Acc:P82281]	#N/A	#N/A	#N/A	#N/A
AT5G67510	NA	NA	NA	NA	0.000994698	0.81073	0.0216615	60S ribosomal protein L26-2 [Source:UniProtKB/Swiss-Prot;Acc:Q9FJX2]	#N/A	#N/A	#N/A	#N/A
AT3G58140	NA	NA	NA	NA	0.000705863	0.811049	0.0169246	Phenylalanine--tRNA ligase, chloroplastic/mitochondrial [Source:UniProtKB/Swiss-Prot;Acc:Q94K73]	#N/A	#N/A	#N/A	#N/A
AT4G20870	NA	NA	NA	NA	0.00151201	0.811095	0.0293887	Fatty acid 2-hydroxylase 2 [Source:UniProtKB/Swiss-Prot;Acc:Q9SUC5]	#N/A	#N/A	ExcludeHW	Exclude
AT2G05620	NA	NA	NA	NA	0.00148116	0.811363	0.0289431	Protein PROTON GRADIENT REGULATION 5, chloroplastic [Source:UniProtKB/Swiss-Prot;Acc:Q9SL05]	#N/A	#N/A	#N/A	#N/A
AT3G04550	NA	NA	NA	NA	0.000170765	0.811757	0.00588188	Rubisco accumulation factor 2, chloroplastic [Source:UniProtKB/Swiss-Prot;Acc:Q9SR19]	#N/A	#N/A	#N/A	#N/A
AT5G59690	NA	NA	NA	NA	0.000866175	0.812937	0.019611	Histone H4 [Source:UniProtKB/Swiss-Prot;Acc:P59259]	#N/A	#N/A	#N/A	#N/A
AT5G59690	NA	NA	NA	NA	0.000866175	0.812937	0.019611	Histone H4 [Source:UniProtKB/Swiss-Prot;Acc:P59259]	#N/A	#N/A	#N/A	#N/A
AT5G59690	NA	NA	NA	NA	0.000866175	0.812937	0.019611	Histone H4 [Source:UniProtKB/Swiss-Prot;Acc:P59259]	#N/A	#N/A	#N/A	#N/A
AT5G59690	NA	NA	NA	NA	0.000866175	0.812937	0.019611	Histone H4 [Source:UniProtKB/Swiss-Prot;Acc:P59259]	#N/A	#N/A	#N/A	#N/A
AT5G59690	NA	NA	NA	NA	0.000866175	0.812937	0.019611	Histone H4 [Source:UniProtKB/Swiss-Prot;Acc:P59259]	#N/A	#N/A	#N/A	#N/A
AT5G59690	NA	NA	NA	NA	0.000866175	0.812937	0.019611	Histone H4 [Source:UniProtKB/Swiss-Prot;Acc:P59259]	#N/A	#N/A	#N/A	#N/A
AT5G59690	NA	NA	NA	NA	0.000866175	0.812937	0.019611	Histone H4 [Source:UniProtKB/Swiss-Prot;Acc:P59259]	#N/A	#N/A	#N/A	#N/A
AT5G59690	NA	NA	NA	NA	0.000866175	0.812937	0.019611	Histone H4 [Source:UniProtKB/Swiss-Prot;Acc:P59259]	#N/A	#N/A	#N/A	#N/A
AT4G30610	NA	NA	NA	NA	0.00306293	0.813135	0.0491464	Serine carboxypeptidase 24 [Source:UniProtKB/Swiss-Prot;Acc:Q9M099]	#N/A	#N/A	ExcludeHW	Exclude
AT5G41600	NA	NA	NA	NA	0.00104535	0.813267	0.0224106	Reticulon-like protein B4 [Source:UniProtKB/Swiss-Prot;Acc:Q9FFS0]	#N/A	#N/A	#N/A	#N/A
AT1G04640	NA	NA	NA	NA	0.00114449	0.813341	0.0240838	Octanoyltransferase [Source:UniProtKB/Swiss-Prot;Acc:Q9SXP7]	#N/A	#N/A	#N/A	#N/A
AT3G05180	NA	NA	NA	NA	0.0010797	0.814658	0.0229686	GDSL esterase/lipase At3g05180 [Source:UniProtKB/Swiss-Prot;Acc:Q9MAA1]	#N/A	#N/A	#N/A	#N/A
AT5G02190	NA	NA	NA	NA	0.00093166	0.814767	0.0206142	Aspartic proteinase PCS1 [Source:UniProtKB/Swiss-Prot;Acc:Q9LZL3]	#N/A	#N/A	#N/A	#N/A
AT2G29980	NA	NA	NA	NA	0.00117371	0.815031	0.0244908	Omega-3 fatty acid desaturase, endoplasmic reticulum [Source:UniProtKB/Swiss-Prot;Acc:P48623]	#N/A	#N/A	#N/A	#N/A
AT5G60970	NA	NA	NA	NA	0.00275543	0.815695	0.0455366	Transcription factor TCP5 [Source:UniProtKB/Swiss-Prot;Acc:Q9FME3]	#N/A	#N/A	#N/A	#N/A
AT1G01320	NA	NA	NA	NA	0.00276197	0.816285	0.0456207	Tetratricopeptide repeat (TPR)-like superfamily protein [Source:TAIR;Acc:AT1G01320]	#N/A	#N/A	#N/A	#N/A
AT4G30825	NA	NA	NA	NA	0.00105512	0.816558	0.0225854	Pentatricopeptide repeat-containing protein At4g30825, chloroplastic [Source:UniProtKB/Swiss-Prot;Acc:O65567]	#N/A	#N/A	#N/A	#N/A
AT3G52380	NA	NA	0.0330834	-0.577847	0.00040317	0.816967	0.0112821	RNA-binding protein CP33, chloroplastic [Source:UniProtKB/Swiss-Prot;Acc:Q39061]	#N/A	IncludeHW	#N/A	IncludeHW
AT3G08030	NA	NA	NA	NA	0.00227939	0.818687	0.0396897	Protein of unknown function, DUF642 [Source:TAIR;Acc:AT3G08030]	#N/A	#N/A	IncludeHW	IncludeHW
AT5G17990	NA	NA	NA	NA	0.001191	0.819067	0.0247479	Anthranilate phosphoribosyltransferase, chloroplastic [Source:UniProtKB/Swiss-Prot;Acc:Q02166]	#N/A	#N/A	#N/A	#N/A
AT3G54820	NA	NA	NA	NA	0.000758995	0.819444	0.0178055	Probable aquaporin PIP2-5 [Source:UniProtKB/Swiss-Prot;Acc:Q9SV31]	#N/A	#N/A	ExcludePres	Exclude
AT3G27180	NA	NA	NA	NA	0.000395212	0.819752	0.0111378	S-adenosyl-L-methionine-dependent methyltransferases superfamily protein [Source:TAIR;Acc:AT3G27180]	#N/A	#N/A	#N/A	#N/A
AT3G15190	NA	NA	NA	NA	0.000386141	0.819775	0.010962	30S ribosomal protein S20, chloroplastic [Source:UniProtKB/Swiss-Prot;Acc:Q9ASV6]	#N/A	#N/A	#N/A	#N/A
AT3G07670	NA	NA	NA	NA	0.000504813	0.820128	0.0132407	Rubisco methyltransferase family protein [Source:TAIR;Acc:AT3G07670]	#N/A	#N/A	#N/A	#N/A
AT3G04260	NA	NA	NA	NA	0.00014851	0.821064	0.00528938	plastid transcriptionally active 3 [Source:TAIR;Acc:AT3G04260]	#N/A	#N/A	#N/A	#N/A
AT3G59970	0.0474288	-0.24	NA	NA	0.00200808	0.822088	0.0364216	Methylenetetrahydrofolate reductase 1 [Source:UniProtKB/Swiss-Prot;Acc:Q9SE60]	IncludePres	#N/A	ExcludeHW	Exclude
AT5G64290	NA	NA	NA	NA	0.00229085	0.822153	0.0398263	Dicarboxylate transporter 2.1, chloroplastic [Source:UniProtKB/Swiss-Prot;Acc:Q9FMF7]	#N/A	#N/A	#N/A	#N/A
AT1G05590	NA	NA	NA	NA	0.00142138	0.822415	0.0281415	Beta-hexosaminidase 2 [Source:UniProtKB/Swiss-Prot;Acc:Q9SYK0]	#N/A	#N/A	#N/A	#N/A
AT4G24090	NA	NA	NA	NA	0.00135904	0.822695	0.027234	unknown protein; FUNCTIONS IN: molecular_function unknown; INVOLVED IN: biological_process unknown; LOCATED IN: chloroplast; EXPRESSED IN: 23 plant structures; EXPRESSED DURING: 13 growth stages; Has 144 Blast hits to 142 proteins in 73 species: Arc /.../3; Bacteria - 62; Metazoa - 7; Fungi - 13; Plants - 44; Viruses - 0; Other Eukaryotes - 15 (source: NCBI BLink). [Source:TAIR;Acc:AT4G24090]	#N/A	#N/A	#N/A	#N/A
AT1G70560	NA	NA	NA	NA	0.00229762	0.823669	0.0398575	L-tryptophan--pyruvate aminotransferase 1 [Source:UniProtKB/Swiss-Prot;Acc:Q9S7N2]	#N/A	#N/A	IncludeHW	IncludeHW
AT5G38110	NA	NA	NA	NA	0.00258209	0.823745	0.0434077	Histone chaperone ASF1B [Source:UniProtKB/Swiss-Prot;Acc:Q9LS09]	#N/A	#N/A	#N/A	#N/A
AT2G34190	NA	NA	NA	NA	0.00142465	0.823959	0.0281873	Nucleobase-ascorbate transporter 2 [Source:UniProtKB/Swiss-Prot;Acc:Q94C70]	#N/A	#N/A	#N/A	#N/A
AT3G49680	NA	NA	NA	NA	0.00163833	0.824365	0.0312028	Branched-chain-amino-acid aminotransferase 3, chloroplastic [Source:UniProtKB/Swiss-Prot;Acc:Q9M401]	#N/A	#N/A	#N/A	#N/A
AT5G23440	NA	NA	NA	NA	0.00156281	0.824945	0.0301164	ferredoxin/thioredoxin reductase subunit A (variable subunit) 1 [Source:TAIR;Acc:AT5G23440]	#N/A	#N/A	#N/A	#N/A
AT4G14680	NA	NA	NA	NA	0.00139255	0.825157	0.0277674	ATP-sulfurylase 3, chloroplastic [Source:UniProtKB/Swiss-Prot;Acc:O23324]	#N/A	#N/A	#N/A	#N/A
AT4G18030	NA	NA	NA	NA	0.00138458	0.825187	0.0276552	Probable methyltransferase PMT14 [Source:UniProtKB/Swiss-Prot;Acc:Q94EJ6]	#N/A	#N/A	ExcludeHW	Exclude
AT1G35340	NA	NA	NA	NA	0.00140253	0.825805	0.0279004	ATP-dependent protease La (LON) domain protein [Source:TAIR;Acc:AT1G35340]	#N/A	#N/A	#N/A	#N/A
AT1G69530	NA	NA	NA	NA	0.000609078	0.825926	0.01532	Expansin-A1 [Source:UniProtKB/Swiss-Prot;Acc:Q9C554]	#N/A	#N/A	#N/A	#N/A
AT1G10850	NA	NA	NA	NA	0.000906503	0.82628	0.0202744	Leucine-rich repeat protein kinase family protein [Source:TAIR;Acc:AT1G10850]	#N/A	#N/A	#N/A	#N/A
AT1G14030	NA	NA	NA	NA	0.000479714	0.826426	0.0128405	[Fructose-bisphosphate aldolase]-lysine N-methyltransferase, chloroplastic [Source:UniProtKB/Swiss-Prot;Acc:Q9XI84]	#N/A	#N/A	#N/A	#N/A
AT4G37920	NA	NA	NA	NA	0.00119598	0.826922	0.0248042	Uncharacterized protein At4g37920, chloroplastic [Source:UniProtKB/Swiss-Prot;Acc:Q84WN0]	#N/A	#N/A	#N/A	#N/A
AT5G02710	NA	NA	NA	NA	0.000749675	0.827076	0.0177095	unknown protein; LOCATED IN: chloroplast; EXPRESSED IN: 21 plant structures; EXPRESSED DURING: 13 growth stages; CONTAINS InterPro DOMAIN/s: Uncharacterised protein family UPF0153 (InterPro:IPR005358); Has 240 Blast hits to 240 proteins in 73 specie /.../hae - 10; Bacteria - 110; Metazoa - 0; Fungi - 0; Plants - 25; Viruses - 0; Other Eukaryotes - 95 (source: NCBI BLink). [Source:TAIR;Acc:AT5G027…	#N/A	#N/A	#N/A	#N/A
AT2G47840	NA	NA	NA	NA	0.000113021	0.827252	0.00438814	Protein TIC 20-II, chloroplastic [Source:UniProtKB/Swiss-Prot;Acc:O82251]	#N/A	#N/A	#N/A	#N/A
AT2G24790	NA	NA	NA	NA	0.000513685	0.827921	0.0134521	Zinc finger protein CONSTANS-LIKE 3 [Source:UniProtKB/Swiss-Prot;Acc:Q9SK53]	#N/A	#N/A	#N/A	#N/A
AT2G34020	NA	NA	NA	NA	0.000845198	0.828636	0.0192281	Calcium-binding EF-hand family protein [Source:TAIR;Acc:AT2G34020]	#N/A	#N/A	#N/A	#N/A
AT5G55710	NA	NA	NA	NA	0.00068626	0.828868	0.0166276	Protein TIC 20-v, chloroplastic [Source:UniProtKB/Swiss-Prot;Acc:Q9FM67]	#N/A	#N/A	#N/A	#N/A
AT3G02570	NA	NA	NA	NA	0.000558698	0.829363	0.0143249	Mannose-6-phosphate isomerase 1 [Source:UniProtKB/Swiss-Prot;Acc:Q9M884]	#N/A	#N/A	#N/A	#N/A
AT3G53750	NA	NA	NA	NA	0.00247417	0.829994	0.0419987	Actin-1 [Source:UniProtKB/Swiss-Prot;Acc:P0CJ46]	#N/A	#N/A	#N/A	#N/A
AT3G53750	NA	NA	NA	NA	0.00247417	0.829994	0.0419987	Actin-1 [Source:UniProtKB/Swiss-Prot;Acc:P0CJ46]	#N/A	#N/A	#N/A	#N/A
AT5G24300	NA	NA	NA	NA	0.000915227	0.831007	0.0203948	Starch synthase 1, chloroplastic/amyloplastic [Source:UniProtKB/Swiss-Prot;Acc:Q9FNF2]	#N/A	#N/A	#N/A	#N/A
AT1G32200	NA	NA	NA	NA	0.000318661	0.83105	0.00945162	Glycerol-3-phosphate acyltransferase, chloroplastic [Source:UniProtKB/Swiss-Prot;Acc:Q43307]	#N/A	#N/A	#N/A	#N/A
AT5G16710	NA	NA	NA	NA	0.00311251	0.831119	0.0497235	Glutathione S-transferase DHAR3, chloroplastic [Source:UniProtKB/Swiss-Prot;Acc:Q8LE52]	#N/A	#N/A	#N/A	#N/A
AT2G45340	NA	NA	NA	NA	0.00103834	0.833249	0.022277	Leucine-rich repeat protein kinase family protein [Source:TAIR;Acc:AT2G45340]	#N/A	#N/A	#N/A	#N/A
AT1G59990	NA	NA	NA	NA	0.000624941	0.833557	0.0156372	DEAD-box ATP-dependent RNA helicase 22 [Source:UniProtKB/Swiss-Prot;Acc:Q944S1]	#N/A	#N/A	#N/A	#N/A
AT2G25840	NA	NA	NA	NA	0.000273216	0.834004	0.00838936	Nucleotidylyl transferase superfamily protein [Source:TAIR;Acc:AT2G25840]	#N/A	#N/A	#N/A	#N/A
AT1G74070	NA	NA	NA	NA	0.000366358	0.834208	0.0104813	Peptidyl-prolyl cis-trans isomerase CYP26-2, chloroplastic [Source:UniProtKB/Swiss-Prot;Acc:F4HTT6]	#N/A	#N/A	#N/A	#N/A
AT3G46100	NA	NA	NA	NA	0.00102934	0.83444	0.0221823	Histidyl-tRNA synthetase 1 [Source:TAIR;Acc:AT3G46100]	#N/A	#N/A	#N/A	#N/A
AT4G00370	NA	NA	NA	NA	0.000429821	0.835311	0.0117777	Ascorbate transporter, chloroplastic [Source:UniProtKB/Swiss-Prot;Acc:Q8GX78]	#N/A	#N/A	#N/A	#N/A
AT4G33350	NA	NA	NA	NA	0.00159747	0.835478	0.0306006	Protein TIC 22, chloroplastic [Source:UniProtKB/Swiss-Prot;Acc:Q9SZB2]	#N/A	#N/A	#N/A	#N/A
AT3G14390	NA	NA	NA	NA	0.00101676	0.83578	0.0219828	Diaminopimelate decarboxylase 1, chloroplastic [Source:UniProtKB/Swiss-Prot;Acc:Q949X7]	#N/A	#N/A	#N/A	#N/A
AT2G33250	NA	NA	NA	NA	0.00224551	0.836033	0.0393309	unknown protein; FUNCTIONS IN: molecular_function unknown; INVOLVED IN: biological_process unknown; LOCATED IN: chloroplast; EXPRESSED IN: 21 plant structures; EXPRESSED DURING: 13 growth stages; BEST Arabidopsis thaliana protein match is: unknown p /.../ (TAIR:AT3G04310.1); Has 41 Blast hits to 41 proteins in 12 species: Archae - 0; Bacteria - 0; Metazoa - 0; Fungi - 0; Plants - 41; Viruses - 0;…	#N/A	#N/A	#N/A	#N/A
AT1G21880	NA	NA	NA	NA	0.00268356	0.836309	0.0445703	LysM domain-containing GPI-anchored protein 1 [Source:UniProtKB/Swiss-Prot;Acc:Q93ZH0]	#N/A	#N/A	#N/A	#N/A
AT4G00490	NA	NA	NA	NA	0.000752085	0.836919	0.0177228	Beta-amylase 2, chloroplastic [Source:UniProtKB/Swiss-Prot;Acc:O65258]	#N/A	#N/A	#N/A	#N/A
AT3G29320	NA	NA	NA	NA	0.00212065	0.837138	0.0377193	Alpha-glucan phosphorylase 1 [Source:UniProtKB/Swiss-Prot;Acc:Q9LIB2]	#N/A	#N/A	#N/A	#N/A
AT1G44920	NA	NA	NA	NA	0.000434588	0.837178	0.0118887	unknown protein; FUNCTIONS IN: molecular_function unknown; INVOLVED IN: biological_process unknown; LOCATED IN: chloroplast; EXPRESSED IN: 22 plant structures; EXPRESSED DURING: 13 growth stages; CONTAINS InterPro DOMAIN/s: Protein of unknown functi /.../3054 (InterPro:IPR021414); Has 246 Blast hits to 246 proteins in 119 species: Archae - 14; Bacteria - 181; Metazoa - 0; Fungi - 0; Plants - 45; …	#N/A	#N/A	#N/A	#N/A
AT5G09300	NA	NA	NA	NA	0.0020834	0.838625	0.0372167	2-oxoisovalerate dehydrogenase subunit alpha 2, mitochondrial [Source:UniProtKB/Swiss-Prot;Acc:Q84JL2]	#N/A	#N/A	#N/A	#N/A
AT1G27450	NA	NA	NA	NA	0.000589929	0.838767	0.0149305	Adenine phosphoribosyltransferase 1, chloroplastic [Source:UniProtKB/Swiss-Prot;Acc:P31166]	#N/A	#N/A	#N/A	#N/A
AT2G18910	NA	NA	NA	NA	0.000567056	0.839165	0.0144943	hydroxyproline-rich glycoprotein family protein [Source:TAIR;Acc:AT2G18910]	#N/A	#N/A	#N/A	#N/A
AT5G63980	NA	NA	NA	NA	0.000435552	0.839424	0.0118954	Inositol monophosphatase family protein [Source:TAIR;Acc:AT5G63980]	#N/A	#N/A	#N/A	#N/A
AT5G42765	NA	NA	NA	NA	0.000678916	0.839551	0.0165374	INVOLVED IN: biological_process unknown; LOCATED IN: thylakoid, chloroplast thylakoid membrane, chloroplast; EXPRESSED IN: 22 plant structures; EXPRESSED DURING: 13 growth stages; CONTAINS InterPro DOMAIN/s: Twin-arginine translocation pathway, sign /.../uence (InterPro:IPR006311); Has 30201 Blast hits to 17322 proteins in 780 species: Archae - 12; Bacteria - 1396; Metazoa - 17338; Fungi - 3422; …	#N/A	#N/A	#N/A	#N/A
AT5G44635	NA	NA	NA	NA	0.00195253	0.839675	0.0356644	DNA replication licensing factor MCM6 [Source:UniProtKB/Swiss-Prot;Acc:F4KAB8]	#N/A	#N/A	#N/A	#N/A
AT3G09250	NA	NA	NA	NA	0.00116187	0.840215	0.0243257	Nuclear transport factor 2 (NTF2) family protein [Source:TAIR;Acc:AT3G09250]	#N/A	#N/A	#N/A	#N/A
AT1G80480	NA	NA	NA	NA	0.000151397	0.840443	0.00535962	plastid transcriptionally active 17 [Source:TAIR;Acc:AT1G80480]	#N/A	#N/A	#N/A	#N/A
AT4G01150	NA	NA	NA	NA	0.000625717	0.840653	0.0156372	Protein CURVATURE THYLAKOID 1A, chloroplastic [Source:UniProtKB/Swiss-Prot;Acc:O04616]	#N/A	#N/A	#N/A	#N/A
AT4G37040	NA	NA	NA	NA	0.000399533	0.840767	0.0111981	Methionine aminopeptidase 1D, chloroplastic/mitochondrial [Source:UniProtKB/Swiss-Prot;Acc:Q9FV50]	#N/A	#N/A	#N/A	#N/A
AT1G06550	NA	NA	NA	NA	0.00171334	0.841132	0.0322785	3-hydroxyisobutyryl-CoA hydrolase-like protein 5 [Source:UniProtKB/Swiss-Prot;Acc:Q9SHJ8]	#N/A	#N/A	#N/A	#N/A
AT5G57850	NA	NA	NA	NA	0.000321106	0.841187	0.00949012	D-amino-acid transaminase, chloroplastic [Source:UniProtKB/Swiss-Prot;Acc:Q8L493]	#N/A	#N/A	#N/A	#N/A
AT5G63420	NA	NA	NA	NA	0.000137839	0.841487	0.00503993	RNA-metabolising metallo-beta-lactamase family protein [Source:TAIR;Acc:AT5G63420]	#N/A	#N/A	#N/A	#N/A
AT2G31170	NA	NA	NA	NA	0.000767768	0.841889	0.0179477	Cysteinyl-tRNA synthetase, class Ia family protein [Source:TAIR;Acc:AT2G31170]	#N/A	#N/A	#N/A	#N/A
AT5G46290	NA	NA	NA	NA	0.00136239	0.841958	0.0272817	3-oxoacyl-[acyl-carrier-protein] synthase I, chloroplastic [Source:UniProtKB/Swiss-Prot;Acc:P52410]	#N/A	#N/A	#N/A	#N/A
AT4G11980	NA	NA	NA	NA	0.00267814	0.842529	0.044534	Nudix hydrolase 14, chloroplastic [Source:UniProtKB/Swiss-Prot;Acc:Q9SZ63]	#N/A	#N/A	#N/A	#N/A
AT2G33255	NA	NA	NA	NA	0.000727584	0.84257	0.017314	Haloacid dehalogenase-like hydrolase domain-containing protein At2g33255 [Source:UniProtKB/Swiss-Prot;Acc:Q8RYE9]	#N/A	#N/A	#N/A	#N/A
AT5G64580	NA	NA	NA	NA	0.000426168	0.843942	0.0117067	AAA-type ATPase family protein [Source:TAIR;Acc:AT5G64580]	#N/A	#N/A	#N/A	#N/A
AT2G38140	NA	NA	NA	NA	0.000287036	0.844231	0.00870868	30S ribosomal protein S31, chloroplastic [Source:UniProtKB/Swiss-Prot;Acc:O80439]	#N/A	#N/A	#N/A	#N/A
AT1G32380	NA	NA	NA	NA	0.00129156	0.844377	0.0262121	Ribose-phosphate pyrophosphokinase 2, chloroplastic [Source:UniProtKB/Swiss-Prot;Acc:Q42583]	#N/A	#N/A	#N/A	#N/A
AT1G30210	NA	NA	NA	NA	0.000859346	0.844636	0.0195231	Transcription factor TCP24 [Source:UniProtKB/Swiss-Prot;Acc:Q9C758]	#N/A	#N/A	#N/A	#N/A
AT5G01590	NA	NA	NA	NA	9.20654e-05	0.845136	0.00376694	Protein TIC 56, chloroplastic [Source:UniProtKB/Swiss-Prot;Acc:Q7Y1W1]	#N/A	#N/A	#N/A	#N/A
AT4G30020	NA	NA	NA	NA	0.000345659	0.845179	0.0100013	PA-domain containing subtilase family protein [Source:TAIR;Acc:AT4G30020]	#N/A	#N/A	#N/A	#N/A
AT1G31190	NA	NA	NA	NA	0.000250784	0.845869	0.00787592	Phosphatase IMPL1, chloroplastic [Source:UniProtKB/Swiss-Prot;Acc:Q94F00]	#N/A	#N/A	#N/A	#N/A
AT3G02050	NA	NA	NA	NA	0.000863644	0.846323	0.0195805	Potassium transporter 4 [Source:UniProtKB/Swiss-Prot;Acc:Q9LD18]	#N/A	#N/A	#N/A	#N/A
AT1G09340	NA	NA	NA	NA	0.00177142	0.846375	0.0330902	Chloroplast stem-loop binding protein of 41 kDa b, chloroplastic [Source:UniProtKB/Swiss-Prot;Acc:Q9SA52]	#N/A	#N/A	#N/A	#N/A
AT4G33010	NA	NA	NA	NA	0.00232383	0.846451	0.0402097	Glycine dehydrogenase (decarboxylating) 1, mitochondrial [Source:UniProtKB/Swiss-Prot;Acc:Q94B78]	#N/A	#N/A	#N/A	#N/A
AT1G22700	NA	NA	NA	NA	0.000540756	0.846583	0.0140279	Tetratricopeptide repeat (TPR)-like superfamily protein [Source:TAIR;Acc:AT1G22700]	#N/A	#N/A	#N/A	#N/A
AT1G64510	NA	NA	NA	NA	0.00032821	0.846876	0.00963128	30S ribosomal protein S6 alpha, chloroplastic [Source:UniProtKB/Swiss-Prot;Acc:Q8VY91]	#N/A	#N/A	#N/A	#N/A
AT3G02790	NA	NA	NA	NA	0.00291173	0.846958	0.0473626	zinc finger (C2H2 type) family protein [Source:TAIR;Acc:AT3G02790]	#N/A	#N/A	#N/A	#N/A
AT5G51820	NA	NA	NA	NA	0.000649411	0.847109	0.016018	Phosphoglucomutase, chloroplastic [Source:UniProtKB/Swiss-Prot;Acc:Q9SCY0]	#N/A	#N/A	#N/A	#N/A
AT3G55360	NA	NA	NA	NA	0.00206525	0.847374	0.0370525	Very-long-chain enoyl-CoA reductase [Source:UniProtKB/Swiss-Prot;Acc:Q9M2U2]	#N/A	#N/A	ExcludeHW	Exclude
AT2G41820	NA	NA	NA	NA	0.00148209	0.847517	0.0289431	Leucine-rich repeat receptor-like tyrosine-protein kinase PXC3 [Source:UniProtKB/Swiss-Prot;Acc:O22938]	#N/A	#N/A	#N/A	#N/A
AT3G49650	NA	NA	NA	NA	0.00122854	0.848499	0.025227	P-loop containing nucleoside triphosphate hydrolases superfamily protein [Source:TAIR;Acc:AT3G49650]	#N/A	#N/A	#N/A	#N/A
AT5G08720	NA	NA	NA	NA	0.000473729	0.849369	0.0127177	CONTAINS InterPro DOMAIN/s: Streptomyces cyclase/dehydrase (InterPro:IPR005031); BEST Arabidopsis thaliana protein match is: Polyketide cyclase / dehydrase and lipid transport protein (TAIR:AT4G01650.1); Has 30201 Blast hits to 17322 proteins in 780 /.../es: Archae - 12; Bacteria - 1396; Metazoa - 17338; Fungi - 3422; Plants - 5037; Viruses - 0; Other Eukaryotes - 2996 (source: NCBI BLink). [Sour…	#N/A	#N/A	#N/A	#N/A
AT4G14360	NA	NA	NA	NA	0.000629266	0.850133	0.0156847	Probable methyltransferase PMT3 [Source:UniProtKB/Swiss-Prot;Acc:Q93YV7]	#N/A	#N/A	IncludeHW	IncludeHW
AT5G51440	NA	NA	NA	NA	0.00158058	0.850362	0.0303649	23.5 kDa heat shock protein, mitochondrial [Source:UniProtKB/Swiss-Prot;Acc:Q9FGM9]	#N/A	#N/A	#N/A	#N/A
AT5G51010	NA	NA	NA	NA	0.000304796	0.850372	0.00913864	Rubredoxin-like superfamily protein [Source:TAIR;Acc:AT5G51010]	#N/A	#N/A	#N/A	#N/A
AT4G03960	NA	NA	NA	NA	0.00137369	0.850624	0.027458	Phosphotyrosine protein phosphatases superfamily protein [Source:TAIR;Acc:AT4G03960]	#N/A	#N/A	#N/A	#N/A
AT2G24630	NA	NA	NA	NA	0.000556513	0.850889	0.0142963	Probable xyloglucan glycosyltransferase 8 [Source:UniProtKB/Swiss-Prot;Acc:Q9SJA2]	#N/A	#N/A	#N/A	#N/A
AT2G17230	NA	NA	NA	NA	0.000391732	0.851647	0.0110827	Protein EXORDIUM-like 5 [Source:UniProtKB/Swiss-Prot;Acc:Q9SII5]	#N/A	#N/A	#N/A	#N/A
AT1G07280	NA	NA	NA	NA	0.00225015	0.851965	0.0393669	Tetratricopeptide repeat (TPR)-like superfamily protein [Source:TAIR;Acc:AT1G07280]	#N/A	#N/A	#N/A	#N/A
AT5G52520	NA	NA	NA	NA	0.000139259	0.852298	0.00505996	Class II aaRS and biotin synthetases superfamily protein [Source:TAIR;Acc:AT5G52520]	#N/A	#N/A	#N/A	#N/A
AT4G04350	NA	NA	NA	NA	0.000243185	0.852348	0.00771781	tRNA synthetase class I (I, L, M and V) family protein [Source:TAIR;Acc:AT4G04350]	#N/A	#N/A	#N/A	#N/A
AT3G18750	NA	NA	NA	NA	0.0020442	0.852841	0.0368747	Probable serine/threonine-protein kinase WNK6 [Source:UniProtKB/Swiss-Prot;Acc:Q8S8Y8]	#N/A	#N/A	#N/A	#N/A
AT5G51750	NA	NA	NA	NA	0.00106832	0.852866	0.0227704	subtilase 1.3 [Source:TAIR;Acc:AT5G51750]	#N/A	#N/A	#N/A	#N/A
AT2G22870	NA	NA	NA	NA	0.00215848	0.852896	0.0382447	GTP-binding protein At2g22870 [Source:UniProtKB/Swiss-Prot;Acc:O81004]	#N/A	#N/A	#N/A	#N/A
AT5G35220	NA	NA	NA	NA	0.000377285	0.853446	0.0107567	Probable zinc metalloprotease EGY1, chloroplastic [Source:UniProtKB/Swiss-Prot;Acc:Q949Y5]	#N/A	#N/A	#N/A	#N/A
AT3G14930	NA	NA	NA	NA	0.000621492	0.853909	0.0155848	Uroporphyrinogen decarboxylase 1, chloroplastic [Source:UniProtKB/Swiss-Prot;Acc:Q93ZB6]	#N/A	#N/A	#N/A	#N/A
AT5G01740	NA	NA	NA	NA	0.00180547	0.854281	0.0336503	Nuclear transport factor 2 (NTF2) family protein [Source:TAIR;Acc:AT5G01740]	#N/A	#N/A	#N/A	#N/A
AT1G54500	NA	NA	NA	NA	0.00190569	0.854422	0.0351031	Rubredoxin-like superfamily protein [Source:TAIR;Acc:AT1G54500]	#N/A	#N/A	#N/A	#N/A
AT1G23180	NA	NA	NA	NA	0.000380726	0.854745	0.0108454	ARM repeat superfamily protein [Source:TAIR;Acc:AT1G23180]	#N/A	#N/A	#N/A	#N/A
AT1G18170	NA	NA	NA	NA	0.000344213	0.855632	0.00997704	Peptidyl-prolyl cis-trans isomerase FKBP17-2, chloroplastic [Source:UniProtKB/Swiss-Prot;Acc:Q9LDY5]	#N/A	#N/A	#N/A	#N/A
AT1G03475	NA	NA	NA	NA	0.000235189	0.85568	0.00754359	Coproporphyrinogen-III oxidase 1, chloroplastic [Source:UniProtKB/Swiss-Prot;Acc:Q9LR75]	#N/A	#N/A	#N/A	#N/A
AT5G18570	NA	NA	NA	NA	0.000645549	0.855746	0.0159465	GTP-binding protein OBGC, chloroplastic [Source:UniProtKB/Swiss-Prot;Acc:Q8L7L0]	#N/A	#N/A	#N/A	#N/A
AT5G02270	NA	NA	NA	NA	0.000947387	0.856808	0.0208507	ABC transporter I family member 20 [Source:UniProtKB/Swiss-Prot;Acc:Q9LZ98]	#N/A	#N/A	#N/A	#N/A
AT4G17560	NA	NA	NA	NA	0.000243474	0.856826	0.00771957	50S ribosomal protein L19-1, chloroplastic [Source:UniProtKB/Swiss-Prot;Acc:Q8W463]	#N/A	#N/A	#N/A	#N/A
AT3G15030	NA	NA	NA	NA	9.48691e-05	0.85684	0.00385654	Transcription factor TCP4 [Source:UniProtKB/Swiss-Prot;Acc:Q8LPR5]	#N/A	#N/A	#N/A	#N/A
AT4G29360	NA	NA	NA	NA	0.000536748	0.856841	0.0139677	Glucan endo-1,3-beta-glucosidase 12 [Source:UniProtKB/Swiss-Prot;Acc:Q8VYE5]	#N/A	#N/A	#N/A	#N/A
AT3G18680	NA	NA	NA	NA	0.00131119	0.857072	0.0264969	Amino acid kinase family protein [Source:TAIR;Acc:AT3G18680]	#N/A	#N/A	#N/A	#N/A
AT1G15140	NA	NA	NA	NA	0.00125554	0.857188	0.0256225	FAD/NAD(P)-binding oxidoreductase [Source:TAIR;Acc:AT1G15140]	#N/A	#N/A	#N/A	#N/A
AT2G34640	NA	NA	NA	NA	0.000189246	0.85732	0.00635317	plastid transcriptionally active 12 [Source:TAIR;Acc:AT2G34640]	#N/A	#N/A	#N/A	#N/A
AT3G21200	NA	NA	NA	NA	0.000624215	0.857732	0.0156372	Glutamyl-tRNA reductase-binding protein, chloroplastic [Source:UniProtKB/Swiss-Prot;Acc:Q9LU39]	#N/A	#N/A	#N/A	#N/A
AT4G33500	NA	NA	NA	NA	0.000322681	0.85776	0.00952454	Probable protein phosphatase 2C 62 [Source:UniProtKB/Swiss-Prot;Acc:Q93V88]	#N/A	#N/A	#N/A	#N/A
AT3G55750	NA	NA	NA	NA	0.002517	0.858284	0.042573	60S ribosomal protein L35a-4 [Source:UniProtKB/Swiss-Prot;Acc:P51422]	#N/A	#N/A	#N/A	#N/A
AT1G64580	NA	NA	NA	NA	0.002512	0.859022	0.04251	Pentatricopeptide repeat-containing protein At1g64580 [Source:UniProtKB/Swiss-Prot;Acc:Q0WKZ3]	#N/A	#N/A	#N/A	#N/A
AT4G25130	NA	NA	NA	NA	0.000860369	0.860036	0.019533	Peptide methionine sulfoxide reductase A4, chloroplastic [Source:UniProtKB/Swiss-Prot;Acc:P54150]	#N/A	#N/A	#N/A	#N/A
AT4G35250	NA	NA	NA	NA	0.000376172	0.860251	0.0107342	NAD(P)-binding Rossmann-fold superfamily protein [Source:TAIR;Acc:AT4G35250]	#N/A	#N/A	#N/A	#N/A
AT1G76730	NA	NA	NA	NA	0.000408409	0.861516	0.0113698	5-formyltetrahydrofolate cyclo-ligase-like protein COG0212 [Source:UniProtKB/Swiss-Prot;Acc:Q9SRE0]	#N/A	#N/A	#N/A	#N/A
AT3G50520	NA	NA	NA	NA	0.00100344	0.861922	0.0217945	Phosphoglycerate mutase-like protein 4 [Source:UniProtKB/Swiss-Prot;Acc:Q9SCS3]	#N/A	#N/A	#N/A	#N/A
AT4G13930	NA	NA	NA	NA	0.0026252	0.862149	0.0439653	Serine hydroxymethyltransferase 4 [Source:UniProtKB/Swiss-Prot;Acc:O23254]	#N/A	#N/A	ExcludePres	Exclude
AT2G34860	NA	NA	NA	NA	0.000478195	0.863209	0.0128168	DnaJ/Hsp40 cysteine-rich domain superfamily protein [Source:TAIR;Acc:AT2G34860]	#N/A	#N/A	#N/A	#N/A
AT1G75690	NA	NA	NA	NA	0.00124036	0.863484	0.025388	Protein disulfide-isomerase LQY1, chloroplastic [Source:UniProtKB/Swiss-Prot;Acc:Q8GSJ6]	#N/A	#N/A	#N/A	#N/A
AT2G26340	NA	NA	NA	NA	0.00015925	0.863728	0.00557813	unknown protein; FUNCTIONS IN: molecular_function unknown; INVOLVED IN: biological_process unknown; LOCATED IN: chloroplast thylakoid membrane, chloroplast thylakoid lumen, chloroplast; EXPRESSED IN: 22 plant structures; EXPRESSED DURING: 13 growth /.../; Has 38 Blast hits to 38 proteins in 13 species: Archae - 0; Bacteria - 0; Metazoa - 0; Fungi - 0; Plants - 38; Viruses - 0; Other Eukaryotes - …	#N/A	#N/A	#N/A	#N/A
AT5G58970	NA	NA	NA	NA	0.00220542	0.863772	0.0387893	Mitochondrial uncoupling protein 2 [Source:UniProtKB/Swiss-Prot;Acc:Q9ZWG1]	#N/A	#N/A	#N/A	#N/A
AT5G53210	NA	NA	NA	NA	0.00164846	0.864652	0.0313237	Transcription factor SPEECHLESS [Source:UniProtKB/Swiss-Prot;Acc:Q700C7]	#N/A	#N/A	#N/A	#N/A
AT3G19170	NA	NA	NA	NA	0.000140555	0.864986	0.00508337	Presequence protease 1, chloroplastic/mitochondrial [Source:UniProtKB/Swiss-Prot;Acc:Q9LJL3]	#N/A	#N/A	#N/A	#N/A
AT5G12110	NA	NA	NA	NA	0.000661842	0.86541	0.016252	Elongation factor 1-beta 1 [Source:UniProtKB/Swiss-Prot;Acc:Q84WM9]	#N/A	#N/A	ExcludePres	Exclude
AT2G21050	NA	NA	NA	NA	0.00287739	0.8662	0.0469184	Auxin transporter-like protein 2 [Source:UniProtKB/Swiss-Prot;Acc:Q9S836]	#N/A	#N/A	#N/A	#N/A
AT2G40840	NA	NA	NA	NA	0.000643404	0.866214	0.0159054	4-alpha-glucanotransferase DPE2 [Source:UniProtKB/Swiss-Prot;Acc:Q8RXD9]	#N/A	#N/A	#N/A	#N/A
AT1G04710	NA	NA	NA	NA	0.000389717	0.866819	0.0110445	3-ketoacyl-CoA thiolase 1, peroxisomal [Source:UniProtKB/Swiss-Prot;Acc:Q8LF48]	#N/A	#N/A	#N/A	#N/A
AT1G04430	NA	NA	NA	NA	0.00100824	0.867328	0.0218422	Probable methyltransferase PMT8 [Source:UniProtKB/Swiss-Prot;Acc:Q940J9]	#N/A	#N/A	IncludeHW	IncludeHW
AT1G29530	NA	NA	NA	NA	0.00216877	0.867377	0.0383896	unknown protein; BEST Arabidopsis thaliana protein match is: unknown protein (TAIR:AT2G34310.3); Has 84 Blast hits to 78 proteins in 24 species: Archae - 2; Bacteria - 4; Metazoa - 9; Fungi - 8; Plants - 55; Viruses - 0; Other Eukaryotes - 6 (source /.../ BLink). [Source:TAIR;Acc:AT1G29530]	#N/A	#N/A	#N/A	#N/A
AT5G63130	NA	NA	NA	NA	0.0025861	0.867733	0.043453	Octicosapeptide/Phox/Bem1p family protein [Source:TAIR;Acc:AT5G63130]	#N/A	#N/A	ExcludePres	Exclude
AT1G26570	NA	NA	NA	NA	0.00124098	0.867781	0.025388	UDP-glucose 6-dehydrogenase 1 [Source:UniProtKB/Swiss-Prot;Acc:Q9FZE1]	#N/A	#N/A	ExcludeHW	Exclude
AT5G61130	NA	NA	NA	NA	0.00067896	0.869227	0.0165374	PLASMODESMATA CALLOSE-BINDING PROTEIN 1 [Source:UniProtKB/Swiss-Prot;Acc:Q9FNQ2]	#N/A	#N/A	#N/A	#N/A
AT3G10060	NA	NA	NA	NA	0.000425862	0.869381	0.0117067	Peptidyl-prolyl cis-trans isomerase FKBP16-4, chloroplastic [Source:UniProtKB/Swiss-Prot;Acc:Q9SR70]	#N/A	#N/A	#N/A	#N/A
AT4G20960	NA	NA	NA	NA	0.000309207	0.869774	0.00922908	Riboflavin biosynthesis protein PYRD, chloroplastic [Source:UniProtKB/Swiss-Prot;Acc:Q8GWP5]	#N/A	#N/A	#N/A	#N/A
AT5G64940	NA	NA	NA	NA	0.0001184	0.870171	0.00450996	ABC2 homolog 13 [Source:TAIR;Acc:AT5G64940]	#N/A	#N/A	#N/A	#N/A
AT5G15740	NA	NA	NA	NA	0.00027908	0.870576	0.00851439	O-fucosyltransferase family protein [Source:TAIR;Acc:AT5G15740]	#N/A	#N/A	#N/A	#N/A
AT4G33520	NA	NA	NA	NA	0.000354182	0.871704	0.0101769	Copper-transporting ATPase PAA1, chloroplastic [Source:UniProtKB/Swiss-Prot;Acc:Q9SZC9]	#N/A	#N/A	#N/A	#N/A
AT1G08465	NA	NA	NA	NA	0.000416339	0.871712	0.0115228	Putative axial regulator YABBY 2 [Source:UniProtKB/Swiss-Prot;Acc:Q9XFB0]	#N/A	#N/A	#N/A	#N/A
AT5G02830	NA	NA	NA	NA	0.000894148	0.872201	0.0200472	Pentatricopeptide repeat-containing protein At5g02830, chloroplastic [Source:UniProtKB/Swiss-Prot;Acc:Q8GYL7]	#N/A	#N/A	#N/A	#N/A
AT3G53890	NA	NA	NA	NA	0.00233987	0.873682	0.0404028	40S ribosomal protein S21-1 [Source:UniProtKB/Swiss-Prot;Acc:Q9M337]	#N/A	#N/A	#N/A	#N/A
AT3G53130	NA	NA	NA	NA	0.000447712	0.873762	0.0121473	Carotene epsilon-monooxygenase, chloroplastic [Source:UniProtKB/Swiss-Prot;Acc:Q6TBX7]	#N/A	#N/A	#N/A	#N/A
AT1G34350	NA	NA	NA	NA	0.00187891	0.8746	0.0347063	unknown protein; Has 192 Blast hits to 192 proteins in 79 species: Archae - 0; Bacteria - 0; Metazoa - 104; Fungi - 0; Plants - 60; Viruses - 0; Other Eukaryotes - 28 (source: NCBI BLink). [Source:TAIR;Acc:AT1G34350]	#N/A	#N/A	#N/A	#N/A
AT5G35740	NA	NA	NA	NA	0.00233405	0.87541	0.0403233	Carbohydrate-binding X8 domain superfamily protein [Source:TAIR;Acc:AT5G35740]	#N/A	#N/A	ExcludeHW	Exclude
AT3G20440	NA	NA	NA	NA	0.00101815	0.875933	0.0219985	1,4-alpha-glucan-branching enzyme 3, chloroplastic/amyloplastic [Source:UniProtKB/Swiss-Prot;Acc:D2WL32]	#N/A	#N/A	#N/A	#N/A
AT2G44740	NA	NA	NA	NA	0.0015293	0.876201	0.0296067	Cyclin-U4-1 [Source:UniProtKB/Swiss-Prot;Acc:O80513]	#N/A	#N/A	ExcludeHW	Exclude
AT3G05625	NA	NA	NA	NA	0.00208453	0.877232	0.0372169	Tetratricopeptide repeat (TPR)-like superfamily protein [Source:TAIR;Acc:AT3G05625]	#N/A	#N/A	#N/A	#N/A
AT1G67950	NA	NA	NA	NA	0.00123656	0.877296	0.0253444	RNA-binding (RRM/RBD/RNP motifs) family protein [Source:TAIR;Acc:AT1G67950]	#N/A	#N/A	#N/A	#N/A
AT2G24060	NA	NA	NA	NA	0.00022436	0.877917	0.00728092	Translation initiation factor 3 protein [Source:TAIR;Acc:AT2G24060]	#N/A	#N/A	#N/A	#N/A
AT4G11100	NA	NA	NA	NA	0.000357056	0.878393	0.0102328	unknown protein; BEST Arabidopsis thaliana protein match is: unknown protein (TAIR:AT5G03060.1); Has 30201 Blast hits to 17322 proteins in 780 species: Archae - 12; Bacteria - 1396; Metazoa - 17338; Fungi - 3422; Plants - 5037; Viruses - 0; Other Eu /.../es - 2996 (source: NCBI BLink). [Source:TAIR;Acc:AT4G11100]	#N/A	#N/A	#N/A	#N/A
AT2G26330	NA	NA	NA	NA	0.000875543	0.879064	0.0197825	LRR receptor-like serine/threonine-protein kinase ERECTA [Source:UniProtKB/Swiss-Prot;Acc:Q42371]	#N/A	#N/A	#N/A	#N/A
AT2G27775	NA	NA	NA	NA	0.00293166	0.879106	0.0476002	FUNCTIONS IN: molecular_function unknown; INVOLVED IN: biological_process unknown; LOCATED IN: chloroplast; EXPRESSED IN: 22 plant structures; EXPRESSED DURING: 13 growth stages; BEST Arabidopsis thaliana protein match is: Tetratricopeptide repeat ( /.../ike superfamily protein (TAIR:AT2G27800.1); Has 21 Blast hits to 21 proteins in 5 species: Archae - 0; Bacteria - 0; Metazoa - 0; Fungi - 0; Pla…	#N/A	#N/A	#N/A	#N/A
AT4G34090	NA	NA	NA	NA	0.00048402	0.879271	0.0129102	unknown protein; FUNCTIONS IN: molecular_function unknown; INVOLVED IN: biological_process unknown; LOCATED IN: chloroplast, chloroplast stroma; EXPRESSED IN: 22 plant structures; EXPRESSED DURING: 13 growth stages; BEST Arabidopsis thaliana protein /.../ is: unknown protein (TAIR:AT2G23370.1); Has 30201 Blast hits to 17322 proteins in 780 species: Archae - 12; Bacteria - 1396; Metazoa - 17338; F…	#N/A	#N/A	#N/A	#N/A
AT5G07720	NA	NA	NA	NA	0.0030812	0.879317	0.0493902	Putative glycosyltransferase 3 [Source:UniProtKB/Swiss-Prot;Acc:Q9LF80]	#N/A	#N/A	#N/A	#N/A
AT2G14890	NA	NA	NA	NA	0.00233111	0.879405	0.0403121	Classical arabinogalactan protein 9 [Source:UniProtKB/Swiss-Prot;Acc:Q9C5S0]	#N/A	#N/A	#N/A	#N/A
AT1G75350	NA	NA	NA	NA	0.000239208	0.87959	0.00761349	50S ribosomal protein L31, chloroplastic [Source:UniProtKB/Swiss-Prot;Acc:Q9FWS4]	#N/A	#N/A	#N/A	#N/A
AT3G63170	NA	NA	NA	NA	0.000274719	0.879599	0.00842769	Fatty-acid-binding protein 1 [Source:UniProtKB/Swiss-Prot;Acc:Q9M1X2]	#N/A	#N/A	#N/A	#N/A
AT4G34770	NA	NA	NA	NA	0.0022595	0.879623	0.0394679	SAUR-like auxin-responsive protein family [Source:TAIR;Acc:AT4G34770]	#N/A	#N/A	ExcludeHW	Exclude
AT2G29450	NA	NA	NA	NA	0.000861735	0.880703	0.0195506	Glutathione S-transferase U5 [Source:UniProtKB/Swiss-Prot;Acc:P46421]	#N/A	#N/A	ExcludePres	Exclude
AT5G63140	NA	NA	NA	NA	0.00294795	0.88093	0.0477632	Probable inactive purple acid phosphatase 29 [Source:UniProtKB/Swiss-Prot;Acc:Q9FMK9]	#N/A	#N/A	#N/A	#N/A
AT4G23500	NA	NA	NA	NA	0.000252528	0.881412	0.00792317	Pectin lyase-like superfamily protein [Source:TAIR;Acc:AT4G23500]	#N/A	#N/A	#N/A	#N/A
AT1G49975	NA	NA	NA	NA	0.000752259	0.881479	0.0177228	INVOLVED IN: photosynthesis; LOCATED IN: photosystem I, chloroplast, thylakoid membrane; EXPRESSED IN: 20 plant structures; EXPRESSED DURING: 13 growth stages; CONTAINS InterPro DOMAIN/s: Photosystem I reaction centre subunit N (InterPro:IPR008796); /.../4 Blast hits to 34 proteins in 14 species: Archae - 0; Bacteria - 0; Metazoa - 0; Fungi - 0; Plants - 34; Viruses - 0; Other Eukaryotes - 0 (sou…	#N/A	#N/A	#N/A	#N/A
AT1G76080	NA	NA	NA	NA	0.00144235	0.881483	0.0284524	Thioredoxin-like protein CDSP32, chloroplastic [Source:UniProtKB/Swiss-Prot;Acc:Q9SGS4]	#N/A	#N/A	#N/A	#N/A
AT1G78210	NA	NA	NA	NA	0.0011882	0.88151	0.0247207	alpha/beta-Hydrolases superfamily protein [Source:TAIR;Acc:AT1G78210]	#N/A	#N/A	#N/A	#N/A
AT3G50440	NA	NA	NA	NA	0.000836301	0.881672	0.0190913	methyl esterase 10 [Source:TAIR;Acc:AT3G50440]	#N/A	#N/A	#N/A	#N/A
AT1G60600	NA	NA	NA	NA	0.000333697	0.881722	0.0097577	1,4-dihydroxy-2-naphthoate polyprenyltransferase, chloroplastic [Source:UniProtKB/Swiss-Prot;Acc:Q0WUA3]	#N/A	#N/A	ExcludeHW	Exclude
AT2G44280	NA	NA	NA	NA	0.000368684	0.882445	0.0105387	Major facilitator superfamily protein [Source:TAIR;Acc:AT2G44280]	#N/A	#N/A	#N/A	#N/A
AT1G07700	NA	NA	NA	NA	0.0011649	0.882653	0.0243583	Thioredoxin-like 4, chloroplastic [Source:UniProtKB/Swiss-Prot;Acc:Q9C5C5]	#N/A	#N/A	#N/A	#N/A
AT3G01480	NA	NA	NA	NA	0.000488756	0.882837	0.0129648	Peptidyl-prolyl cis-trans isomerase CYP38, chloroplastic [Source:UniProtKB/Swiss-Prot;Acc:Q9SSA5]	#N/A	#N/A	#N/A	#N/A
AT4G33760	NA	NA	NA	NA	8.27037e-05	0.884117	0.00346528	tRNA synthetase class II (D, K and N) family protein [Source:TAIR;Acc:AT4G33760]	#N/A	#N/A	#N/A	#N/A
AT1G67600	NA	NA	NA	NA	0.00108118	0.885006	0.0229854	Acid phosphatase/vanadium-dependent haloperoxidase-related protein [Source:TAIR;Acc:AT1G67600]	#N/A	#N/A	#N/A	#N/A
AT2G20890	NA	NA	NA	NA	0.000917285	0.885431	0.0203948	Protein THYLAKOID FORMATION 1, chloroplastic [Source:UniProtKB/Swiss-Prot;Acc:Q9SKT0]	#N/A	#N/A	#N/A	#N/A
AT2G44920	NA	NA	NA	NA	0.000277722	0.885698	0.00850405	Thylakoid lumenal 15 kDa protein 1, chloroplastic [Source:UniProtKB/Swiss-Prot;Acc:O22160]	#N/A	#N/A	ExcludeHW	Exclude
AT2G20930	NA	NA	NA	NA	0.00163827	0.886224	0.0312028	SNARE-like superfamily protein [Source:TAIR;Acc:AT2G20930]	#N/A	#N/A	#N/A	#N/A
AT2G40690	NA	NA	NA	NA	0.000485001	0.886239	0.0129125	Glycerol-3-phosphate dehydrogenase [NAD(+)] 2, chloroplastic [Source:UniProtKB/Swiss-Prot;Acc:Q949Q0]	#N/A	#N/A	#N/A	#N/A
AT4G02450	NA	NA	NA	NA	0.00121454	0.886851	0.025017	HSP20-like chaperones superfamily protein [Source:TAIR;Acc:AT4G02450]	#N/A	#N/A	#N/A	#N/A
AT3G49720	NA	NA	0.00319893	0.724	0.00105626	0.887485	0.0225854	Uncharacterized protein At3g49720 [Source:UniProtKB/Swiss-Prot;Acc:Q9M2Y6]	#N/A	#N/A	ExcludeHW	Exclude
AT5G64816	NA	NA	NA	NA	0.00111678	0.888863	0.0236208	Uncharacterized protein At5g64816 [Source:UniProtKB/Swiss-Prot;Acc:Q8L8Q8]	#N/A	#N/A	#N/A	#N/A
AT5G15450	NA	NA	NA	NA	0.00042432	0.890789	0.0116806	Chaperone protein ClpB3, chloroplastic [Source:UniProtKB/Swiss-Prot;Acc:Q9LF37]	#N/A	#N/A	#N/A	#N/A
AT1G29390	NA	NA	NA	NA	0.000488115	0.891211	0.0129648	Cold-regulated 413 inner membrane protein 2, chloroplastic [Source:UniProtKB/Swiss-Prot;Acc:F4I1G5]	#N/A	#N/A	#N/A	#N/A
AT2G30320	NA	NA	NA	NA	0.00134942	0.89174	0.0271203	Putative tRNA pseudouridine synthase [Source:UniProtKB/Swiss-Prot;Acc:O22928]	#N/A	#N/A	#N/A	#N/A
AT1G48350	NA	NA	NA	NA	0.000279873	0.892128	0.00852933	50S ribosomal protein L18, chloroplastic [Source:UniProtKB/Swiss-Prot;Acc:Q9SX68]	#N/A	#N/A	#N/A	#N/A
AT1G23000	NA	NA	NA	NA	0.00131226	0.892349	0.0265021	Heavy metal transport/detoxification superfamily protein [Source:TAIR;Acc:AT1G23000]	#N/A	#N/A	#N/A	#N/A
AT4G18070	NA	NA	NA	NA	0.000668497	0.892591	0.0163547	unknown protein; BEST Arabidopsis thaliana protein match is: unknown protein (TAIR:AT1G29530.1); Has 30201 Blast hits to 17322 proteins in 780 species: Archae - 12; Bacteria - 1396; Metazoa - 17338; Fungi - 3422; Plants - 5037; Viruses - 0; Other Eu /.../es - 2996 (source: NCBI BLink). [Source:TAIR;Acc:AT4G18070]	#N/A	#N/A	#N/A	#N/A
AT5G11480	NA	NA	NA	NA	8.30149e-05	0.893593	0.00347393	P-loop containing nucleoside triphosphate hydrolases superfamily protein [Source:TAIR;Acc:AT5G11480]	#N/A	#N/A	#N/A	#N/A
AT3G56020	NA	NA	NA	NA	0.00241584	0.893803	0.0412411	60S ribosomal protein L41 [Source:UniProtKB/Swiss-Prot;Acc:P62120]	#N/A	#N/A	#N/A	#N/A
AT3G56020	NA	NA	NA	NA	0.00241584	0.893803	0.0412411	60S ribosomal protein L41 [Source:UniProtKB/Swiss-Prot;Acc:P62120]	#N/A	#N/A	#N/A	#N/A
AT3G56020	NA	NA	NA	NA	0.00241584	0.893803	0.0412411	60S ribosomal protein L41 [Source:UniProtKB/Swiss-Prot;Acc:P62120]	#N/A	#N/A	#N/A	#N/A
AT3G56020	NA	NA	NA	NA	0.00241584	0.893803	0.0412411	60S ribosomal protein L41 [Source:UniProtKB/Swiss-Prot;Acc:P62120]	#N/A	#N/A	#N/A	#N/A
AT3G56020	NA	NA	NA	NA	0.00241584	0.893803	0.0412411	60S ribosomal protein L41 [Source:UniProtKB/Swiss-Prot;Acc:P62120]	#N/A	#N/A	#N/A	#N/A
AT2G39190	NA	NA	NA	NA	7.4387e-05	0.894084	0.00319362	Protein kinase superfamily protein [Source:TAIR;Acc:AT2G39190]	#N/A	#N/A	#N/A	#N/A
AT3G46970	NA	NA	NA	NA	0.000696811	0.894429	0.0167991	Alpha-glucan phosphorylase 2, cytosolic [Source:UniProtKB/Swiss-Prot;Acc:Q9SD76]	#N/A	#N/A	#N/A	#N/A
AT4G34730	NA	NA	0.0209694	-0.569009	0.000427931	0.894434	0.0117454	Probable ribosome-binding factor A, chloroplastic [Source:UniProtKB/Swiss-Prot;Acc:O65693]	#N/A	ExcludePres	#N/A	Exclude
AT1G18730	NA	NA	NA	NA	0.00169511	0.89486	0.0320262	Photosynthetic NDH subunit of subcomplex B 4, chloroplastic [Source:UniProtKB/Swiss-Prot;Acc:Q8RXS1]	#N/A	#N/A	#N/A	#N/A
AT3G48440	NA	NA	NA	NA	0.0014733	0.895204	0.0288396	Zinc finger CCCH domain-containing protein 43 [Source:UniProtKB/Swiss-Prot;Acc:Q9STM4]	#N/A	#N/A	#N/A	#N/A
AT5G46280	NA	NA	NA	NA	0.00206441	0.89536	0.0370525	DNA replication licensing factor MCM3 [Source:UniProtKB/Swiss-Prot;Acc:Q9FL33]	#N/A	#N/A	#N/A	#N/A
AT2G38270	NA	NA	NA	NA	0.000350375	0.896082	0.010085	Bifunctional monothiol glutaredoxin-S16, chloroplastic [Source:UniProtKB/Swiss-Prot;Acc:Q8H7F6]	#N/A	#N/A	#N/A	#N/A
AT4G25280	NA	NA	NA	NA	0.00152936	0.896267	0.0296067	Probable UMP-CMP kinase 2 [Source:UniProtKB/Swiss-Prot;Acc:Q6NMK6]	#N/A	#N/A	ExcludeHW	Exclude
AT3G17120	NA	NA	NA	NA	0.000580994	0.896402	0.0147707	unknown protein; BEST Arabidopsis thaliana protein match is: unknown protein (TAIR:AT1G02380.1); Has 67 Blast hits to 67 proteins in 11 species: Archae - 0; Bacteria - 0; Metazoa - 0; Fungi - 0; Plants - 67; Viruses - 0; Other Eukaryotes - 0 (source /.../ BLink). [Source:TAIR;Acc:AT3G17120]	#N/A	#N/A	#N/A	#N/A
AT2G30390	NA	NA	NA	NA	0.000943722	0.896779	0.0208224	Ferrochelatase-2, chloroplastic [Source:UniProtKB/Swiss-Prot;Acc:O04921]	#N/A	#N/A	#N/A	#N/A
AT3G45930	NA	NA	NA	NA	0.000783504	0.896847	0.0182382	Histone H4 [Source:UniProtKB/Swiss-Prot;Acc:P59259]	#N/A	#N/A	IncludeHW	IncludeHW
AT3G45930	NA	NA	NA	NA	0.000783504	0.896847	0.0182382	Histone H4 [Source:UniProtKB/Swiss-Prot;Acc:P59259]	#N/A	#N/A	IncludeHW	IncludeHW
AT3G45930	NA	NA	NA	NA	0.000783504	0.896847	0.0182382	Histone H4 [Source:UniProtKB/Swiss-Prot;Acc:P59259]	#N/A	#N/A	IncludeHW	IncludeHW
AT3G45930	NA	NA	NA	NA	0.000783504	0.896847	0.0182382	Histone H4 [Source:UniProtKB/Swiss-Prot;Acc:P59259]	#N/A	#N/A	IncludeHW	IncludeHW
AT3G45930	NA	NA	NA	NA	0.000783504	0.896847	0.0182382	Histone H4 [Source:UniProtKB/Swiss-Prot;Acc:P59259]	#N/A	#N/A	IncludeHW	IncludeHW
AT3G45930	NA	NA	NA	NA	0.000783504	0.896847	0.0182382	Histone H4 [Source:UniProtKB/Swiss-Prot;Acc:P59259]	#N/A	#N/A	IncludeHW	IncludeHW
AT3G45930	NA	NA	NA	NA	0.000783504	0.896847	0.0182382	Histone H4 [Source:UniProtKB/Swiss-Prot;Acc:P59259]	#N/A	#N/A	IncludeHW	IncludeHW
AT3G45930	NA	NA	NA	NA	0.000783504	0.896847	0.0182382	Histone H4 [Source:UniProtKB/Swiss-Prot;Acc:P59259]	#N/A	#N/A	IncludeHW	IncludeHW
AT2G28790	NA	NA	NA	NA	0.00125145	0.896882	0.0255547	Pathogenesis-related thaumatin superfamily protein [Source:TAIR;Acc:AT2G28790]	#N/A	#N/A	ExcludeHW	Exclude
AT1G09795	NA	NA	NA	NA	8.17951e-05	0.897713	0.00344465	ATP phosphoribosyltransferase 2, chloroplastic [Source:UniProtKB/Swiss-Prot;Acc:Q8GSJ1]	#N/A	#N/A	#N/A	#N/A
AT3G03980	NA	NA	NA	NA	0.000319473	0.897852	0.00945875	NAD(P)-binding Rossmann-fold superfamily protein [Source:TAIR;Acc:AT3G03980]	#N/A	#N/A	#N/A	#N/A
AT3G07990	NA	NA	NA	NA	0.00210913	0.897953	0.0375547	Serine carboxypeptidase-like 27 [Source:UniProtKB/Swiss-Prot;Acc:Q9SFB5]	#N/A	#N/A	ExcludeHW	Exclude
AT3G54560	NA	NA	NA	NA	0.000608766	0.898368	0.01532	Histone H2A variant 1 [Source:UniProtKB/Swiss-Prot;Acc:O23628]	#N/A	#N/A	#N/A	#N/A
AT3G15720	NA	NA	NA	NA	0.00172652	0.898585	0.0324161	Probable polygalacturonase At3g15720 [Source:UniProtKB/Swiss-Prot;Acc:Q9LW07]	#N/A	#N/A	ExcludeHW	Exclude
AT1G11330	NA	NA	NA	NA	0.000665437	0.898658	0.016307	G-type lectin S-receptor-like serine/threonine-protein kinase At1g11330 [Source:UniProtKB/Swiss-Prot;Acc:Q9SXB8]	#N/A	#N/A	#N/A	#N/A
AT4G17240	NA	NA	NA	NA	0.00174017	0.898761	0.0325983	unknown protein; FUNCTIONS IN: molecular_function unknown; INVOLVED IN: biological_process unknown; LOCATED IN: chloroplast; EXPRESSED IN: 16 plant structures; EXPRESSED DURING: 8 growth stages; Has 1142 Blast hits to 1055 proteins in 252 species: A /.../- 22; Bacteria - 318; Metazoa - 248; Fungi - 96; Plants - 59; Viruses - 3; Other Eukaryotes - 396 (source: NCBI BLink). [Source:TAIR;Acc:AT4G172…	#N/A	#N/A	#N/A	#N/A
AT2G02950	NA	NA	NA	NA	0.00202614	0.898935	0.0366088	Protein PHYTOCHROME KINASE SUBSTRATE 1 [Source:UniProtKB/Swiss-Prot;Acc:Q9SWI1]	#N/A	#N/A	#N/A	#N/A
AT5G40150	NA	NA	NA	NA	0.000782618	0.898984	0.0182304	Peroxidase 63 [Source:UniProtKB/Swiss-Prot;Acc:Q9FL16]	#N/A	#N/A	#N/A	#N/A
AT4G14210	NA	NA	NA	NA	7.84353e-05	0.899582	0.00333713	15-cis-phytoene desaturase, chloroplastic/chromoplastic [Source:UniProtKB/Swiss-Prot;Acc:Q07356]	#N/A	#N/A	#N/A	#N/A
AT1G78370	NA	NA	NA	NA	0.000100384	0.90044	0.00402193	Glutathione S-transferase U20 [Source:UniProtKB/Swiss-Prot;Acc:Q8L7C9]	#N/A	#N/A	#N/A	#N/A
AT1G49750	NA	NA	NA	NA	0.000327723	0.900507	0.00962551	Leucine-rich repeat (LRR) family protein [Source:TAIR;Acc:AT1G49750]	#N/A	#N/A	#N/A	#N/A
AT1G68260	NA	NA	NA	NA	0.00116697	0.900529	0.0243864	Thioesterase superfamily protein [Source:TAIR;Acc:AT1G68260]	#N/A	#N/A	#N/A	#N/A
AT1G79560	NA	NA	NA	NA	6.03416e-05	0.901038	0.00274741	ATP-dependent zinc metalloprotease FTSH 12, chloroplastic [Source:UniProtKB/Swiss-Prot;Acc:Q9SAJ3]	#N/A	#N/A	#N/A	#N/A
AT5G51545	NA	NA	NA	NA	0.000323134	0.901484	0.00952454	Protein LOW PSII ACCUMULATION 2, chloroplastic [Source:UniProtKB/Swiss-Prot;Acc:F4KDA6]	#N/A	#N/A	#N/A	#N/A
AT1G15260	NA	NA	NA	NA	0.00145079	0.901773	0.0285333	unknown protein; BEST Arabidopsis thaliana protein match is: unknown protein (TAIR:AT3G16070.1); Has 28 Blast hits to 28 proteins in 7 species: Archae - 0; Bacteria - 0; Metazoa - 0; Fungi - 0; Plants - 28; Viruses - 0; Other Eukaryotes - 0 (source: /.../BLink). [Source:TAIR;Acc:AT1G15260]	#N/A	#N/A	#N/A	#N/A
AT2G36145	NA	NA	NA	NA	0.000632175	0.90266	0.0157217	unknown protein; FUNCTIONS IN: molecular_function unknown; INVOLVED IN: biological_process unknown; LOCATED IN: chloroplast thylakoid membrane, chloroplast stroma, chloroplast; EXPRESSED IN: 19 plant structures; EXPRESSED DURING: 13 growth stages; H /.../Blast hits to 49 proteins in 17 species: Archae - 0; Bacteria - 0; Metazoa - 0; Fungi - 0; Plants - 49; Viruses - 0; Other Eukaryotes - 0 (sourc…	#N/A	#N/A	#N/A	#N/A
AT3G25805	NA	NA	NA	NA	0.000279089	0.902738	0.00851439	unknown protein; Has 98 Blast hits to 98 proteins in 45 species: Archae - 0; Bacteria - 51; Metazoa - 0; Fungi - 0; Plants - 43; Viruses - 0; Other Eukaryotes - 4 (source: NCBI BLink). [Source:TAIR;Acc:AT3G25805]	#N/A	#N/A	#N/A	#N/A
AT5G14910	NA	NA	NA	NA	0.000135288	0.903052	0.00496594	Heavy metal transport/detoxification superfamily protein [Source:TAIR;Acc:AT5G14910]	#N/A	#N/A	#N/A	#N/A
AT5G26570	NA	NA	NA	NA	0.000530347	0.903129	0.0138228	Phosphoglucan, water dikinase, chloroplastic [Source:UniProtKB/Swiss-Prot;Acc:Q6ZY51]	#N/A	#N/A	#N/A	#N/A
AT2G31040	NA	NA	NA	NA	0.00142149	0.903329	0.0281415	ATP synthase protein I -related [Source:TAIR;Acc:AT2G31040]	#N/A	#N/A	#N/A	#N/A
AT3G56010	NA	NA	NA	NA	0.000842233	0.903848	0.0192002	unknown protein; FUNCTIONS IN: molecular_function unknown; INVOLVED IN: biological_process unknown; LOCATED IN: chloroplast thylakoid membrane; EXPRESSED IN: 22 plant structures; EXPRESSED DURING: 13 growth stages; Has 25 Blast hits to 25 proteins i /.../pecies: Archae - 0; Bacteria - 0; Metazoa - 0; Fungi - 0; Plants - 25; Viruses - 0; Other Eukaryotes - 0 (source: NCBI BLink). [Source:TAIR;Acc:…	#N/A	#N/A	#N/A	#N/A
AT1G08520	NA	NA	NA	NA	0.000581445	0.904086	0.0147708	Magnesium-chelatase subunit ChlD, chloroplastic [Source:UniProtKB/Swiss-Prot;Acc:Q9SJE1]	#N/A	#N/A	#N/A	#N/A
AT5G17870	NA	NA	NA	NA	9.60328e-05	0.90428	0.0038908	50S ribosomal protein 6, chloroplastic [Source:UniProtKB/Swiss-Prot;Acc:Q9FKP0]	#N/A	#N/A	#N/A	#N/A
AT4G40045	NA	NA	NA	NA	0.000547553	0.904547	0.0141488	unknown protein; Has 30201 Blast hits to 17322 proteins in 780 species: Archae - 12; Bacteria - 1396; Metazoa - 17338; Fungi - 3422; Plants - 5037; Viruses - 0; Other Eukaryotes - 2996 (source: NCBI BLink). [Source:TAIR;Acc:AT4G40045]	#N/A	#N/A	#N/A	#N/A
AT1G18440	NA	NA	NA	NA	0.000556718	0.90455	0.0142963	Peptidyl-tRNA hydrolase, chloroplastic [Source:UniProtKB/Swiss-Prot;Acc:Q8GW64]	#N/A	#N/A	#N/A	#N/A
AT4G20130	NA	NA	NA	NA	0.00014147	0.904719	0.00509552	plastid transcriptionally active 14 [Source:TAIR;Acc:AT4G20130]	#N/A	#N/A	#N/A	#N/A
AT4G21990	NA	NA	NA	NA	0.000762918	0.904843	0.0178595	5'-adenylylsulfate reductase 3, chloroplastic [Source:UniProtKB/Swiss-Prot;Acc:P92980]	#N/A	#N/A	#N/A	#N/A
AT5G28300	NA	NA	NA	NA	0.000616391	0.904869	0.0154687	Trihelix transcription factor GTL2 [Source:UniProtKB/Swiss-Prot;Acc:Q8H181]	#N/A	#N/A	#N/A	#N/A
AT5G41070	NA	NA	NA	NA	0.000122495	0.904945	0.00462338	Double-stranded RNA-binding protein 5 [Source:UniProtKB/Swiss-Prot;Acc:Q8GY79]	#N/A	#N/A	#N/A	#N/A
AT2G17780	NA	NA	NA	NA	0.00311019	0.905004	0.0497208	Protein MID1-COMPLEMENTING ACTIVITY 2 [Source:UniProtKB/Swiss-Prot;Acc:Q3EBY6]	#N/A	#N/A	#N/A	#N/A
AT5G10910	NA	NA	NA	NA	0.000710776	0.905031	0.0169773	mraW methylase family protein [Source:TAIR;Acc:AT5G10910]	#N/A	#N/A	#N/A	#N/A
AT4G35070	NA	NA	NA	NA	0.000665561	0.905186	0.016307	SBP (S-ribonuclease binding protein) family protein [Source:TAIR;Acc:AT4G35070]	#N/A	#N/A	#N/A	#N/A
AT5G61000	NA	NA	NA	NA	0.00305897	0.905903	0.049129	Replication protein A 70 kDa DNA-binding subunit D [Source:UniProtKB/Swiss-Prot;Acc:Q9FME0]	#N/A	#N/A	ExcludeHW	Exclude
AT1G50250	NA	NA	NA	NA	0.000114376	0.905958	0.00442802	ATP-dependent zinc metalloprotease FTSH 1, chloroplastic [Source:UniProtKB/Swiss-Prot;Acc:Q39102]	#N/A	#N/A	#N/A	#N/A
AT1G03680	NA	NA	NA	NA	0.00014861	0.90621	0.00528938	Thioredoxin M1, chloroplastic [Source:UniProtKB/Swiss-Prot;Acc:O48737]	#N/A	#N/A	#N/A	#N/A
AT5G57030	NA	NA	NA	NA	0.000238541	0.906248	0.00760714	Lycopene epsilon cyclase, chloroplastic [Source:UniProtKB/Swiss-Prot;Acc:Q38932]	#N/A	#N/A	#N/A	#N/A
AT3G55400	NA	NA	NA	NA	3.04261e-05	0.906258	0.00162441	methionyl-tRNA synthetase / methionine--tRNA ligase / MetRS (cpMetRS) [Source:TAIR;Acc:AT3G55400]	#N/A	#N/A	#N/A	#N/A
AT3G59650	NA	NA	NA	NA	0.000889872	0.906605	0.0199835	mitochondrial ribosomal protein L51/S25/CI-B8 family protein [Source:TAIR;Acc:AT3G59650]	#N/A	#N/A	#N/A	#N/A
AT5G19730	NA	NA	NA	NA	0.000271131	0.90687	0.00834858	Probable pectinesterase 53 [Source:UniProtKB/Swiss-Prot;Acc:Q8VYZ3]	#N/A	#N/A	#N/A	#N/A
AT4G37510	NA	NA	NA	NA	5.06396e-05	0.907067	0.00238439	Ribonuclease III family protein [Source:TAIR;Acc:AT4G37510]	#N/A	#N/A	#N/A	#N/A
AT4G37510	NA	NA	NA	NA	5.06396e-05	0.907067	0.00238439	Ribonuclease III family protein [Source:TAIR;Acc:AT4G37510]	#N/A	#N/A	#N/A	#N/A
AT3G44320	NA	NA	NA	NA	0.000758066	0.907513	0.0177963	Nitrilase 3 [Source:UniProtKB/Swiss-Prot;Acc:P46010]	#N/A	#N/A	#N/A	#N/A
AT4G34190	NA	NA	NA	NA	6.2389e-05	0.907759	0.002815	Stress enhanced protein 1, chloroplastic [Source:UniProtKB/Swiss-Prot;Acc:Q9M7I9]	#N/A	#N/A	#N/A	#N/A
AT5G28290	NA	NA	NA	NA	9.76529e-05	0.908006	0.00393716	Serine/threonine-protein kinase Nek3 [Source:UniProtKB/Swiss-Prot;Acc:Q8RX66]	#N/A	#N/A	#N/A	#N/A
AT3G15350	NA	NA	NA	NA	0.00210516	0.908184	0.0375244	Core-2/I-branching beta-1,6-N-acetylglucosaminyltransferase family protein [Source:TAIR;Acc:AT3G15350]	#N/A	#N/A	#N/A	#N/A
AT2G01755	NA	NA	NA	NA	0.000575058	0.908279	0.0146649	unknown protein; FUNCTIONS IN: molecular_function unknown; INVOLVED IN: biological_process unknown; LOCATED IN: chloroplast; Has 120 Blast hits to 120 proteins in 52 species: Archae - 0; Bacteria - 80; Metazoa - 0; Fungi - 0; Plants - 24; Viruses - /.../er Eukaryotes - 16 (source: NCBI BLink). [Source:TAIR;Acc:AT2G01755]	#N/A	#N/A	#N/A	#N/A
AT4G34160	NA	NA	NA	NA	0.000396471	0.90841	0.01115	Cyclin-D3-1 [Source:UniProtKB/Swiss-Prot;Acc:P42753]	#N/A	#N/A	#N/A	#N/A
AT4G38970	NA	NA	NA	NA	0.000647934	0.909301	0.0159935	Probable fructose-bisphosphate aldolase 2, chloroplastic [Source:UniProtKB/Swiss-Prot;Acc:Q944G9]	#N/A	#N/A	#N/A	#N/A
AT4G36360	NA	NA	NA	NA	0.000406163	0.910158	0.0113264	Beta-galactosidase 3 [Source:UniProtKB/Swiss-Prot;Acc:Q9SCV9]	#N/A	#N/A	IncludeHW	IncludeHW
AT2G26550	NA	NA	NA	NA	0.000334446	0.910928	0.00977096	Probable inactive heme oxygenase 2, chloroplastic [Source:UniProtKB/Swiss-Prot;Acc:O48722]	#N/A	#N/A	#N/A	#N/A
AT1G17200	NA	NA	NA	NA	0.000952083	0.91113	0.0209401	CASP-like protein 2A1 [Source:UniProtKB/Swiss-Prot;Acc:Q8VZQ3]	#N/A	#N/A	#N/A	#N/A
AT5G48360	NA	NA	NA	NA	0.000139912	0.911493	0.00506701	Formin-like protein 9 [Source:UniProtKB/Swiss-Prot;Acc:Q8GX37]	#N/A	#N/A	#N/A	#N/A
AT2G24280	NA	NA	NA	NA	0.000384245	0.912452	0.0109175	alpha/beta-Hydrolases superfamily protein [Source:TAIR;Acc:AT2G24280]	#N/A	#N/A	#N/A	#N/A
AT3G51600	NA	NA	NA	NA	0.000812708	0.912844	0.0187466	Non-specific lipid-transfer protein 5 [Source:UniProtKB/Swiss-Prot;Acc:Q9XFS7]	#N/A	#N/A	#N/A	#N/A
AT2G26900	NA	NA	NA	NA	0.000184597	0.912881	0.00625421	Sodium/pyruvate cotransporter BASS2, chloroplastic [Source:UniProtKB/Swiss-Prot;Acc:Q1EBV7]	#N/A	#N/A	#N/A	#N/A
AT4G00810	NA	NA	NA	NA	0.000292597	0.913831	0.00883691	60S acidic ribosomal protein P1-2 [Source:UniProtKB/Swiss-Prot;Acc:O23095]	#N/A	#N/A	#N/A	#N/A
AT2G19940	NA	NA	NA	NA	0.000395593	0.914	0.0111378	Probable N-acetyl-gamma-glutamyl-phosphate reductase, chloroplastic [Source:UniProtKB/Swiss-Prot;Acc:Q93Z70]	#N/A	#N/A	#N/A	#N/A
AT2G19940	NA	NA	NA	NA	0.000395593	0.914	0.0111378	Probable N-acetyl-gamma-glutamyl-phosphate reductase, chloroplastic [Source:UniProtKB/Swiss-Prot;Acc:Q93Z70]	#N/A	#N/A	#N/A	#N/A
AT1G14270	NA	NA	NA	NA	0.000141328	0.914319	0.00509552	CAAX amino terminal protease family protein [Source:TAIR;Acc:AT1G14270]	#N/A	#N/A	#N/A	#N/A
AT2G26040	NA	NA	0.0172263	-0.79399	0.0025541	0.914697	0.0430685	Abscisic acid receptor PYL2 [Source:UniProtKB/Swiss-Prot;Acc:O80992]	#N/A	IncludeHW	#N/A	IncludeHW
AT1G63260	NA	NA	NA	NA	0.000511487	0.914825	0.0134052	Tetraspanin-10 [Source:UniProtKB/Swiss-Prot;Acc:F4I214]	#N/A	#N/A	IncludeHW	IncludeHW
AT4G09510	NA	NA	NA	NA	0.000142261	0.914855	0.00511846	Alkaline/neutral invertase CINV2 [Source:UniProtKB/Swiss-Prot;Acc:Q67XD9]	#N/A	#N/A	#N/A	#N/A
AT5G47870	NA	NA	NA	NA	0.00152645	0.915273	0.0295999	FUNCTIONS IN: molecular_function unknown; INVOLVED IN: biological_process unknown; LOCATED IN: chloroplast; EXPRESSED IN: 22 plant structures; EXPRESSED DURING: 13 growth stages; BEST Arabidopsis thaliana protein match is: cobalt ion binding (TAIR:A /.../10.1); Has 1807 Blast hits to 1807 proteins in 277 species: Archae - 0; Bacteria - 0; Metazoa - 736; Fungi - 347; Plants - 385; Viruses - 0; Oth…	#N/A	#N/A	#N/A	#N/A
AT5G03800	NA	NA	NA	NA	0.000345085	0.915301	0.00999358	Pentatricopeptide repeat-containing protein At5g03800 [Source:UniProtKB/Swiss-Prot;Acc:Q9FFN1]	#N/A	#N/A	#N/A	#N/A
AT1G67830	NA	NA	NA	NA	0.000741157	0.915891	0.0175738	Alpha-L-fucosidase 3 [Source:UniProtKB/Swiss-Prot;Acc:Q9FXE5]	#N/A	#N/A	#N/A	#N/A
AT5G41400	NA	NA	NA	NA	0.000346771	0.916018	0.0100161	RING/U-box superfamily protein [Source:TAIR;Acc:AT5G41400]	#N/A	#N/A	#N/A	#N/A
AT4G17300	NA	NA	NA	NA	0.00029526	0.916033	0.00889556	Asparagine--tRNA ligase, chloroplastic/mitochondrial [Source:UniProtKB/Swiss-Prot;Acc:O48593]	#N/A	#N/A	#N/A	#N/A
AT3G17840	NA	NA	NA	NA	5.26883e-05	0.916051	0.0024703	Probable inactive receptor kinase RLK902 [Source:UniProtKB/Swiss-Prot;Acc:Q9LVI6]	#N/A	#N/A	#N/A	#N/A
AT2G33570	NA	NA	NA	NA	0.00012624	0.916066	0.00472168	Domain of unknown function (DUF23) [Source:TAIR;Acc:AT2G33570]	#N/A	#N/A	ExcludeHW	Exclude
AT5G55280	NA	NA	NA	NA	0.00120925	0.9162	0.0249486	Cell division protein FtsZ homolog 1, chloroplastic [Source:UniProtKB/Swiss-Prot;Acc:Q42545]	#N/A	#N/A	#N/A	#N/A
AT3G17170	NA	NA	NA	NA	6.78796e-05	0.916235	0.00298858	Translation elongation factor EF1B/ribosomal protein S6 family protein [Source:TAIR;Acc:AT3G17170]	#N/A	#N/A	#N/A	#N/A
AT3G10290	NA	NA	NA	NA	0.00209178	0.91651	0.0373261	Probable sugar phosphate/phosphate translocator At3g10290 [Source:UniProtKB/Swiss-Prot;Acc:Q9SS40]	#N/A	#N/A	#N/A	#N/A
AT5G03760	NA	NA	NA	NA	0.000188737	0.918549	0.00634895	Glucomannan 4-beta-mannosyltransferase 9 [Source:UniProtKB/Swiss-Prot;Acc:Q9LZR3]	#N/A	#N/A	#N/A	#N/A
AT3G49670	NA	NA	NA	NA	4.86823e-05	0.91955	0.00231528	Leucine-rich repeat receptor-like serine/threonine-protein kinase BAM2 [Source:UniProtKB/Swiss-Prot;Acc:Q9M2Z1]	#N/A	#N/A	#N/A	#N/A
AT4G04640	NA	NA	NA	NA	0.000819709	0.919563	0.0188657	ATP synthase gamma chain 1, chloroplastic [Source:UniProtKB/Swiss-Prot;Acc:Q01908]	#N/A	#N/A	#N/A	#N/A
AT5G66190	NA	NA	NA	NA	0.00011645	0.919575	0.00446136	Ferredoxin--NADP reductase, leaf isozyme 1, chloroplastic [Source:UniProtKB/Swiss-Prot;Acc:Q9FKW6]	#N/A	#N/A	#N/A	#N/A
AT1G51100	NA	NA	NA	NA	0.000414047	0.919828	0.0114785	unknown protein; FUNCTIONS IN: molecular_function unknown; INVOLVED IN: biological_process unknown; LOCATED IN: chloroplast, chloroplast stroma; EXPRESSED IN: 22 plant structures; EXPRESSED DURING: 13 growth stages; Has 26 Blast hits to 26 proteins /.../pecies: Archae - 0; Bacteria - 0; Metazoa - 0; Fungi - 0; Plants - 26; Viruses - 0; Other Eukaryotes - 0 (source: NCBI BLink). [Source:TAIR;Acc:A…	#N/A	#N/A	#N/A	#N/A
AT4G10560	NA	NA	NA	NA	0.000885799	0.919864	0.0199597	Cysteine/Histidine-rich C1 domain family protein [Source:TAIR;Acc:AT4G10560]	#N/A	#N/A	#N/A	#N/A
AT5G13510	NA	NA	NA	NA	0.000590969	0.920578	0.014944	50S ribosomal protein L10, chloroplastic [Source:UniProtKB/Swiss-Prot;Acc:Q9FY50]	#N/A	#N/A	#N/A	#N/A
AT1G23090	NA	NA	NA	NA	0.000192534	0.920849	0.00643094	Probable sulfate transporter 3.3 [Source:UniProtKB/Swiss-Prot;Acc:Q9SXS2]	#N/A	#N/A	#N/A	#N/A
AT5G17230	NA	NA	NA	NA	0.000268144	0.92101	0.00828743	Phytoene synthase, chloroplastic [Source:UniProtKB/Swiss-Prot;Acc:P37271]	#N/A	#N/A	#N/A	#N/A
AT4G08685	NA	NA	NA	NA	0.00297004	0.921124	0.0479948	Pollen Ole e 1 allergen and extensin family protein [Source:TAIR;Acc:AT4G08685]	#N/A	#N/A	ExcludeHW	Exclude
AT1G13860	NA	NA	NA	NA	0.00148134	0.921689	0.0289431	Probable methyltransferase PMT4 [Source:UniProtKB/Swiss-Prot;Acc:Q8GYW9]	#N/A	#N/A	ExcludeHW	Exclude
AT4G28590	NA	NA	NA	NA	0.00114448	0.922299	0.0240838	FUNCTIONS IN: molecular_function unknown; INVOLVED IN: biological_process unknown; LOCATED IN: chloroplast; EXPRESSED IN: 21 plant structures; EXPRESSED DURING: 10 growth stages; BEST Arabidopsis thaliana protein match is: Thioredoxin superfamily pr /.../(TAIR:AT2G31840.1); Has 114 Blast hits to 112 proteins in 39 species: Archae - 2; Bacteria - 0; Metazoa - 17; Fungi - 6; Plants - 67; Viruses - …	#N/A	#N/A	#N/A	#N/A
AT3G21750	NA	NA	NA	NA	0.000118997	0.922913	0.00452748	UDP-glycosyltransferase 71B1 [Source:UniProtKB/Swiss-Prot;Acc:Q9LSY9]	#N/A	#N/A	#N/A	#N/A
AT5G27390	NA	NA	NA	NA	0.000918664	0.922931	0.0203948	Mog1/PsbP/DUF1795-like photosystem II reaction center PsbP family protein [Source:TAIR;Acc:AT5G27390]	#N/A	#N/A	#N/A	#N/A
AT3G63190	NA	NA	NA	NA	0.000176144	0.923622	0.0060233	Ribosome-recycling factor, chloroplastic [Source:UniProtKB/Swiss-Prot;Acc:Q9M1X0]	#N/A	#N/A	#N/A	#N/A
AT2G30200	NA	NA	NA	NA	0.000382676	0.923719	0.0108861	catalytics;transferases;[acyl-carrier-protein] S-malonyltransferases;binding [Source:TAIR;Acc:AT2G30200]	#N/A	#N/A	#N/A	#N/A
AT5G14320	NA	NA	NA	NA	0.000451425	0.923976	0.012228	30S ribosomal protein S13, chloroplastic [Source:UniProtKB/Swiss-Prot;Acc:P42732]	#N/A	#N/A	#N/A	#N/A
AT4G23790	NA	NA	NA	NA	0.000229584	0.926138	0.00740689	Protein trichome birefringence-like 24 [Source:UniProtKB/Swiss-Prot;Acc:Q8H1R3]	#N/A	#N/A	#N/A	#N/A
AT5G56600	NA	NA	NA	NA	0.000946581	0.926247	0.0208468	profilin 3 [Source:TAIR;Acc:AT5G56600]	#N/A	#N/A	#N/A	#N/A
AT1G80080	NA	NA	NA	NA	0.000185646	0.926884	0.00627047	Protein TOO MANY MOUTHS [Source:UniProtKB/Swiss-Prot;Acc:Q9SSD1]	#N/A	#N/A	#N/A	#N/A
AT4G37760	NA	NA	NA	NA	8.20332e-05	0.92705	0.00344591	Squalene epoxidase 3 [Source:UniProtKB/Swiss-Prot;Acc:Q8VYH2]	#N/A	#N/A	#N/A	#N/A
AT5G11790	NA	NA	NA	NA	0.000278072	0.927546	0.00850689	N-MYC downregulated-like 2 [Source:TAIR;Acc:AT5G11790]	#N/A	#N/A	#N/A	#N/A
AT1G28395	NA	NA	NA	NA	0.000782328	0.92805	0.0182304	unknown protein; FUNCTIONS IN: molecular_function unknown; INVOLVED IN: biological_process unknown; LOCATED IN: chloroplast; EXPRESSED IN: 22 plant structures; EXPRESSED DURING: 13 growth stages; BEST Arabidopsis thaliana protein match is: unknown p /.../ (TAIR:AT2G33847.2); Has 89 Blast hits to 89 proteins in 11 species: Archae - 0; Bacteria - 0; Metazoa - 0; Fungi - 0; Plants - 89; Viruses - 0;…	#N/A	#N/A	#N/A	#N/A
AT2G15090	NA	NA	NA	NA	0.000103329	0.928156	0.00410107	3-ketoacyl-CoA synthase 8 [Source:UniProtKB/Swiss-Prot;Acc:Q4V3C9]	#N/A	#N/A	#N/A	#N/A
AT1G69390	NA	NA	NA	NA	0.000554966	0.928346	0.0142735	Cell division topological specificity factor homolog, chloroplastic [Source:UniProtKB/Swiss-Prot;Acc:Q9C4Z7]	#N/A	#N/A	#N/A	#N/A
AT2G44050	NA	NA	NA	NA	0.00012249	0.928682	0.00462338	6,7-dimethyl-8-ribityllumazine synthase, chloroplastic [Source:UniProtKB/Swiss-Prot;Acc:O80575]	#N/A	#N/A	#N/A	#N/A
AT3G46560	NA	NA	NA	NA	0.00122531	0.929029	0.0251764	Mitochondrial import inner membrane translocase subunit TIM9 [Source:UniProtKB/Swiss-Prot;Acc:Q9XGX9]	#N/A	#N/A	#N/A	#N/A
AT2G25060	NA	NA	NA	NA	0.00120652	0.929057	0.0249295	Early nodulin-like protein 1 [Source:UniProtKB/Swiss-Prot;Acc:Q9SK27]	#N/A	#N/A	#N/A	#N/A
AT3G55800	NA	NA	NA	NA	0.000403211	0.930159	0.0112821	Sedoheptulose-1,7-bisphosphatase, chloroplastic [Source:UniProtKB/Swiss-Prot;Acc:P46283]	#N/A	#N/A	#N/A	#N/A
AT5G16030	NA	NA	NA	NA	9.04168e-05	0.930537	0.00371787	unknown protein; BEST Arabidopsis thaliana protein match is: unknown protein (TAIR:AT3G02500.1); Has 30201 Blast hits to 17322 proteins in 780 species: Archae - 12; Bacteria - 1396; Metazoa - 17338; Fungi - 3422; Plants - 5037; Viruses - 0; Other Eu /.../es - 2996 (source: NCBI BLink). [Source:TAIR;Acc:AT5G16030]	#N/A	#N/A	#N/A	#N/A
AT1G47210	NA	NA	NA	NA	0.000873941	0.930696	0.0197598	Cyclin-A3-2 [Source:UniProtKB/Swiss-Prot;Acc:Q9C6A9]	#N/A	#N/A	#N/A	#N/A
AT2G21640	NA	NA	NA	NA	0.000785131	0.930726	0.0182633	Encodes a protein of unknown function that is a marker for oxidative stress response. [Source:TAIR;Acc:AT2G21640]	#N/A	#N/A	#N/A	#N/A
AT1G16000	NA	NA	NA	NA	0.000655458	0.931322	0.0161431	unknown protein; BEST Arabidopsis thaliana protein match is: unknown protein (TAIR:AT1G80890.1); Has 41 Blast hits to 40 proteins in 10 species: Archae - 0; Bacteria - 0; Metazoa - 0; Fungi - 0; Plants - 41; Viruses - 0; Other Eukaryotes - 0 (source /.../ BLink). [Source:TAIR;Acc:AT1G16000]	#N/A	#N/A	#N/A	#N/A
AT5G66005	NA	NA	NA	NA	0.00269184	0.931619	0.0446405	Expressed protein [Source:TAIR;Acc:AT5G66005]	#N/A	#N/A	#N/A	#N/A
AT4G14910	NA	NA	NA	NA	0.00302613	0.931895	0.0487198	Imidazoleglycerol-phosphate dehydratase 2, chloroplastic [Source:UniProtKB/Swiss-Prot;Acc:O23346]	#N/A	#N/A	#N/A	#N/A
AT3G28760	NA	NA	NA	NA	0.00210791	0.933743	0.0375532	FUNCTIONS IN: molecular_function unknown; INVOLVED IN: biological_process unknown; LOCATED IN: chloroplast; EXPRESSED IN: 20 plant structures; EXPRESSED DURING: 13 growth stages; CONTAINS InterPro DOMAIN/s: 3-dehydroquinate synthase, prokaryotic-typ /.../erPro:IPR002812); Has 390 Blast hits to 390 proteins in 131 species: Archae - 144; Bacteria - 105; Metazoa - 0; Fungi - 0; Plants - 54; Viruses …	#N/A	#N/A	#N/A	#N/A
AT5G49910	NA	NA	NA	NA	9.49543e-05	0.93392	0.00385654	Heat shock 70 kDa protein 7, chloroplastic [Source:UniProtKB/Swiss-Prot;Acc:Q9LTX9]	#N/A	#N/A	#N/A	#N/A
AT5G13410	NA	NA	NA	NA	0.000181849	0.934547	0.00616738	Peptidyl-prolyl cis-trans isomerase FKBP19, chloroplastic [Source:UniProtKB/Swiss-Prot;Acc:Q9LYR5]	#N/A	#N/A	#N/A	#N/A
AT5G04900	NA	NA	NA	NA	0.000219363	0.93521	0.00716796	Chlorophyll(ide) b reductase NOL, chloroplastic [Source:UniProtKB/Swiss-Prot;Acc:Q8LEU3]	#N/A	#N/A	#N/A	#N/A
AT4G11010	NA	NA	NA	NA	0.000124884	0.935439	0.0046853	Nucleoside diphosphate kinase III, chloroplastic/mitochondrial [Source:UniProtKB/Swiss-Prot;Acc:O49203]	#N/A	#N/A	#N/A	#N/A
AT2G35190	NA	NA	NA	NA	0.00102513	0.935596	0.0221062	Novel plant SNARE 11 [Source:UniProtKB/Swiss-Prot;Acc:Q944A9]	#N/A	#N/A	ExcludeHW	Exclude
AT5G07180	NA	NA	NA	NA	8.07566e-05	0.935682	0.0034096	LRR receptor-like serine/threonine-protein kinase ERL2 [Source:UniProtKB/Swiss-Prot;Acc:Q6XAT2]	#N/A	#N/A	#N/A	#N/A
AT3G27830	0.05	-0.35	NA	NA	0.000287404	0.935751	0.00871187	50S ribosomal protein L12-1, chloroplastic [Source:UniProtKB/Swiss-Prot;Acc:P36210]	#N/A	#N/A	#N/A	#N/A
AT3G56870	NA	NA	NA	NA	0.00174873	0.936118	0.0327218	unknown protein; Has 204 Blast hits to 201 proteins in 58 species: Archae - 0; Bacteria - 10; Metazoa - 72; Fungi - 8; Plants - 41; Viruses - 0; Other Eukaryotes - 73 (source: NCBI BLink). [Source:TAIR;Acc:AT3G56870]	#N/A	#N/A	#N/A	#N/A
AT2G14880	NA	NA	NA	NA	3.76546e-05	0.936501	0.00191166	SWIB/MDM2 domain superfamily protein [Source:TAIR;Acc:AT2G14880]	#N/A	#N/A	#N/A	#N/A
AT1G69200	NA	NA	NA	NA	0.000340348	0.936916	0.00987368	fructokinase-like 2 [Source:TAIR;Acc:AT1G69200]	#N/A	#N/A	#N/A	#N/A
AT3G46320	NA	NA	NA	NA	0.00100224	0.937533	0.0217827	Histone H4 [Source:UniProtKB/Swiss-Prot;Acc:P59259]	#N/A	#N/A	#N/A	#N/A
AT3G46320	NA	NA	NA	NA	0.00100224	0.937533	0.0217827	Histone H4 [Source:UniProtKB/Swiss-Prot;Acc:P59259]	#N/A	#N/A	#N/A	#N/A
AT3G46320	NA	NA	NA	NA	0.00100224	0.937533	0.0217827	Histone H4 [Source:UniProtKB/Swiss-Prot;Acc:P59259]	#N/A	#N/A	#N/A	#N/A
AT3G46320	NA	NA	NA	NA	0.00100224	0.937533	0.0217827	Histone H4 [Source:UniProtKB/Swiss-Prot;Acc:P59259]	#N/A	#N/A	#N/A	#N/A
AT3G46320	NA	NA	NA	NA	0.00100224	0.937533	0.0217827	Histone H4 [Source:UniProtKB/Swiss-Prot;Acc:P59259]	#N/A	#N/A	#N/A	#N/A
AT3G46320	NA	NA	NA	NA	0.00100224	0.937533	0.0217827	Histone H4 [Source:UniProtKB/Swiss-Prot;Acc:P59259]	#N/A	#N/A	#N/A	#N/A
AT3G46320	NA	NA	NA	NA	0.00100224	0.937533	0.0217827	Histone H4 [Source:UniProtKB/Swiss-Prot;Acc:P59259]	#N/A	#N/A	#N/A	#N/A
AT3G46320	NA	NA	NA	NA	0.00100224	0.937533	0.0217827	Histone H4 [Source:UniProtKB/Swiss-Prot;Acc:P59259]	#N/A	#N/A	#N/A	#N/A
AT3G24430	NA	NA	NA	NA	7.24678e-05	0.937692	0.00314797	Fe-S cluster assembly factor HCF101, chloroplastic [Source:UniProtKB/Swiss-Prot;Acc:Q6STH5]	#N/A	#N/A	#N/A	#N/A
AT3G13740	NA	NA	NA	NA	0.000778559	0.938029	0.0181614	Ribonuclease III family protein [Source:TAIR;Acc:AT3G13740]	#N/A	#N/A	#N/A	#N/A
AT2G31750	NA	NA	NA	NA	1.80333e-05	0.938318	0.00109728	UDP-glycosyltransferase 74D1 [Source:UniProtKB/Swiss-Prot;Acc:Q9SKC5]	#N/A	#N/A	#N/A	#N/A
AT2G35370	NA	NA	NA	NA	0.00192776	0.938757	0.0353915	Glycine cleavage system H protein 1, mitochondrial [Source:UniProtKB/Swiss-Prot;Acc:P25855]	#N/A	#N/A	#N/A	#N/A
AT2G28950	NA	NA	NA	NA	0.000309096	0.939394	0.00922908	Expansin-A6 [Source:UniProtKB/Swiss-Prot;Acc:Q38865]	#N/A	#N/A	#N/A	#N/A
AT5G51560	NA	NA	NA	NA	0.000105437	0.939445	0.00416365	Leucine-rich repeat protein kinase family protein [Source:TAIR;Acc:AT5G51560]	#N/A	#N/A	#N/A	#N/A
AT5G20630	NA	NA	NA	NA	0.00171583	0.940185	0.0323069	Germin-like protein subfamily 3 member 3 [Source:UniProtKB/Swiss-Prot;Acc:P94072]	#N/A	#N/A	#N/A	#N/A
AT1G66980	NA	NA	NA	NA	0.002054	0.94099	0.0369651	Glycerophosphodiester phosphodiesterase protein kinase domain-containing GDPDL2 [Source:UniProtKB/Swiss-Prot;Acc:D7SFH9]	#N/A	#N/A	ExcludePres	Exclude
AT4G23670	0.0160247	-0.4	NA	NA	0.00171745	0.941247	0.032319	Polyketide cyclase/dehydrase and lipid transport superfamily protein [Source:TAIR;Acc:AT4G23670]	ExcludeHW	#N/A	#N/A	Exclude
AT1G64650	NA	NA	NA	NA	0.000735335	0.941259	0.0174859	Major facilitator superfamily protein [Source:TAIR;Acc:AT1G64650]	#N/A	#N/A	ExcludeHW	Exclude
AT3G23790	NA	NA	NA	NA	0.00058656	0.941947	0.0148779	Probable acyl-activating enzyme 16, chloroplastic [Source:UniProtKB/Swiss-Prot;Acc:Q9LK39]	#N/A	#N/A	ExcludeHW	Exclude
AT3G03250	0.0426043	-0.18	NA	NA	0.000690256	0.941982	0.0166897	Probable UTP--glucose-1-phosphate uridylyltransferase 2 [Source:UniProtKB/Swiss-Prot;Acc:Q9M9P3]	IncludePres	#N/A	#N/A	IncludePres
AT3G17390	NA	NA	0.0196429	-0.225576	0.00193727	0.942098	0.0354677	S-adenosylmethionine synthase 4 [Source:UniProtKB/Swiss-Prot;Acc:Q9LUT2]	#N/A	#N/A	ExcludeHW	Exclude
AT4G26760	0.0399161	0.2	NA	NA	0.000632116	0.942354	0.0157217	65-kDa microtubule-associated protein 2 [Source:UniProtKB/Swiss-Prot;Acc:Q8LEG3]	ExcludePres	#N/A	#N/A	Exclude
AT2G02540	NA	NA	NA	NA	0.000658531	0.943302	0.0161947	Zinc-finger homeodomain protein 3 [Source:UniProtKB/Swiss-Prot;Acc:O64722]	#N/A	#N/A	#N/A	#N/A
AT2G45270	NA	NA	NA	NA	0.000180424	0.943675	0.00612535	Probable tRNA N6-adenosine threonylcarbamoyltransferase, mitochondrial [Source:UniProtKB/Swiss-Prot;Acc:O22145]	#N/A	#N/A	#N/A	#N/A
AT1G12800	NA	NA	NA	NA	2.91845e-05	0.943702	0.00157335	Nucleic acid-binding, OB-fold-like protein [Source:TAIR;Acc:AT1G12800]	#N/A	#N/A	#N/A	#N/A
AT5G16140	NA	NA	NA	NA	0.000584885	0.944376	0.0148468	Chloroplastic group IIB intron splicing facilitator CRS2-B, chloroplastic [Source:UniProtKB/Swiss-Prot;Acc:Q9LF14]	#N/A	#N/A	#N/A	#N/A
AT1G77590	NA	NA	NA	NA	0.000407701	0.944397	0.0113597	Long chain acyl-CoA synthetase 9, chloroplastic [Source:UniProtKB/Swiss-Prot;Acc:Q9CAP8]	#N/A	#N/A	#N/A	#N/A
AT2G26930	NA	NA	NA	NA	0.000424306	0.944856	0.0116806	4-diphosphocytidyl-2-C-methyl-D-erythritol kinase, chloroplastic [Source:UniProtKB/Swiss-Prot;Acc:O81014]	#N/A	#N/A	#N/A	#N/A
AT5G35170	NA	NA	NA	NA	0.000834692	0.945422	0.0190677	Adenylate kinase 5, chloroplastic [Source:UniProtKB/Swiss-Prot;Acc:Q8VYL1]	#N/A	#N/A	#N/A	#N/A
AT4G37750	NA	NA	NA	NA	0.000186706	0.94543	0.00629345	AP2-like ethylene-responsive transcription factor ANT [Source:UniProtKB/Swiss-Prot;Acc:Q38914]	#N/A	#N/A	#N/A	#N/A
AT2G42840	NA	NA	NA	NA	0.00137088	0.947234	0.0274183	Protodermal factor 1 [Source:UniProtKB/Swiss-Prot;Acc:Q9S728]	#N/A	#N/A	ExcludeHW	Exclude
AT4G31650	NA	NA	NA	NA	0.000173597	0.94727	0.0059537	B3 domain-containing protein REM6 [Source:UniProtKB/Swiss-Prot;Acc:O81782]	#N/A	#N/A	#N/A	#N/A
AT5G39210	NA	NA	NA	NA	0.00293358	0.947283	0.0476003	chlororespiratory reduction 7 [Source:TAIR;Acc:AT5G39210]	#N/A	#N/A	#N/A	#N/A
AT1G18870	NA	NA	NA	NA	0.00260789	0.947466	0.0437526	Isochorismate synthase 2, chloroplastic [Source:UniProtKB/Swiss-Prot;Acc:Q9M9V6]	#N/A	#N/A	#N/A	#N/A
AT3G10370	NA	NA	NA	NA	0.000169922	0.948076	0.00587119	Glycerol-3-phosphate dehydrogenase SDP6, mitochondrial [Source:UniProtKB/Swiss-Prot;Acc:Q9SS48]	#N/A	#N/A	IncludeHW	IncludeHW
AT1G13250	NA	NA	NA	NA	4.9083e-05	0.949238	0.00233099	Probable galacturonosyltransferase-like 3 [Source:UniProtKB/Swiss-Prot;Acc:Q0V7R1]	#N/A	#N/A	#N/A	#N/A
AT4G10250	NA	NA	NA	NA	0.00283855	0.949312	0.0464403	22.0 kDa heat shock protein [Source:UniProtKB/Swiss-Prot;Acc:Q38806]	#N/A	#N/A	ExcludePres	Exclude
AT5G39980	NA	NA	NA	NA	0.000420904	0.949584	0.01162	Pentatricopeptide repeat-containing protein At5g39980, chloroplastic [Source:UniProtKB/Swiss-Prot;Acc:Q9FLD8]	#N/A	#N/A	#N/A	#N/A
AT2G34460	NA	NA	NA	NA	0.000216619	0.949671	0.00708529	Uncharacterized protein At2g34460, chloroplastic [Source:UniProtKB/Swiss-Prot;Acc:Q8H124]	#N/A	#N/A	#N/A	#N/A
AT5G50740	NA	NA	NA	NA	0.00111812	0.949975	0.023634	Heavy metal transport/detoxification superfamily protein [Source:TAIR;Acc:AT5G50740]	#N/A	#N/A	#N/A	#N/A
AT2G20270	NA	NA	NA	NA	0.00182931	0.950095	0.0339417	Monothiol glutaredoxin-S12, chloroplastic [Source:UniProtKB/Swiss-Prot;Acc:Q8LBS4]	#N/A	#N/A	#N/A	#N/A
AT1G15570	NA	NA	NA	NA	0.000973665	0.950201	0.0213298	Cyclin-A2-3 [Source:UniProtKB/Swiss-Prot;Acc:Q38819]	#N/A	#N/A	#N/A	#N/A
AT5G38520	NA	NA	NA	NA	0.000326392	0.950616	0.00960347	alpha/beta-Hydrolases superfamily protein [Source:TAIR;Acc:AT5G38520]	#N/A	#N/A	#N/A	#N/A
AT2G21340	NA	NA	NA	NA	0.00201102	0.950883	0.036455	MATE efflux family protein 4, chloroplastic [Source:UniProtKB/Swiss-Prot;Acc:Q8W4G3]	#N/A	#N/A	#N/A	#N/A
AT4G17740	NA	NA	NA	NA	0.00016949	0.950947	0.00586287	Carboxyl-terminal-processing peptidase 2, chloroplastic [Source:UniProtKB/Swiss-Prot;Acc:O23614]	#N/A	#N/A	#N/A	#N/A
AT1G49010	NA	NA	NA	NA	0.000298408	0.952195	0.00897148	Duplicated homeodomain-like superfamily protein [Source:TAIR;Acc:AT1G49010]	#N/A	#N/A	#N/A	#N/A
AT5G52970	NA	NA	NA	NA	0.000177728	0.952906	0.00605868	Thylakoid lumenal 15.0 kDa protein 2, chloroplastic [Source:UniProtKB/Swiss-Prot;Acc:Q9LVV5]	#N/A	#N/A	#N/A	#N/A
AT1G44100	NA	NA	NA	NA	0.000138251	0.953577	0.00503993	Amino acid permease 5 [Source:UniProtKB/Swiss-Prot;Acc:Q8GUM3]	#N/A	#N/A	IncludeHW	IncludeHW
AT3G61820	NA	NA	NA	NA	0.000717821	0.953849	0.017094	Eukaryotic aspartyl protease family protein [Source:TAIR;Acc:AT3G61820]	#N/A	#N/A	ExcludeHW	Exclude
AT5G08260	NA	NA	NA	NA	2.94092e-05	0.953853	0.00158288	Serine carboxypeptidase-like 35 [Source:UniProtKB/Swiss-Prot;Acc:Q9LEY1]	#N/A	#N/A	#N/A	#N/A
AT5G43745	NA	NA	NA	NA	0.000589987	0.954503	0.0149305	Putative ion channel POLLUX-like 2 [Source:UniProtKB/Swiss-Prot;Acc:Q940Y9]	#N/A	#N/A	#N/A	#N/A
AT5G07020	NA	NA	NA	NA	0.000125414	0.954575	0.00469607	proline-rich family protein [Source:TAIR;Acc:AT5G07020]	#N/A	#N/A	#N/A	#N/A
AT1G14840	NA	NA	NA	NA	8.5183e-05	0.955027	0.00354672	Microtubule-associated protein 70-4 [Source:UniProtKB/Swiss-Prot;Acc:Q9LQU7]	#N/A	#N/A	#N/A	#N/A
AT3G63140	NA	NA	NA	NA	0.000503476	0.955398	0.0132266	Chloroplast stem-loop binding protein of 41 kDa a, chloroplastic [Source:UniProtKB/Swiss-Prot;Acc:Q9LYA9]	#N/A	#N/A	#N/A	#N/A
AT4G34265	NA	NA	NA	NA	0.000678673	0.955453	0.0165374	unknown protein; FUNCTIONS IN: molecular_function unknown; INVOLVED IN: biological_process unknown; LOCATED IN: chloroplast; EXPRESSED IN: 22 plant structures; EXPRESSED DURING: 13 growth stages; BEST Arabidopsis thaliana protein match is: unknown p /.../ (TAIR:AT2G15000.3); Has 76 Blast hits to 76 proteins in 9 species: Archae - 0; Bacteria - 0; Metazoa - 0; Fungi - 0; Plants - 76; Viruses - 0; …	#N/A	#N/A	#N/A	#N/A
AT2G42770	NA	NA	NA	NA	0.00150467	0.956509	0.0292806	Peroxisomal membrane 22 kDa (Mpv17/PMP22) family protein [Source:TAIR;Acc:AT2G42770]	#N/A	#N/A	#N/A	#N/A
AT5G43470	NA	NA	NA	NA	0.0022469	0.956636	0.0393309	Disease resistance protein RPP8 [Source:UniProtKB/Swiss-Prot;Acc:Q8W4J9]	#N/A	#N/A	#N/A	#N/A
AT3G56040	NA	NA	NA	NA	0.000244943	0.956641	0.00775129	UDP-glucose pyrophosphorylase 3 [Source:TAIR;Acc:AT3G56040]	#N/A	#N/A	#N/A	#N/A
AT1G67750	NA	NA	NA	NA	0.000126893	0.956838	0.00472498	Probable pectate lyase 5 [Source:UniProtKB/Swiss-Prot;Acc:Q9FXD8]	#N/A	#N/A	ExcludeHW	Exclude
AT1G62500	NA	NA	NA	NA	6.17613e-05	0.957125	0.0028005	Bifunctional inhibitor/lipid-transfer protein/seed storage 2S albumin superfamily protein [Source:TAIR;Acc:AT1G62500]	#N/A	#N/A	ExcludeHW	Exclude
AT3G56090	NA	NA	NA	NA	9.05735e-05	0.957536	0.00371969	Ferritin-3, chloroplastic [Source:UniProtKB/Swiss-Prot;Acc:Q9LYN2]	#N/A	#N/A	#N/A	#N/A
AT5G42890	0.00152808	-0.6	NA	NA	0.00114548	0.957845	0.0240894	sterol carrier protein 2 [Source:TAIR;Acc:AT5G42890]	IncludePres	#N/A	ExcludeHW	Exclude
AT3G47750	NA	NA	NA	NA	0.000220889	0.958229	0.00718944	ATP binding cassette subfamily A4 [Source:TAIR;Acc:AT3G47750]	#N/A	#N/A	#N/A	#N/A
AT2G30695	NA	NA	NA	NA	0.000741848	0.958781	0.0175776	FUNCTIONS IN: molecular_function unknown; INVOLVED IN: protein folding, protein transport; LOCATED IN: chloroplast stroma, chloroplast; EXPRESSED IN: 23 plant structures; EXPRESSED DURING: 13 growth stages; CONTAINS InterPro DOMAIN/s: Trigger factor /.../some-binding, bacterial (InterPro:IPR008881); Has 253 Blast hits to 253 proteins in 72 species: Archae - 0; Bacteria - 138; Metazoa - 0; Fungi -…	#N/A	#N/A	#N/A	#N/A
AT1G12090	NA	NA	NA	NA	0.000494422	0.959081	0.0130614	extensin-like protein [Source:TAIR;Acc:AT1G12090]	#N/A	#N/A	ExcludeHW	Exclude
AT4G08390	NA	NA	NA	NA	0.00010629	0.959212	0.00417138	L-ascorbate peroxidase S, chloroplastic/mitochondrial [Source:UniProtKB/Swiss-Prot;Acc:Q42592]	#N/A	#N/A	#N/A	#N/A
AT1G64970	NA	NA	NA	NA	0.00103152	0.96007	0.0221832	Tocopherol O-methyltransferase, chloroplastic [Source:UniProtKB/Swiss-Prot;Acc:Q9ZSK1]	#N/A	#N/A	#N/A	#N/A
AT5G36890	NA	NA	NA	NA	0.00229544	0.960521	0.0398575	Beta-glucosidase 42 [Source:UniProtKB/Swiss-Prot;Acc:Q9FIW4]	#N/A	#N/A	#N/A	#N/A
AT1G51940	NA	NA	NA	NA	0.000104886	0.96124	0.00415292	LysM domain receptor-like kinase 3 [Source:UniProtKB/Swiss-Prot;Acc:F4IB81]	#N/A	#N/A	IncludeHW	IncludeHW
AT4G34250	NA	NA	NA	NA	0.000480803	0.961367	0.0128555	3-ketoacyl-CoA synthase 16 [Source:UniProtKB/Swiss-Prot;Acc:Q9SYZ0]	#N/A	#N/A	#N/A	#N/A
AT1G67040	NA	NA	NA	NA	5.62963e-05	0.962436	0.00260624	unknown protein; FUNCTIONS IN: molecular_function unknown; INVOLVED IN: biological_process unknown; LOCATED IN: cellular_component unknown; EXPRESSED IN: 20 plant structures; EXPRESSED DURING: 11 growth stages; BEST Arabidopsis thaliana protein matc /.../unknown protein (TAIR:AT5G26910.3); Has 89 Blast hits to 84 proteins in 15 species: Archae - 0; Bacteria - 0; Metazoa - 5; Fungi - 2; Plants - 8…	#N/A	#N/A	#N/A	#N/A
AT3G13960	NA	NA	NA	NA	0.000703547	0.964411	0.0168999	Growth-regulating factor 5 [Source:UniProtKB/Swiss-Prot;Acc:Q8L8A6]	#N/A	#N/A	#N/A	#N/A
AT2G41680	NA	NA	NA	NA	3.09804e-05	0.965994	0.00164077	NADPH-dependent thioredoxin reductase 3 [Source:UniProtKB/Swiss-Prot;Acc:O22229]	#N/A	#N/A	#N/A	#N/A
AT5G22020	NA	NA	NA	NA	0.000157557	0.966212	0.00553679	Calcium-dependent phosphotriesterase superfamily protein [Source:TAIR;Acc:AT5G22020]	#N/A	#N/A	#N/A	#N/A
AT1G05190	NA	NA	NA	NA	0.000138165	0.966834	0.00503993	50S ribosomal protein L6, chloroplastic [Source:UniProtKB/Swiss-Prot;Acc:O23049]	#N/A	#N/A	#N/A	#N/A
AT3G62530	0.0155668	0.38	NA	NA	0.000238549	0.966838	0.00760714	ARM repeat superfamily protein [Source:TAIR;Acc:AT3G62530]	IncludePres	#N/A	#N/A	IncludePres
AT2G24020	NA	NA	NA	NA	0.000203468	0.96707	0.006735	Uncharacterised BCR, YbaB family COG0718 [Source:TAIR;Acc:AT2G24020]	#N/A	#N/A	#N/A	#N/A
AT2G45150	NA	NA	NA	NA	0.000686588	0.967532	0.0166276	cytidinediphosphate diacylglycerol synthase 4 [Source:TAIR;Acc:AT2G45150]	#N/A	#N/A	#N/A	#N/A
AT2G43340	NA	NA	NA	NA	0.000129179	0.96764	0.00478293	Protein of unknown function (DUF1685) [Source:TAIR;Acc:AT2G43340]	#N/A	#N/A	#N/A	#N/A
AT4G01130	NA	NA	NA	NA	8.24846e-05	0.967661	0.00346049	GDSL esterase/lipase At4g01130 [Source:UniProtKB/Swiss-Prot;Acc:Q9M153]	#N/A	#N/A	#N/A	#N/A
AT1G26945	NA	NA	NA	NA	0.0014459	0.969486	0.0284885	Transcription factor PRE6 [Source:UniProtKB/Swiss-Prot;Acc:Q8GW32]	#N/A	#N/A	ExcludeHW	Exclude
AT2G21860	NA	NA	NA	NA	0.00156326	0.969654	0.0301164	violaxanthin de-epoxidase-related [Source:TAIR;Acc:AT2G21860]	#N/A	#N/A	#N/A	#N/A
AT3G20230	NA	NA	NA	NA	0.000115632	0.970903	0.00444546	Ribosomal L18p/L5e family protein [Source:TAIR;Acc:AT3G20230]	#N/A	#N/A	#N/A	#N/A
AT4G34420	NA	NA	NA	NA	0.00267868	0.97303	0.044534	P-loop containing nucleoside triphosphate hydrolases superfamily protein [Source:TAIR;Acc:AT4G34420]	#N/A	#N/A	#N/A	#N/A
AT1G12250	NA	NA	NA	NA	0.000268014	0.975058	0.00828743	Thylakoid lumenal protein At1g12250, chloroplastic [Source:UniProtKB/Swiss-Prot;Acc:Q8H1Q1]	#N/A	#N/A	#N/A	#N/A
AT4G12060	NA	NA	NA	NA	0.000856093	0.975224	0.0194626	Clp protease-related protein At4g12060, chloroplastic [Source:UniProtKB/Swiss-Prot;Acc:Q8GW78]	#N/A	#N/A	#N/A	#N/A
AT2G35500	NA	NA	NA	NA	4.50851e-05	0.975607	0.00220112	Probable inactive shikimate kinase like 2, chloroplastic [Source:UniProtKB/Swiss-Prot;Acc:O82290]	#N/A	#N/A	#N/A	#N/A
AT3G15680	NA	NA	NA	NA	0.000228721	0.976166	0.00739254	Ran BP2/NZF zinc finger-like superfamily protein [Source:TAIR;Acc:AT3G15680]	#N/A	#N/A	#N/A	#N/A
AT5G03545	NA	NA	NA	NA	0.00063696	0.978204	0.0158288	Expressed in response to phosphate starvation, this response is enhanced by the presence of IAA. [Source:TAIR;Acc:AT5G03545]	#N/A	#N/A	IncludeHW	IncludeHW
AT4G38020	NA	NA	NA	NA	0.00181033	0.978425	0.0336839	tRNA/rRNA methyltransferase (SpoU) family protein [Source:TAIR;Acc:AT4G38020]	#N/A	#N/A	#N/A	#N/A
AT4G02290	NA	NA	0.0418439	-0.497706	0.00130476	0.978473	0.0264152	Endoglucanase 17 [Source:UniProtKB/Swiss-Prot;Acc:O81416]	IncludePres	ExcludePres	#N/A	Exclude
AT1G64670	NA	NA	NA	NA	0.000137965	0.979018	0.00503993	alpha/beta-Hydrolases superfamily protein [Source:TAIR;Acc:AT1G64670]	#N/A	#N/A	#N/A	#N/A
AT1G63940	NA	NA	NA	NA	0.000143596	0.979217	0.0051506	Monodehydroascorbate reductase, chloroplastic [Source:UniProtKB/Swiss-Prot;Acc:P92947]	#N/A	#N/A	#N/A	#N/A
AT1G68330	NA	NA	NA	NA	0.00241002	0.979754	0.0411843	unknown protein; BEST Arabidopsis thaliana protein match is: unknown protein (TAIR:AT1G48780.1); Has 155 Blast hits to 147 proteins in 23 species: Archae - 0; Bacteria - 0; Metazoa - 19; Fungi - 3; Plants - 126; Viruses - 0; Other Eukaryotes - 7 (so /.../NCBI BLink). [Source:TAIR;Acc:AT1G68330]	#N/A	#N/A	#N/A	#N/A
AT1G75710	NA	NA	NA	NA	3.84806e-05	0.980513	0.00193284	C2H2-like zinc finger protein [Source:TAIR;Acc:AT1G75710]	#N/A	#N/A	#N/A	#N/A
AT5G10480	NA	NA	NA	NA	0.00243415	0.980597	0.0414895	Very-long-chain (3R)-3-hydroxyacyl-CoA dehydratase PASTICCINO 2 [Source:UniProtKB/Swiss-Prot;Acc:Q8VZB2]	#N/A	#N/A	ExcludeHW	Exclude
AT5G46240	NA	NA	NA	NA	0.000705393	0.980736	0.0169246	Potassium channel KAT1 [Source:UniProtKB/Swiss-Prot;Acc:Q39128]	#N/A	#N/A	ExcludeHW	Exclude
AT5G46570	NA	NA	NA	NA	0.000600265	0.980841	0.0151443	BR-signaling kinase 2 [Source:TAIR;Acc:AT5G46570]	#N/A	#N/A	ExcludeHW	Exclude
AT3G52750	NA	NA	NA	NA	0.00014957	0.980988	0.00531785	Cell division protein FtsZ homolog 2-2, chloroplastic [Source:UniProtKB/Swiss-Prot;Acc:Q9LXJ0]	#N/A	#N/A	#N/A	#N/A
AT1G08640	NA	NA	NA	NA	4.00361e-05	0.981312	0.00200186	Chloroplast J-like domain 1 [Source:TAIR;Acc:AT1G08640]	#N/A	#N/A	#N/A	#N/A
AT1G44830	NA	NA	NA	NA	0.00040417	0.982292	0.0112994	Ethylene-responsive transcription factor ERF014 [Source:UniProtKB/Swiss-Prot;Acc:Q9LPE8]	#N/A	#N/A	#N/A	#N/A
AT3G11630	NA	NA	NA	NA	0.000503139	0.982768	0.0132266	2-Cys peroxiredoxin BAS1, chloroplastic [Source:UniProtKB/Swiss-Prot;Acc:Q96291]	#N/A	#N/A	#N/A	#N/A
AT5G40970	NA	NA	NA	NA	0.00145839	0.983377	0.0285984	Protein of unknown function (DUF 3339) [Source:TAIR;Acc:AT5G40970]	#N/A	#N/A	#N/A	#N/A
AT1G74710	NA	NA	NA	NA	0.000130628	0.984315	0.0048204	Isochorismate synthase 1, chloroplastic [Source:UniProtKB/Swiss-Prot;Acc:Q9S7H8]	#N/A	#N/A	#N/A	#N/A
AT1G02560	NA	NA	0.0496439	0.561769	0.000147173	0.984962	0.00525522	ATP-dependent Clp protease proteolytic subunit 5, chloroplastic [Source:UniProtKB/Swiss-Prot;Acc:Q9S834]	#N/A	#N/A	#N/A	#N/A
AT1G71880	NA	NA	NA	NA	4.76627e-05	0.985855	0.00228981	Sucrose transport protein SUC1 [Source:UniProtKB/Swiss-Prot;Acc:Q39232]	#N/A	#N/A	#N/A	#N/A
AT4G15510	NA	NA	NA	NA	0.000176924	0.986349	0.00603749	PsbP domain-containing protein 1, chloroplastic [Source:UniProtKB/Swiss-Prot;Acc:O23403]	#N/A	#N/A	#N/A	#N/A
AT4G21210	NA	NA	NA	NA	0.000288363	0.986763	0.00872508	Pyruvate, phosphate dikinase regulatory protein 1, chloroplastic [Source:UniProtKB/Swiss-Prot;Acc:O49562]	#N/A	#N/A	#N/A	#N/A
AT1G35680	NA	NA	NA	NA	0.000209084	0.986811	0.0069002	50S ribosomal protein L21, chloroplastic [Source:UniProtKB/Swiss-Prot;Acc:P51412]	#N/A	#N/A	#N/A	#N/A
AT3G61770	NA	NA	NA	NA	0.000110688	0.987467	0.00432572	Acid phosphatase/vanadium-dependent haloperoxidase-related protein [Source:TAIR;Acc:AT3G61770]	#N/A	#N/A	#N/A	#N/A
AT1G10830	NA	NA	NA	NA	0.000126532	0.987569	0.00472293	15-cis-zeta-carotene isomerase, chloroplastic [Source:UniProtKB/Swiss-Prot;Acc:Q9SAC0]	#N/A	#N/A	#N/A	#N/A
AT1G77750	NA	NA	NA	NA	0.000421663	0.988439	0.0116312	Small ribosomal subunit protein S13, mitochondrial [Source:UniProtKB/Swiss-Prot;Acc:Q9CA19]	#N/A	#N/A	#N/A	#N/A
AT4G36880	NA	NA	NA	NA	0.000250055	0.989235	0.00786139	cysteine proteinase1 [Source:TAIR;Acc:AT4G36880]	#N/A	#N/A	ExcludeHW	Exclude
AT5G64750	NA	NA	NA	NA	0.00139336	0.989743	0.0277674	Ethylene-responsive transcription factor ABR1 [Source:UniProtKB/Swiss-Prot;Acc:Q9FGF8]	#N/A	#N/A	#N/A	#N/A
AT2G22170	NA	NA	NA	NA	0.000150713	0.989827	0.00535272	Lipase/lipooxygenase, PLAT/LH2 family protein [Source:TAIR;Acc:AT2G22170]	#N/A	#N/A	ExcludeHW	Exclude
AT4G39940	NA	NA	NA	NA	0.00112991	0.989953	0.0238225	Adenylyl-sulfate kinase 2, chloroplastic [Source:UniProtKB/Swiss-Prot;Acc:O49196]	#N/A	#N/A	#N/A	#N/A
AT2G34170	NA	NA	NA	NA	3.43238e-05	0.990527	0.0017836	Protein of unknown function (DUF688) [Source:TAIR;Acc:AT2G34170]	#N/A	#N/A	#N/A	#N/A
AT5G54250	NA	NA	NA	NA	0.00100827	0.991202	0.0218422	Cyclic nucleotide-gated ion channel 4 [Source:UniProtKB/Swiss-Prot;Acc:Q94AS9]	#N/A	#N/A	IncludeHW	IncludeHW
AT1G63970	NA	NA	NA	NA	0.00027165	0.991358	0.00834902	2-C-methyl-D-erythritol 2,4-cyclodiphosphate synthase, chloroplastic [Source:UniProtKB/Swiss-Prot;Acc:Q9CAK8]	#N/A	#N/A	#N/A	#N/A
AT1G69740	NA	NA	NA	NA	0.000314757	0.99367	0.00936097	Delta-aminolevulinic acid dehydratase 1, chloroplastic [Source:UniProtKB/Swiss-Prot;Acc:Q9SFH9]	#N/A	#N/A	#N/A	#N/A
AT1G01420	NA	NA	NA	NA	0.000946289	0.994082	0.0208468	UDP-glycosyltransferase 72B3 [Source:UniProtKB/Swiss-Prot;Acc:Q9LNI1]	#N/A	#N/A	#N/A	#N/A
AT1G49200	NA	NA	NA	NA	0.00091758	0.994708	0.0203948	RING-H2 finger protein ATL75 [Source:UniProtKB/Swiss-Prot;Acc:Q94BY6]	#N/A	#N/A	#N/A	#N/A
AT2G19170	NA	NA	NA	NA	0.000630171	0.995041	0.0156955	Subtilisin-like protease SBT2.5 [Source:UniProtKB/Swiss-Prot;Acc:O64481]	#N/A	#N/A	#N/A	#N/A
AT4G34240	NA	NA	NA	NA	0.000822555	0.995049	0.0188817	Aldehyde dehydrogenase family 3 member I1, chloroplastic [Source:UniProtKB/Swiss-Prot;Acc:Q8W033]	#N/A	#N/A	#N/A	#N/A
AT1G14700	NA	NA	NA	NA	0.00100065	0.995517	0.0217626	Purple acid phosphatase 3 [Source:UniProtKB/Swiss-Prot;Acc:Q8H129]	#N/A	#N/A	ExcludeHW	Exclude
AT1G62180	NA	NA	NA	NA	0.000219608	0.996162	0.00716889	5'-adenylylsulfate reductase 2, chloroplastic [Source:UniProtKB/Swiss-Prot;Acc:P92981]	#N/A	#N/A	#N/A	#N/A
AT4G30180	NA	NA	NA	NA	0.000392974	0.99677	0.0110916	Uncharacterized protein At4g30180 [Source:UniProtKB/Swiss-Prot;Acc:Q9SUM5]	#N/A	#N/A	ExcludeHW	Exclude
AT4G24120	NA	NA	NA	NA	0.000446349	0.996991	0.0121302	Metal-nicotianamine transporter YSL1 [Source:UniProtKB/Swiss-Prot;Acc:Q6R3L0]	#N/A	#N/A	#N/A	#N/A
AT1G10930	NA	NA	NA	NA	0.000190156	0.997227	0.00637727	ATP-dependent DNA helicase Q-like 4A [Source:UniProtKB/Swiss-Prot;Acc:Q8L840]	#N/A	#N/A	#N/A	#N/A
AT5G47190	NA	NA	NA	NA	1.65916e-05	0.997232	0.00102082	50S ribosomal protein L19-2, chloroplastic [Source:UniProtKB/Swiss-Prot;Acc:Q8RXX5]	#N/A	#N/A	#N/A	#N/A
AT3G09800	NA	NA	NA	NA	0.000845057	0.998278	0.0192281	SNARE-like superfamily protein [Source:TAIR;Acc:AT3G09800]	#N/A	#N/A	ExcludeHW	Exclude
AT1G32470	NA	NA	NA	NA	4.7112e-05	0.998297	0.00227491	Glycine cleavage system H protein 3, mitochondrial [Source:UniProtKB/Swiss-Prot;Acc:Q9LQL0]	#N/A	#N/A	#N/A	#N/A
AT4G28560	NA	NA	NA	NA	0.000550343	0.998674	0.0141876	ROP-interactive CRIB motif-containing protein 7 [Source:TAIR;Acc:AT4G28560]	#N/A	#N/A	#N/A	#N/A
AT4G28050	NA	NA	NA	NA	0.000134485	0.999476	0.0049517	Tetraspanin-7 [Source:UniProtKB/Swiss-Prot;Acc:Q9SUD4]	#N/A	#N/A	ExcludeHW	Exclude
AT1G19830	NA	NA	NA	NA	0.000462349	1.00012	0.0124526	SAUR-like auxin-responsive protein family [Source:TAIR;Acc:AT1G19830]	#N/A	#N/A	#N/A	#N/A
AT3G13120	NA	NA	NA	NA	0.000602059	1.00014	0.0151665	30S ribosomal protein S10, chloroplastic [Source:UniProtKB/Swiss-Prot;Acc:Q9LK61]	#N/A	#N/A	#N/A	#N/A
AT3G61700	NA	NA	NA	NA	3.11558e-05	1.0004	0.00164742	Plant protein 1589 of unknown function [Source:TAIR;Acc:AT3G61700]	#N/A	#N/A	#N/A	#N/A
AT1G32220	NA	NA	NA	NA	6.2777e-05	1.00065	0.00282149	Uncharacterized protein At1g32220, chloroplastic [Source:UniProtKB/Swiss-Prot;Acc:Q9FVR6]	#N/A	#N/A	#N/A	#N/A
AT1G06690	NA	NA	NA	NA	0.00288049	1.00186	0.046946	Uncharacterized oxidoreductase At1g06690, chloroplastic [Source:UniProtKB/Swiss-Prot;Acc:Q94A68]	#N/A	#N/A	#N/A	#N/A
AT1G26290	NA	NA	NA	NA	4.40236e-05	1.00261	0.00216764	unknown protein; Has 126 Blast hits to 112 proteins in 36 species: Archae - 0; Bacteria - 6; Metazoa - 14; Fungi - 3; Plants - 14; Viruses - 0; Other Eukaryotes - 89 (source: NCBI BLink). [Source:TAIR;Acc:AT1G26290]	#N/A	#N/A	#N/A	#N/A
AT1G23740	NA	NA	NA	NA	5.49013e-06	1.00273	0.000437266	Quinone oxidoreductase-like protein At1g23740, chloroplastic [Source:UniProtKB/Swiss-Prot;Acc:Q9ZUC1]	#N/A	#N/A	#N/A	#N/A
AT3G16290	0.022902	0.32	NA	NA	0.000127185	1.00284	0.00472498	AAA-type ATPase family protein [Source:TAIR;Acc:AT3G16290]	#N/A	#N/A	#N/A	#N/A
AT1G11430	NA	NA	NA	NA	0.000240091	1.00292	0.00763425	Multiple organellar RNA editing factor 9, chloroplastic [Source:UniProtKB/Swiss-Prot;Acc:Q9LPZ1]	#N/A	#N/A	#N/A	#N/A
AT3G23805	NA	NA	NA	NA	0.000232138	1.00393	0.00747471	Protein RALF-like 24 [Source:UniProtKB/Swiss-Prot;Acc:Q9LK37]	#N/A	#N/A	#N/A	#N/A
AT2G33450	NA	NA	NA	NA	0.000944214	1.00522	0.0208224	50S ribosomal protein L28, chloroplastic [Source:UniProtKB/Swiss-Prot;Acc:O22795]	#N/A	#N/A	#N/A	#N/A
AT3G50890	NA	NA	NA	NA	0.00023083	1.00564	0.00743982	Zinc-finger homeodomain protein 7 [Source:UniProtKB/Swiss-Prot;Acc:Q9SVL0]	#N/A	#N/A	IncludeHW	IncludeHW
AT1G62030	NA	NA	NA	NA	0.00100583	1.00584	0.0218319	Cysteine/Histidine-rich C1 domain family protein [Source:TAIR;Acc:AT1G62030]	#N/A	#N/A	ExcludePres	Exclude
AT2G24820	NA	NA	NA	NA	2.02952e-05	1.00621	0.00120609	Protein TIC 55, chloroplastic [Source:UniProtKB/Swiss-Prot;Acc:Q9SK50]	#N/A	#N/A	#N/A	#N/A
AT1G54120	NA	NA	NA	NA	0.000745617	1.00707	0.017629	unknown protein; BEST Arabidopsis thaliana protein match is: unknown protein (TAIR:AT3G14060.1); Has 23 Blast hits to 23 proteins in 7 species: Archae - 0; Bacteria - 0; Metazoa - 0; Fungi - 0; Plants - 23; Viruses - 0; Other Eukaryotes - 0 (source: /.../BLink). [Source:TAIR;Acc:AT1G54120]	#N/A	#N/A	ExcludeHW	Exclude
AT4G14070	NA	NA	NA	NA	0.000293131	1.00747	0.00884498	Long-chain-fatty-acid--[acyl-carrier-protein] ligase AEE15, chloroplastic [Source:UniProtKB/Swiss-Prot;Acc:Q8W471]	#N/A	#N/A	#N/A	#N/A
AT1G79110	NA	NA	NA	NA	7.57387e-05	1.00767	0.00324324	Probable BOI-related E3 ubiquitin-protein ligase 2 [Source:UniProtKB/Swiss-Prot;Acc:F4IDI6]	#N/A	#N/A	#N/A	#N/A
AT4G33680	NA	NA	NA	NA	0.000142668	1.00767	0.00512754	LL-diaminopimelate aminotransferase, chloroplastic [Source:UniProtKB/Swiss-Prot;Acc:Q93ZN9]	#N/A	#N/A	#N/A	#N/A
AT5G30510	NA	NA	NA	NA	5.0576e-05	1.00778	0.00238439	ribosomal protein S1 [Source:TAIR;Acc:AT5G30510]	#N/A	#N/A	#N/A	#N/A
AT2G47940	NA	NA	NA	NA	5.37161e-05	1.00799	0.00251376	Protease Do-like 2, chloroplastic [Source:UniProtKB/Swiss-Prot;Acc:O82261]	#N/A	#N/A	#N/A	#N/A
AT1G52220	NA	NA	NA	NA	0.00111555	1.00824	0.02361	Protein CURVATURE THYLAKOID 1C, chloroplastic [Source:UniProtKB/Swiss-Prot;Acc:Q9M812]	#N/A	#N/A	#N/A	#N/A
AT2G01150	NA	NA	NA	NA	9.66544e-05	1.0091	0.00391119	Probable E3 ubiquitin-protein ligase RHA2B [Source:UniProtKB/Swiss-Prot;Acc:Q9ZU51]	#N/A	#N/A	ExcludePres	Exclude
AT3G14450	NA	NA	NA	NA	0.000670451	1.0091	0.0163904	Polyadenylate-binding protein-interacting protein 9 [Source:UniProtKB/Swiss-Prot;Acc:Q9LRR6]	#N/A	#N/A	#N/A	#N/A
AT2G40490	NA	NA	NA	NA	6.667e-05	1.00995	0.00295427	Uroporphyrinogen decarboxylase 2, chloroplastic [Source:UniProtKB/Swiss-Prot;Acc:O22886]	#N/A	#N/A	#N/A	#N/A
AT5G54600	NA	NA	NA	NA	0.000418716	1.01027	0.0115692	50S ribosomal protein L24, chloroplastic [Source:UniProtKB/Swiss-Prot;Acc:P92959]	#N/A	#N/A	#N/A	#N/A
AT5G19370	0.00027355	0.37	NA	NA	5.74195e-05	1.01113	0.00265083	Rhodanese-like/PpiC domain-containing protein 12 [Source:UniProtKB/Swiss-Prot;Acc:Q93WI0]	IncludePres	#N/A	#N/A	IncludePres
AT5G03650	NA	NA	NA	NA	4.57162e-05	1.01198	0.00222537	1,4-alpha-glucan-branching enzyme 2-2, chloroplastic/amyloplastic [Source:UniProtKB/Swiss-Prot;Acc:Q9LZS3]	#N/A	#N/A	#N/A	#N/A
AT1G66670	NA	NA	NA	NA	7.31653e-05	1.01208	0.00315756	ATP-dependent Clp protease proteolytic subunit 3, chloroplastic [Source:UniProtKB/Swiss-Prot;Acc:Q9SXJ6]	#N/A	#N/A	#N/A	#N/A
AT5G12860	NA	NA	NA	NA	9.46912e-05	1.01458	0.00385654	Dicarboxylate transporter 1, chloroplastic [Source:UniProtKB/Swiss-Prot;Acc:Q9LXV3]	#N/A	#N/A	#N/A	#N/A
AT5G09980	NA	NA	NA	NA	0.00283377	1.01517	0.0463901	Elicitor peptide 4 [Source:UniProtKB/Swiss-Prot;Acc:Q9FIA9]	#N/A	#N/A	#N/A	#N/A
AT5G58600	NA	NA	NA	NA	9.39392e-05	1.01542	0.00383413	Protein PMR5 [Source:UniProtKB/Swiss-Prot;Acc:Q9LUZ6]	#N/A	#N/A	IncludeHW	IncludeHW
AT1G79850	NA	NA	NA	NA	4.62226e-05	1.01638	0.00224342	30S ribosomal protein S17, chloroplastic [Source:UniProtKB/Swiss-Prot;Acc:P16180]	#N/A	#N/A	#N/A	#N/A
AT3G18110	NA	NA	NA	NA	3.5632e-05	1.01684	0.00182861	Pentatricopeptide repeat-containing protein At3g18110, chloroplastic [Source:UniProtKB/Swiss-Prot;Acc:Q5G1S8]	#N/A	#N/A	#N/A	#N/A
AT3G20790	NA	NA	NA	NA	0.000823552	1.01714	0.0188915	NAD(P)-binding Rossmann-fold superfamily protein [Source:TAIR;Acc:AT3G20790]	#N/A	#N/A	ExcludeHW	Exclude
AT3G47650	NA	NA	NA	NA	0.000253662	1.01875	0.00793958	DnaJ/Hsp40 cysteine-rich domain superfamily protein [Source:TAIR;Acc:AT3G47650]	#N/A	#N/A	#N/A	#N/A
AT2G24390	NA	NA	NA	NA	0.00064004	1.01901	0.0158577	AIG2-like (avirulence induced gene) family protein [Source:TAIR;Acc:AT2G24390]	#N/A	#N/A	#N/A	#N/A
AT1G27480	NA	NA	NA	NA	4.40719e-05	1.0191	0.00216764	Lecithin-cholesterol acyltransferase-like 1 [Source:UniProtKB/Swiss-Prot;Acc:Q9FZI8]	#N/A	#N/A	#N/A	#N/A
AT5G17840	NA	NA	NA	NA	0.000178431	1.01995	0.00607639	DnaJ/Hsp40 cysteine-rich domain superfamily protein [Source:TAIR;Acc:AT5G17840]	#N/A	#N/A	#N/A	#N/A
AT2G47240	NA	NA	NA	NA	1.64136e-05	1.02037	0.00101174	Long chain acyl-CoA synthetase 1 [Source:UniProtKB/Swiss-Prot;Acc:O22898]	#N/A	#N/A	#N/A	#N/A
AT4G19710	0.0319051	0.25	NA	NA	2.63904e-05	1.02041	0.00147062	Bifunctional aspartokinase/homoserine dehydrogenase 2, chloroplastic [Source:UniProtKB/Swiss-Prot;Acc:O81852]	#N/A	#N/A	#N/A	#N/A
AT1G79720	NA	NA	NA	NA	0.000700306	1.02062	0.016871	Eukaryotic aspartyl protease family protein [Source:TAIR;Acc:AT1G79720]	#N/A	#N/A	#N/A	#N/A
AT2G05380	NA	NA	NA	NA	0.00108778	1.0211	0.0231108	Glycine-rich protein 3 short isoform [Source:UniProtKB/Swiss-Prot;Acc:Q9ZSJ6]	#N/A	#N/A	#N/A	#N/A
AT1G13930	NA	NA	NA	NA	0.00103185	1.02247	0.0221832	Involved in response to salt stress. Knockout mutants are hypersensitive to salt stress. [Source:TAIR;Acc:AT1G13930]	#N/A	#N/A	ExcludePres	Exclude
AT1G61800	NA	NA	NA	NA	0.00227431	1.02261	0.0396639	Glucose-6-phosphate/phosphate translocator 2, chloroplastic [Source:UniProtKB/Swiss-Prot;Acc:Q94B38]	#N/A	#N/A	ExcludeHW	Exclude
AT5G47380	NA	NA	NA	NA	0.000339267	1.02338	0.00986827	Protein of unknown function, DUF547 [Source:TAIR;Acc:AT5G47380]	#N/A	#N/A	#N/A	#N/A
AT5G51210	NA	NA	NA	NA	0.000167722	1.02447	0.00581899	Oleosin 14.9 kDa [Source:UniProtKB/Swiss-Prot;Acc:Q43284]	#N/A	#N/A	#N/A	#N/A
AT4G28100	NA	NA	NA	NA	0.0003105	1.0249	0.00925935	Uncharacterized GPI-anchored protein At4g28100 [Source:UniProtKB/Swiss-Prot;Acc:Q9SUC9]	#N/A	#N/A	#N/A	#N/A
AT1G14345	NA	NA	NA	NA	0.0018822	1.02493	0.0347283	NAD(P)-linked oxidoreductase superfamily protein [Source:TAIR;Acc:AT1G14345]	#N/A	#N/A	#N/A	#N/A
AT1G14450	NA	NA	NA	NA	0.000681812	1.025	0.0165581	NADH dehydrogenase [ubiquinone] 1 beta subcomplex subunit 3-B [Source:UniProtKB/Swiss-Prot;Acc:Q9M9R9]	#N/A	#N/A	#N/A	#N/A
AT4G27520	NA	NA	NA	NA	0.000542005	1.02506	0.0140493	Early nodulin-like protein 2 [Source:UniProtKB/Swiss-Prot;Acc:Q9T076]	#N/A	#N/A	ExcludePres	Exclude
AT2G39290	NA	NA	NA	NA	0.000593098	1.0252	0.0149749	CDP-diacylglycerol--glycerol-3-phosphate 3-phosphatidyltransferase 1, chloroplastic [Source:UniProtKB/Swiss-Prot;Acc:O80952]	#N/A	#N/A	#N/A	#N/A
AT4G30620	NA	NA	NA	NA	0.000176569	1.02577	0.00603158	Uncharacterised BCR, YbaB family COG0718 [Source:TAIR;Acc:AT4G30620]	#N/A	#N/A	#N/A	#N/A
AT5G05740	NA	NA	NA	NA	1.54707e-05	1.02655	0.00096507	Probable zinc metalloprotease EGY2, chloroplastic [Source:UniProtKB/Swiss-Prot;Acc:Q9FFK3]	#N/A	#N/A	#N/A	#N/A
AT3G45780	NA	NA	NA	NA	0.000577727	1.02704	0.0147103	Phototropin-1 [Source:UniProtKB/Swiss-Prot;Acc:O48963]	#N/A	#N/A	IncludeHW	IncludeHW
AT5G20180	NA	NA	NA	NA	0.00082015	1.02712	0.0188657	Ribosomal protein L36 [Source:TAIR;Acc:AT5G20180]	#N/A	#N/A	#N/A	#N/A
AT2G32765	NA	NA	NA	NA	0.00187249	1.02758	0.0346071	Small ubiquitin-related modifier 5 [Source:UniProtKB/Swiss-Prot;Acc:Q8VZI7]	#N/A	#N/A	#N/A	#N/A
AT2G04030	NA	NA	NA	NA	9.52991e-06	1.02957	0.000665505	Chaperone protein htpG family protein [Source:TAIR;Acc:AT2G04030]	#N/A	#N/A	#N/A	#N/A
AT3G63160	NA	NA	NA	NA	2.92123e-06	1.0296	0.000260635	FUNCTIONS IN: molecular_function unknown; INVOLVED IN: biological_process unknown; LOCATED IN: chloroplast outer membrane, thylakoid, chloroplast thylakoid membrane, chloroplast, chloroplast envelope; EXPRESSED IN: 21 plant structures; EXPRESSED DUR /.../3 growth stages; BEST Arabidopsis thaliana protein match is: outer envelope membrane protein 7 (TAIR:AT3G52420.1); Has 26 Blast hits to 26 prote…	#N/A	#N/A	#N/A	#N/A
AT1G44760	NA	NA	NA	NA	3.74177e-05	1.03032	0.00190256	Adenine nucleotide alpha hydrolases-like superfamily protein [Source:TAIR;Acc:AT1G44760]	#N/A	#N/A	#N/A	#N/A
AT5G08280	NA	NA	0.0135434	-0.231877	0.000253771	1.03036	0.00793958	Porphobilinogen deaminase, chloroplastic [Source:UniProtKB/Swiss-Prot;Acc:Q43316]	#N/A	#N/A	#N/A	#N/A
AT4G21280	NA	NA	NA	NA	0.000588477	1.03075	0.0149151	Oxygen-evolving enhancer protein 3-1, chloroplastic [Source:UniProtKB/Swiss-Prot;Acc:Q9XFT3]	#N/A	#N/A	#N/A	#N/A
AT3G23400	NA	NA	NA	NA	4.79369e-05	1.03124	0.002293	Probable plastid-lipid-associated protein 6, chloroplastic [Source:UniProtKB/Swiss-Prot;Acc:Q9LW57]	#N/A	#N/A	#N/A	#N/A
AT2G02100	NA	NA	NA	NA	0.000760789	1.0325	0.0178349	Defensin-like protein 2 [Source:UniProtKB/Swiss-Prot;Acc:Q39182]	#N/A	#N/A	#N/A	#N/A
AT2G15290	NA	NA	NA	NA	0.000167286	1.03367	0.00581042	Protein TIC 21, chloroplastic [Source:UniProtKB/Swiss-Prot;Acc:Q9SHU7]	#N/A	#N/A	#N/A	#N/A
AT2G02740	NA	NA	NA	NA	0.000167884	1.03486	0.00581899	Single-stranded DNA-binding protein WHY3, chloroplastic [Source:UniProtKB/Swiss-Prot;Acc:Q66GR6]	#N/A	#N/A	#N/A	#N/A
AT3G15110	NA	NA	NA	NA	0.000157762	1.03494	0.00553775	unknown protein; FUNCTIONS IN: molecular_function unknown; INVOLVED IN: biological_process unknown; LOCATED IN: chloroplast thylakoid membrane; EXPRESSED IN: 20 plant structures; EXPRESSED DURING: 13 growth stages; CONTAINS InterPro DOMAIN/s: Protei /.../nknown function DUF3082 (InterPro:IPR021434); Has 77 Blast hits to 77 proteins in 38 species: Archae - 0; Bacteria - 37; Metazoa - 0; Fungi - 0;…	#N/A	#N/A	#N/A	#N/A
AT2G28605	NA	NA	NA	NA	0.00143632	1.03497	0.0283504	PsbP domain-containing protein 2, chloroplastic [Source:UniProtKB/Swiss-Prot;Acc:Q8VY52]	#N/A	#N/A	#N/A	#N/A
AT3G24590	NA	NA	NA	NA	2.5871e-05	1.03545	0.00145145	Chloroplast processing peptidase [Source:UniProtKB/Swiss-Prot;Acc:Q8H0W1]	#N/A	#N/A	#N/A	#N/A
AT5G03190	NA	NA	NA	NA	4.78445e-05	1.03621	0.00229285	conserved peptide upstream open reading frame 47 [Source:TAIR;Acc:AT5G03190]	#N/A	#N/A	#N/A	#N/A
AT1G54780	NA	NA	NA	NA	0.000163157	1.0376	0.00569014	UPF0603 protein At1g54780, chloroplastic [Source:UniProtKB/Swiss-Prot;Acc:Q9ZVL6]	#N/A	#N/A	#N/A	#N/A
AT5G13630	NA	NA	NA	NA	0.00128607	1.03817	0.0261168	Magnesium-chelatase subunit ChlH, chloroplastic [Source:UniProtKB/Swiss-Prot;Acc:Q9FNB0]	#N/A	#N/A	#N/A	#N/A
AT4G01580	NA	NA	NA	NA	0.00241475	1.03877	0.0412411	B3 domain-containing protein At4g01580 [Source:UniProtKB/Swiss-Prot;Acc:Q9ZSH7]	#N/A	#N/A	#N/A	#N/A
AT5G01790	NA	NA	NA	NA	2.33079e-05	1.03887	0.00133712	unknown protein; FUNCTIONS IN: molecular_function unknown; INVOLVED IN: biological_process unknown; LOCATED IN: chloroplast; EXPRESSED IN: 19 plant structures; EXPRESSED DURING: 13 growth stages; Has 121 Blast hits to 121 proteins in 12 species: Arc /.../0; Bacteria - 0; Metazoa - 0; Fungi - 0; Plants - 121; Viruses - 0; Other Eukaryotes - 0 (source: NCBI BLink). [Source:TAIR;Acc:AT5G01790]	#N/A	#N/A	#N/A	#N/A
AT1G74310	NA	NA	NA	NA	0.000625802	1.03954	0.0156372	Chaperone protein ClpB1 [Source:UniProtKB/Swiss-Prot;Acc:P42730]	#N/A	#N/A	ExcludePres	Exclude
AT5G66580	NA	NA	NA	NA	7.92592e-05	1.03955	0.00335923	unknown protein; FUNCTIONS IN: molecular_function unknown; INVOLVED IN: N-terminal protein myristoylation; LOCATED IN: cellular_component unknown; BEST Arabidopsis thaliana protein match is: unknown protein (TAIR:AT3G50800.1); Has 1807 Blast hits to /.../proteins in 277 species: Archae - 0; Bacteria - 0; Metazoa - 736; Fungi - 347; Plants - 385; Viruses - 0; Other Eukaryotes - 339 (source: NCBI B…	#N/A	#N/A	#N/A	#N/A
AT3G63510	NA	NA	NA	NA	0.000155896	1.03976	0.00548968	FMN-linked oxidoreductases superfamily protein [Source:TAIR;Acc:AT3G63510]	#N/A	#N/A	#N/A	#N/A
AT4G25050	NA	NA	NA	NA	2.23433e-05	1.04021	0.0012998	Acyl carrier protein 4, chloroplastic [Source:UniProtKB/Swiss-Prot;Acc:Q9SW21]	#N/A	#N/A	#N/A	#N/A
AT1G09200	NA	NA	NA	NA	0.000681501	1.04037	0.0165581	Histone H3.2 [Source:UniProtKB/Swiss-Prot;Acc:P59226]	#N/A	#N/A	#N/A	#N/A
AT1G09200	NA	NA	NA	NA	0.000681501	1.04037	0.0165581	Histone H3.2 [Source:UniProtKB/Swiss-Prot;Acc:P59226]	#N/A	#N/A	#N/A	#N/A
AT1G09200	NA	NA	NA	NA	0.000681501	1.04037	0.0165581	Histone H3.2 [Source:UniProtKB/Swiss-Prot;Acc:P59226]	#N/A	#N/A	#N/A	#N/A
AT1G09200	NA	NA	NA	NA	0.000681501	1.04037	0.0165581	Histone H3.2 [Source:UniProtKB/Swiss-Prot;Acc:P59226]	#N/A	#N/A	#N/A	#N/A
AT1G09200	NA	NA	NA	NA	0.000681501	1.04037	0.0165581	Histone H3.2 [Source:UniProtKB/Swiss-Prot;Acc:P59226]	#N/A	#N/A	#N/A	#N/A
AT4G39730	NA	NA	NA	NA	8.687e-06	1.0409	0.000617087	Lipase/lipooxygenase, PLAT/LH2 family protein [Source:TAIR;Acc:AT4G39730]	#N/A	#N/A	#N/A	#N/A
AT5G44440	NA	NA	NA	NA	0.000399418	1.04091	0.0111981	FAD-binding Berberine family protein [Source:TAIR;Acc:AT5G44440]	#N/A	#N/A	#N/A	#N/A
AT5G04885	NA	NA	NA	NA	1.10779e-05	1.04109	0.000745304	Glycosyl hydrolase family protein [Source:TAIR;Acc:AT5G04885]	#N/A	#N/A	#N/A	#N/A
AT2G35760	NA	NA	NA	NA	0.000146503	1.04184	0.00524258	CASP-like protein 2B2 [Source:UniProtKB/Swiss-Prot;Acc:Q8L924]	#N/A	#N/A	#N/A	#N/A
AT5G44650	NA	NA	NA	NA	1.10633e-05	1.04196	0.000745304	Encodes a chloroplast protein that induces tolerance to multiple environmental stresses and reduces photooxidative damage. [Source:TAIR;Acc:AT5G44650]	#N/A	#N/A	#N/A	#N/A
AT5G08400	NA	NA	NA	NA	0.000462039	1.04221	0.0124526	Protein of unknown function (DUF3531) [Source:TAIR;Acc:AT5G08400]	#N/A	#N/A	#N/A	#N/A
AT4G26370	NA	NA	NA	NA	3.32941e-05	1.04253	0.00174102	antitermination NusB domain-containing protein [Source:TAIR;Acc:AT4G26370]	#N/A	#N/A	#N/A	#N/A
AT5G15720	NA	NA	NA	NA	0.00123128	1.04261	0.0252675	GDSL esterase/lipase 7 [Source:UniProtKB/Swiss-Prot;Acc:Q8LFJ9]	#N/A	#N/A	#N/A	#N/A
AT1G54820	NA	NA	NA	NA	0.00219689	1.04337	0.038701	Protein kinase superfamily protein [Source:TAIR;Acc:AT1G54820]	#N/A	#N/A	ExcludeHW	Exclude
AT5G09995	NA	NA	NA	NA	7.00886e-05	1.04361	0.00306473	unknown protein; BEST Arabidopsis thaliana protein match is: unknown protein (TAIR:AT1G08530.1); Has 35333 Blast hits to 34131 proteins in 2444 species: Archae - 798; Bacteria - 22429; Metazoa - 974; Fungi - 991; Plants - 531; Viruses - 0; Other Euk /.../s - 9610 (source: NCBI BLink). [Source:TAIR;Acc:AT5G09995]	#N/A	#N/A	#N/A	#N/A
AT5G45680	NA	NA	NA	NA	0.000333455	1.04402	0.0097577	Peptidyl-prolyl cis-trans isomerase FKBP13, chloroplastic [Source:UniProtKB/Swiss-Prot;Acc:Q9SCY2]	#N/A	#N/A	#N/A	#N/A
AT3G12780	NA	NA	NA	NA	7.58492e-05	1.0453	0.00324378	Phosphoglycerate kinase 1, chloroplastic [Source:UniProtKB/Swiss-Prot;Acc:Q9LD57]	#N/A	#N/A	#N/A	#N/A
AT4G32980	NA	NA	NA	NA	0.000501325	1.04653	0.0132016	Homeobox protein ATH1 [Source:UniProtKB/Swiss-Prot;Acc:P48731]	#N/A	#N/A	#N/A	#N/A
AT2G22230	NA	NA	NA	NA	0.0012712	1.04684	0.02591	Thioesterase superfamily protein [Source:TAIR;Acc:AT2G22230]	#N/A	#N/A	#N/A	#N/A
AT1G54385	NA	NA	NA	NA	0.00101309	1.04752	0.0219179	ARM repeat superfamily protein [Source:TAIR;Acc:AT1G54385]	#N/A	#N/A	#N/A	#N/A
AT1G31230	NA	NA	NA	NA	8.68743e-06	1.04962	0.000617087	Bifunctional aspartokinase/homoserine dehydrogenase 1, chloroplastic [Source:UniProtKB/Swiss-Prot;Acc:Q9SA18]	#N/A	#N/A	#N/A	#N/A
AT2G19620	NA	NA	NA	NA	0.000127809	1.05099	0.00473753	N-MYC downregulated-like 3 [Source:TAIR;Acc:AT2G19620]	#N/A	#N/A	IncludeHW	IncludeHW
AT5G48450	NA	NA	NA	NA	1.08537e-05	1.0516	0.000737793	SKU5 similar 3 [Source:TAIR;Acc:AT5G48450]	#N/A	#N/A	#N/A	#N/A
AT5G40950	NA	NA	NA	NA	2.95613e-05	1.0524	0.00158849	50S ribosomal protein L27, chloroplastic [Source:UniProtKB/Swiss-Prot;Acc:Q9FLN4]	#N/A	#N/A	#N/A	#N/A
AT4G21570	NA	NA	NA	NA	0.000234997	1.05257	0.00754359	Protein of unknown function (DUF300) [Source:TAIR;Acc:AT4G21570]	#N/A	#N/A	#N/A	#N/A
AT4G23940	NA	NA	NA	NA	8.34359e-06	1.0527	0.000598186	FtsH extracellular protease family [Source:TAIR;Acc:AT4G23940]	#N/A	#N/A	#N/A	#N/A
AT5G50250	NA	NA	NA	NA	7.174e-06	1.05338	0.000541722	RNA-binding protein CP31B, chloroplastic [Source:UniProtKB/Swiss-Prot;Acc:Q9FGS0]	#N/A	#N/A	#N/A	#N/A
AT1G21350	NA	NA	NA	NA	0.000117087	1.05384	0.00448057	Thioredoxin superfamily protein [Source:TAIR;Acc:AT1G21350]	#N/A	#N/A	#N/A	#N/A
AT3G04650	NA	NA	NA	NA	0.000335184	1.05644	0.0097839	FAD/NAD(P)-binding oxidoreductase family protein [Source:TAIR;Acc:AT3G04650]	#N/A	#N/A	#N/A	#N/A
AT2G24090	NA	NA	NA	NA	2.50988e-05	1.05702	0.00141292	Ribosomal protein L35 [Source:TAIR;Acc:AT2G24090]	#N/A	#N/A	#N/A	#N/A
AT5G09650	NA	NA	0.0446054	-0.359042	1.90002e-05	1.05702	0.00114095	Soluble inorganic pyrophosphatase 6, chloroplastic [Source:UniProtKB/Swiss-Prot;Acc:Q9LXC9]	#N/A	#N/A	#N/A	#N/A
AT1G27460	NA	NA	NA	NA	2.32548e-05	1.05723	0.00133638	no pollen germination related 1 [Source:TAIR;Acc:AT1G27460]	#N/A	#N/A	ExcludeHW	Exclude
AT4G27720	NA	NA	NA	NA	2.61616e-05	1.05745	0.00146527	Major facilitator superfamily protein [Source:TAIR;Acc:AT4G27720]	#N/A	#N/A	IncludeHW	IncludeHW
AT5G28500	NA	NA	NA	NA	2.826e-06	1.05746	0.00025702	Rubisco accumulation factor 1, chloroplastic [Source:UniProtKB/Swiss-Prot;Acc:Q9LKR8]	#N/A	#N/A	#N/A	#N/A
AT3G06035	NA	NA	NA	NA	0.00145348	1.05781	0.028536	Uncharacterized GPI-anchored protein At3g06035 [Source:UniProtKB/Swiss-Prot;Acc:Q84MC0]	#N/A	#N/A	#N/A	#N/A
AT4G22830	NA	NA	NA	NA	0.000103516	1.05831	0.00410359	unknown protein; FUNCTIONS IN: molecular_function unknown; INVOLVED IN: biological_process unknown; LOCATED IN: chloroplast; EXPRESSED IN: 20 plant structures; EXPRESSED DURING: 13 growth stages; CONTAINS InterPro DOMAIN/s: Protein of unknown functi /.../2499 (InterPro:IPR019634); Has 319 Blast hits to 317 proteins in 103 species: Archae - 0; Bacteria - 147; Metazoa - 0; Fungi - 0; Plants - 64; V…	#N/A	#N/A	#N/A	#N/A
AT3G46940	NA	NA	NA	NA	0.000530092	1.05977	0.0138228	Deoxyuridine 5'-triphosphate nucleotidohydrolase [Source:UniProtKB/Swiss-Prot;Acc:Q9STG6]	#N/A	#N/A	#N/A	#N/A
AT1G23060	NA	NA	NA	NA	0.000886459	1.06125	0.019961	BEST Arabidopsis thaliana protein match is: TPX2 (targeting protein for Xklp2) protein family (TAIR:AT1G70950.1); Has 35333 Blast hits to 34131 proteins in 2444 species: Archae - 798; Bacteria - 22429; Metazoa - 974; Fungi - 991; Plants - 531; Virus /.../; Other Eukaryotes - 9610 (source: NCBI BLink). [Source:TAIR;Acc:AT1G23060]	#N/A	#N/A	#N/A	#N/A
AT1G80640	NA	NA	NA	NA	8.4068e-06	1.06208	0.000601023	Probable receptor-like protein kinase At1g80640 [Source:UniProtKB/Swiss-Prot;Acc:Q0V7T5]	#N/A	#N/A	ExcludeHW	Exclude
AT1G01380	NA	NA	NA	NA	0.000435528	1.06297	0.0118954	MYB-like transcription factor ETC1 [Source:UniProtKB/Swiss-Prot;Acc:Q9LNI5]	#N/A	#N/A	#N/A	#N/A
AT3G45050	NA	NA	NA	NA	0.00163549	1.06391	0.0311845	unknown protein; FUNCTIONS IN: molecular_function unknown; INVOLVED IN: biological_process unknown; LOCATED IN: chloroplast; EXPRESSED IN: 22 plant structures; EXPRESSED DURING: 13 growth stages; Has 26 Blast hits to 26 proteins in 11 species: Archa /.../ Bacteria - 0; Metazoa - 0; Fungi - 0; Plants - 26; Viruses - 0; Other Eukaryotes - 0 (source: NCBI BLink). [Source:TAIR;Acc:AT3G45050]	#N/A	#N/A	#N/A	#N/A
AT1G26780	NA	NA	NA	NA	0.00260317	1.06416	0.0436954	myb domain protein 117 [Source:TAIR;Acc:AT1G26780]	#N/A	#N/A	#N/A	#N/A
AT5G58250	NA	NA	NA	NA	0.000197013	1.06451	0.00655411	unknown protein; FUNCTIONS IN: molecular_function unknown; INVOLVED IN: biological_process unknown; LOCATED IN: thylakoid, chloroplast; EXPRESSED IN: 22 plant structures; EXPRESSED DURING: 14 growth stages; CONTAINS InterPro DOMAIN/s: Protein of unk /.../unction DUF2488 (InterPro:IPR019616); Has 1807 Blast hits to 1807 proteins in 277 species: Archae - 0; Bacteria - 0; Metazoa - 736; Fungi - 347;…	#N/A	#N/A	#N/A	#N/A
AT3G11945	NA	NA	NA	NA	4.24599e-05	1.06458	0.00210085	Homogentisate solanesyltransferase, chloroplastic [Source:UniProtKB/Swiss-Prot;Acc:Q1ACB3]	#N/A	#N/A	#N/A	#N/A
AT5G59500	NA	NA	NA	NA	2.10014e-05	1.06475	0.00124137	protein C-terminal S-isoprenylcysteine carboxyl O-methyltransferases [Source:TAIR;Acc:AT5G59500]	#N/A	#N/A	#N/A	#N/A
AT5G65360	NA	NA	NA	NA	0.000933299	1.06528	0.0206367	Histone H3.2 [Source:UniProtKB/Swiss-Prot;Acc:P59226]	#N/A	#N/A	#N/A	#N/A
AT5G65360	NA	NA	NA	NA	0.000933299	1.06528	0.0206367	Histone H3.2 [Source:UniProtKB/Swiss-Prot;Acc:P59226]	#N/A	#N/A	#N/A	#N/A
AT5G65360	NA	NA	NA	NA	0.000933299	1.06528	0.0206367	Histone H3.2 [Source:UniProtKB/Swiss-Prot;Acc:P59226]	#N/A	#N/A	#N/A	#N/A
AT5G65360	NA	NA	NA	NA	0.000933299	1.06528	0.0206367	Histone H3.2 [Source:UniProtKB/Swiss-Prot;Acc:P59226]	#N/A	#N/A	#N/A	#N/A
AT5G65360	NA	NA	NA	NA	0.000933299	1.06528	0.0206367	Histone H3.2 [Source:UniProtKB/Swiss-Prot;Acc:P59226]	#N/A	#N/A	#N/A	#N/A
AT2G32640	NA	NA	NA	NA	0.000455338	1.06576	0.0123138	Lycopene beta/epsilon cyclase protein [Source:TAIR;Acc:AT2G32640]	#N/A	#N/A	#N/A	#N/A
AT4G23000	NA	NA	NA	NA	4.24136e-05	1.06649	0.00210085	Calcineurin-like metallo-phosphoesterase superfamily protein [Source:TAIR;Acc:AT4G23000]	#N/A	#N/A	#N/A	#N/A
AT1G01390	NA	NA	NA	NA	0.000117912	1.06701	0.00450015	UDP-glycosyltransferase 72B2 [Source:UniProtKB/Swiss-Prot;Acc:Q8W4C2]	#N/A	#N/A	#N/A	#N/A
AT4G24175	NA	NA	NA	NA	0.000170361	1.06726	0.00587928	unknown protein; CONTAINS InterPro DOMAIN/s: Uncharacterised protein family UPF0307 (InterPro:IPR006839); Has 30201 Blast hits to 17322 proteins in 780 species: Archae - 12; Bacteria - 1396; Metazoa - 17338; Fungi - 3422; Plants - 5037; Viruses - 0; /.../ Eukaryotes - 2996 (source: NCBI BLink). [Source:TAIR;Acc:AT4G24175]	#N/A	#N/A	#N/A	#N/A
AT5G50160	NA	NA	NA	NA	0.000340136	1.06915	0.00987368	Ferric reduction oxidase 8, mitochondrial [Source:UniProtKB/Swiss-Prot;Acc:Q8VY13]	#N/A	#N/A	#N/A	#N/A
AT1G06350	NA	NA	NA	NA	0.00105912	1.06961	0.0226181	Delta-9 desaturase-like 4 protein [Source:UniProtKB/Swiss-Prot;Acc:Q9LMI4]	#N/A	#N/A	ExcludeHW	Exclude
AT5G24314	NA	NA	NA	NA	7.21613e-05	1.07015	0.00313878	plastid transcriptionally active7 [Source:TAIR;Acc:AT5G24314]	#N/A	#N/A	#N/A	#N/A
AT5G18255	NA	NA	NA	NA	0.00081515	1.07046	0.0187899	other RNA [Source:TAIR;Acc:AT5G18255]	#N/A	#N/A	ExcludeHW	Exclude
AT1G63610	NA	NA	NA	NA	9.51287e-06	1.07103	0.000665505	unknown protein; FUNCTIONS IN: molecular_function unknown; INVOLVED IN: biological_process unknown; LOCATED IN: chloroplast; EXPRESSED IN: 22 plant structures; EXPRESSED DURING: 13 growth stages; BEST Arabidopsis thaliana protein match is: unknown p /.../ (TAIR:AT2G14910.1); Has 537 Blast hits to 411 proteins in 100 species: Archae - 0; Bacteria - 231; Metazoa - 0; Fungi - 0; Plants - 94; Viruses…	#N/A	#N/A	#N/A	#N/A
AT4G20940	NA	NA	NA	NA	2.29968e-06	1.07134	0.000222831	Leucine-rich receptor-like protein kinase family protein [Source:TAIR;Acc:AT4G20940]	#N/A	#N/A	#N/A	#N/A
AT4G27030	NA	NA	NA	NA	0.00149004	1.07202	0.0290813	Fatty acid desaturase 4, chloroplastic [Source:UniProtKB/Swiss-Prot;Acc:Q9SZ42]	#N/A	#N/A	#N/A	#N/A
AT5G49030	NA	NA	NA	NA	6.74672e-06	1.07271	0.00051457	tRNA synthetase class I (I, L, M and V) family protein [Source:TAIR;Acc:AT5G49030]	#N/A	#N/A	#N/A	#N/A
AT4G30993	NA	NA	NA	NA	1.45931e-06	1.0728	0.000150482	Calcineurin-like metallo-phosphoesterase superfamily protein [Source:TAIR;Acc:AT4G30993]	#N/A	#N/A	#N/A	#N/A
AT1G13270	NA	NA	NA	NA	1.53027e-05	1.07348	0.000959347	Methionine aminopeptidase 1B, chloroplastic [Source:UniProtKB/Swiss-Prot;Acc:Q9FV52]	#N/A	#N/A	#N/A	#N/A
AT2G13610	NA	NA	NA	NA	0.000775795	1.07437	0.0181097	ABC transporter G family member 5 [Source:UniProtKB/Swiss-Prot;Acc:Q9SIT6]	#N/A	#N/A	#N/A	#N/A
AT1G22650	NA	NA	NA	NA	7.29228e-05	1.07489	0.00315424	Probable alkaline/neutral invertase D [Source:UniProtKB/Swiss-Prot;Acc:F4I2X9]	#N/A	#N/A	#N/A	#N/A
AT5G18070	NA	NA	NA	NA	7.89258e-06	1.07491	0.00058056	Phosphoacetylglucosamine mutase [Source:UniProtKB/Swiss-Prot;Acc:P57750]	#N/A	#N/A	#N/A	#N/A
AT4G09650	NA	NA	NA	NA	0.000271513	1.07744	0.00834902	ATP synthase subunit delta, chloroplastic [Source:UniProtKB/Swiss-Prot;Acc:Q9SSS9]	#N/A	#N/A	#N/A	#N/A
AT4G21770	NA	NA	NA	NA	2.90738e-05	1.07755	0.00157211	RNA pseudouridine synthase 6, chloroplastic [Source:UniProtKB/Swiss-Prot;Acc:Q9SVS0]	#N/A	#N/A	#N/A	#N/A
AT3G10525	NA	NA	NA	NA	6.29414e-05	1.07907	0.00282307	Cyclin-dependent protein kinase inhibitor SMR1 [Source:UniProtKB/Swiss-Prot;Acc:Q9LPP4]	#N/A	#N/A	ExcludeHW	Exclude
AT3G25480	NA	NA	NA	NA	4.48834e-05	1.08099	0.00219451	Rhodanese-like domain-containing protein 4A, chloroplastic [Source:UniProtKB/Swiss-Prot;Acc:Q56XR7]	#N/A	#N/A	#N/A	#N/A
AT2G47590	NA	NA	NA	NA	2.89939e-06	1.08131	0.000260635	Blue-light photoreceptor PHR2 [Source:UniProtKB/Swiss-Prot;Acc:Q8LB72]	#N/A	#N/A	#N/A	#N/A
AT5G66470	NA	NA	NA	NA	1.10691e-05	1.0817	0.000745304	RNA binding;GTP binding [Source:TAIR;Acc:AT5G66470]	#N/A	#N/A	#N/A	#N/A
AT5G46580	NA	NA	NA	NA	4.77676e-06	1.08223	0.000391739	Pentatricopeptide repeat-containing protein At5g46580, chloroplastic [Source:UniProtKB/Swiss-Prot;Acc:Q9LS25]	#N/A	#N/A	#N/A	#N/A
AT5G04360	NA	NA	NA	NA	6.2061e-05	1.08293	0.00281023	Pullulanase 1, chloroplastic [Source:UniProtKB/Swiss-Prot;Acc:Q8GTR4]	#N/A	#N/A	#N/A	#N/A
AT4G11175	NA	NA	NA	NA	5.0788e-05	1.08444	0.00238797	Translation initiation factor IF-1, chloroplastic [Source:UniProtKB/Swiss-Prot;Acc:O82499]	#N/A	#N/A	#N/A	#N/A
AT4G31370	NA	NA	NA	NA	0.000112283	1.08467	0.00437256	Fasciclin-like arabinogalactan protein 5 [Source:UniProtKB/Swiss-Prot;Acc:O49586]	#N/A	#N/A	ExcludePres	Exclude
AT1G17920	NA	NA	NA	NA	0.000460881	1.0848	0.0124526	Homeobox-leucine zipper protein HDG12 [Source:UniProtKB/Swiss-Prot;Acc:Q9LMT8]	#N/A	#N/A	#N/A	#N/A
AT1G04800	NA	NA	NA	NA	5.8732e-06	1.08498	0.000462878	glycine-rich protein [Source:TAIR;Acc:AT1G04800]	#N/A	#N/A	#N/A	#N/A
AT3G13560	NA	NA	NA	NA	1.59566e-05	1.08594	0.000989101	Glucan endo-1,3-beta-glucosidase 4 [Source:UniProtKB/Swiss-Prot;Acc:Q94CD8]	#N/A	#N/A	#N/A	#N/A
AT4G28730	NA	NA	NA	NA	0.00149705	1.08843	0.0291723	Glutaredoxin-C5, chloroplastic [Source:UniProtKB/Swiss-Prot;Acc:Q8GWS0]	#N/A	#N/A	#N/A	#N/A
AT1G55480	NA	NA	NA	NA	1.04997e-05	1.08963	0.000719569	protein containing PDZ domain, a K-box domain, and a TPR region [Source:TAIR;Acc:AT1G55480]	#N/A	#N/A	#N/A	#N/A
AT1G21070	NA	NA	NA	NA	0.000106488	1.08977	0.00417142	Nucleotide-sugar transporter family protein [Source:TAIR;Acc:AT1G21070]	#N/A	#N/A	ExcludeHW	Exclude
AT5G51460	NA	NA	NA	NA	4.51678e-06	1.09014	0.000374712	Trehalose-phosphate phosphatase A [Source:UniProtKB/Swiss-Prot;Acc:O64896]	#N/A	#N/A	#N/A	#N/A
AT1G50575	NA	NA	NA	NA	0.000105535	1.09037	0.00416365	Putative lysine decarboxylase family protein [Source:TAIR;Acc:AT1G50575]	#N/A	#N/A	#N/A	#N/A
AT3G53560	NA	NA	NA	NA	4.67665e-06	1.09091	0.000385267	Tetratricopeptide repeat (TPR)-like superfamily protein [Source:TAIR;Acc:AT3G53560]	#N/A	#N/A	#N/A	#N/A
AT3G47450	NA	NA	NA	NA	8.342e-06	1.09226	0.000598186	NO-associated protein 1, chloroplastic/mitochondrial [Source:UniProtKB/Swiss-Prot;Acc:Q66GP9]	#N/A	#N/A	#N/A	#N/A
AT1G76620	NA	NA	NA	NA	2.40746e-05	1.09257	0.00137264	Protein of unknown function, DUF547 [Source:TAIR;Acc:AT1G76620]	#N/A	#N/A	#N/A	#N/A
AT1G67360	NA	NA	NA	NA	2.67606e-06	1.09296	0.000248054	REF/SRPP-like protein At1g67360 [Source:UniProtKB/Swiss-Prot;Acc:Q9FYF7]	#N/A	#N/A	ExcludePres	Exclude
AT4G24275	NA	NA	NA	NA	0.000290404	1.09404	0.0087787	Identified as a screen for stress-responsive genes. [Source:TAIR;Acc:AT4G24275]	#N/A	#N/A	ExcludeHW	Exclude
AT1G72645	NA	NA	NA	NA	0.00312545	1.09422	0.0499062	unknown protein; FUNCTIONS IN: molecular_function unknown; INVOLVED IN: biological_process unknown; LOCATED IN: endomembrane system; Has 35333 Blast hits to 34131 proteins in 2444 species: Archae - 798; Bacteria - 22429; Metazoa - 974; Fungi - 991; /.../ - 531; Viruses - 0; Other Eukaryotes - 9610 (source: NCBI BLink). [Source:TAIR;Acc:AT1G72645]	#N/A	#N/A	#N/A	#N/A
AT1G78070	NA	NA	NA	NA	6.39149e-06	1.09512	0.000489733	Transducin/WD40 repeat-like superfamily protein [Source:TAIR;Acc:AT1G78070]	#N/A	#N/A	ExcludePres	Exclude
AT5G56850	NA	NA	NA	NA	0.000469743	1.09721	0.0126312	unknown protein; EXPRESSED IN: 21 plant structures; EXPRESSED DURING: 13 growth stages; Has 35333 Blast hits to 34131 proteins in 2444 species: Archae - 798; Bacteria - 22429; Metazoa - 974; Fungi - 991; Plants - 531; Viruses - 0; Other Eukaryotes - /.../(source: NCBI BLink). [Source:TAIR;Acc:AT5G56850]	#N/A	#N/A	#N/A	#N/A
AT5G52900	NA	NA	NA	NA	0.000116268	1.09804	0.00445956	Probable membrane-associated kinase regulator 6 [Source:UniProtKB/Swiss-Prot;Acc:Q84JK8]	#N/A	#N/A	#N/A	#N/A
AT2G33180	NA	NA	NA	NA	0.00011391	1.09852	0.00441513	unknown protein; FUNCTIONS IN: molecular_function unknown; INVOLVED IN: biological_process unknown; LOCATED IN: chloroplast stroma; EXPRESSED IN: 22 plant structures; EXPRESSED DURING: 13 growth stages; Has 57 Blast hits to 57 proteins in 22 species /.../ae - 0; Bacteria - 8; Metazoa - 0; Fungi - 0; Plants - 35; Viruses - 0; Other Eukaryotes - 14 (source: NCBI BLink). [Source:TAIR;Acc:AT2G33180]	#N/A	#N/A	#N/A	#N/A
AT1G51805	NA	NA	NA	NA	0.000213737	1.09866	0.00701179	Leucine-rich repeat protein kinase family protein [Source:TAIR;Acc:AT1G51805]	#N/A	#N/A	IncludeHW	IncludeHW
AT2G17972	NA	NA	NA	NA	4.53833e-05	1.10039	0.00221242	unknown protein; FUNCTIONS IN: molecular_function unknown; INVOLVED IN: biological_process unknown; LOCATED IN: chloroplast thylakoid membrane, chloroplast; EXPRESSED IN: 22 plant structures; EXPRESSED DURING: 14 growth stages; Has 34 Blast hits to /.../teins in 17 species: Archae - 0; Bacteria - 0; Metazoa - 0; Fungi - 0; Plants - 34; Viruses - 0; Other Eukaryotes - 0 (source: NCBI BLink). [Sour…	#N/A	#N/A	#N/A	#N/A
AT5G05580	NA	NA	NA	NA	2.18394e-05	1.10078	0.00128175	Temperature-sensitive omega-3 fatty acid desaturase, chloroplastic [Source:UniProtKB/Swiss-Prot;Acc:P48622]	#N/A	#N/A	#N/A	#N/A
AT3G04790	NA	NA	NA	NA	5.33345e-06	1.10132	0.000427464	Probable ribose-5-phosphate isomerase 3, chloroplastic [Source:UniProtKB/Swiss-Prot;Acc:Q9S726]	#N/A	#N/A	#N/A	#N/A
AT3G54090	NA	NA	NA	NA	2.76539e-05	1.10172	0.00151943	Fructokinase-like 1, chloroplastic [Source:UniProtKB/Swiss-Prot;Acc:Q9M394]	#N/A	#N/A	#N/A	#N/A
AT3G48730	0.00101584	-0.5	NA	NA	1.18036e-06	1.10244	0.000127267	Glutamate-1-semialdehyde 2,1-aminomutase 2, chloroplastic [Source:UniProtKB/Swiss-Prot;Acc:Q42522]	IncludePres	#N/A	#N/A	IncludePres
AT4G27440	NA	NA	NA	NA	0.00166838	1.10319	0.0316114	Protochlorophyllide reductase B, chloroplastic [Source:UniProtKB/Swiss-Prot;Acc:P21218]	#N/A	#N/A	#N/A	#N/A
AT5G62230	NA	NA	NA	NA	2.74462e-05	1.10605	0.00151416	LRR receptor-like serine/threonine-protein kinase ERL1 [Source:UniProtKB/Swiss-Prot;Acc:C0LGW6]	#N/A	#N/A	#N/A	#N/A
AT4G02530	NA	NA	NA	NA	7.78019e-06	1.10623	0.000574849	Thylakoid lumenal 16.5 kDa protein, chloroplastic [Source:UniProtKB/Swiss-Prot;Acc:O22773]	#N/A	#N/A	#N/A	#N/A
AT5G16010	NA	NA	NA	NA	0.000106361	1.10741	0.00417138	3-oxo-5-alpha-steroid 4-dehydrogenase family protein [Source:TAIR;Acc:AT5G16010]	#N/A	#N/A	#N/A	#N/A
AT4G36010	NA	NA	NA	NA	2.38123e-06	1.10788	0.000228467	Pathogenesis-related thaumatin superfamily protein [Source:TAIR;Acc:AT4G36010]	#N/A	#N/A	#N/A	#N/A
AT5G61520	NA	NA	NA	NA	1.88952e-05	1.1098	0.00113718	Sugar transport protein 3 [Source:UniProtKB/Swiss-Prot;Acc:Q8L7R8]	#N/A	#N/A	ExcludePres	Exclude
AT5G53420	NA	NA	NA	NA	7.09432e-07	1.11109	8.6018e-05	CCT motif family protein [Source:TAIR;Acc:AT5G53420]	#N/A	#N/A	#N/A	#N/A
AT5G11450	NA	NA	NA	NA	8.0687e-07	1.1117	9.4109e-05	PsbP domain-containing protein 5, chloroplastic [Source:UniProtKB/Swiss-Prot;Acc:P82715]	#N/A	#N/A	#N/A	#N/A
AT3G27160	NA	NA	NA	NA	1.19523e-05	1.11271	0.000786546	Ribosomal protein S21 family protein [Source:TAIR;Acc:AT3G27160]	#N/A	#N/A	#N/A	#N/A
AT1G54030	NA	NA	NA	NA	2.42614e-05	1.11322	0.00137749	Inactive GDSL esterase/lipase-like protein 25 [Source:UniProtKB/Swiss-Prot;Acc:Q7XA74]	#N/A	#N/A	#N/A	#N/A
AT5G20150	NA	NA	NA	NA	0.00159912	1.11352	0.0306146	SPX domain-containing protein 1 [Source:UniProtKB/Swiss-Prot;Acc:Q8LBH4]	#N/A	#N/A	ExcludeHW	Exclude
AT5G17660	NA	NA	NA	NA	0.000101782	1.11485	0.00405425	tRNA (guanine-N-7) methyltransferase [Source:TAIR;Acc:AT5G17660]	#N/A	#N/A	#N/A	#N/A
AT5G53740	NA	NA	NA	NA	1.88409e-05	1.11512	0.00113598	unknown protein; FUNCTIONS IN: molecular_function unknown; INVOLVED IN: biological_process unknown; LOCATED IN: chloroplast; EXPRESSED IN: synergid; BEST Arabidopsis thaliana protein match is: unknown protein (TAIR:AT5G53905.1); Has 1807 Blast hits /.../7 proteins in 277 species: Archae - 0; Bacteria - 0; Metazoa - 736; Fungi - 347; Plants - 385; Viruses - 0; Other Eukaryotes - 339 (source: NCBI …	#N/A	#N/A	ExcludeHW	Exclude
AT5G63310	NA	NA	NA	NA	3.42052e-05	1.11523	0.00178023	Nucleoside diphosphate kinase II, chloroplastic [Source:UniProtKB/Swiss-Prot;Acc:O64903]	#N/A	#N/A	#N/A	#N/A
AT2G36885	NA	NA	NA	NA	0.000465961	1.11612	0.0125397	unknown protein; FUNCTIONS IN: molecular_function unknown; LOCATED IN: chloroplast; EXPRESSED IN: 22 plant structures; EXPRESSED DURING: 13 growth stages; Has 172 Blast hits to 172 proteins in 58 species: Archae - 0; Bacteria - 116; Metazoa - 0; Fun /.../; Plants - 32; Viruses - 0; Other Eukaryotes - 24 (source: NCBI BLink). [Source:TAIR;Acc:AT2G36885]	#N/A	#N/A	#N/A	#N/A
AT3G58060	NA	NA	NA	NA	0.00118918	1.11724	0.0247255	Putative metal tolerance protein C3 [Source:UniProtKB/Swiss-Prot;Acc:Q9M2P2]	#N/A	#N/A	#N/A	#N/A
AT5G42110	NA	NA	NA	NA	0.0004938	1.11802	0.0130553	unknown protein; FUNCTIONS IN: molecular_function unknown; INVOLVED IN: biological_process unknown; LOCATED IN: endomembrane system; EXPRESSED IN: 11 plant structures; EXPRESSED DURING: 6 growth stages; Has 36 Blast hits to 36 proteins in 8 species: /.../e - 0; Bacteria - 0; Metazoa - 0; Fungi - 0; Plants - 36; Viruses - 0; Other Eukaryotes - 0 (source: NCBI BLink). [Source:TAIR;Acc:AT5G42110]	#N/A	#N/A	#N/A	#N/A
AT2G31070	NA	NA	NA	NA	1.92096e-05	1.11822	0.00114983	Transcription factor TCP10 [Source:UniProtKB/Swiss-Prot;Acc:O82277]	#N/A	#N/A	#N/A	#N/A
AT3G12930	NA	NA	NA	NA	5.57819e-05	1.11888	0.00258967	Protein Iojap, chloroplastic [Source:UniProtKB/Swiss-Prot;Acc:Q9LDY9]	#N/A	#N/A	#N/A	#N/A
AT3G48420	NA	NA	NA	NA	3.50713e-05	1.11896	0.00180544	Haloacid dehalogenase-like hydrolase domain-containing protein At3g48420 [Source:UniProtKB/Swiss-Prot;Acc:Q94K71]	#N/A	#N/A	#N/A	#N/A
AT3G25700	NA	NA	NA	NA	1.01165e-06	1.12057	0.000111996	Eukaryotic aspartyl protease family protein [Source:TAIR;Acc:AT3G25700]	#N/A	#N/A	#N/A	#N/A
AT5G59480	NA	NA	NA	NA	1.83172e-05	1.12065	0.00110844	Haloacid dehalogenase-like hydrolase (HAD) superfamily protein [Source:TAIR;Acc:AT5G59480]	#N/A	#N/A	#N/A	#N/A
AT5G62840	NA	NA	NA	NA	0.000137905	1.12151	0.00503993	Phosphoglycerate mutase family protein [Source:TAIR;Acc:AT5G62840]	#N/A	#N/A	#N/A	#N/A
AT2G40475	NA	NA	NA	NA	1.00808e-05	1.12207	0.000699508	unknown protein; BEST Arabidopsis thaliana protein match is: unknown protein (TAIR:AT3G56260.2); Has 477 Blast hits to 219 proteins in 41 species: Archae - 0; Bacteria - 4; Metazoa - 91; Fungi - 61; Plants - 144; Viruses - 0; Other Eukaryotes - 177 /.../e: NCBI BLink). [Source:TAIR;Acc:AT2G40475]	#N/A	#N/A	#N/A	#N/A
AT1G36390	NA	NA	NA	NA	0.000237147	1.12209	0.00758796	Co-chaperone GrpE family protein [Source:TAIR;Acc:AT1G36390]	#N/A	#N/A	#N/A	#N/A
AT1G68590	NA	NA	NA	NA	0.00119648	1.12504	0.0248042	30S ribosomal protein 3-1, chloroplastic [Source:UniProtKB/Swiss-Prot;Acc:Q9SX22]	#N/A	#N/A	#N/A	#N/A
AT4G17970	NA	NA	NA	NA	0.00279137	1.12613	0.0459317	Aluminum-activated malate transporter 12 [Source:UniProtKB/Swiss-Prot;Acc:O49696]	#N/A	#N/A	ExcludeHW	Exclude
AT1G44575	NA	NA	NA	NA	0.000117951	1.12688	0.00450015	Photosystem II 22 kDa protein, chloroplastic [Source:UniProtKB/Swiss-Prot;Acc:Q9XF91]	#N/A	#N/A	#N/A	#N/A
AT1G15980	NA	NA	NA	NA	0.00265405	1.1279	0.0443024	Photosynthetic NDH subunit of subcomplex B 1, chloroplastic [Source:UniProtKB/Swiss-Prot;Acc:Q9S9N6]	#N/A	#N/A	#N/A	#N/A
AT5G62220	NA	NA	NA	NA	1.26168e-05	1.12846	0.000820487	glycosyltransferase 18 [Source:TAIR;Acc:AT5G62220]	#N/A	#N/A	ExcludePres	Exclude
AT4G10300	NA	NA	NA	NA	7.26488e-05	1.12949	0.0031517	RmlC-like cupins superfamily protein [Source:TAIR;Acc:AT4G10300]	#N/A	#N/A	#N/A	#N/A
AT3G47860	NA	NA	NA	NA	1.1453e-05	1.12981	0.000761258	chloroplastic lipocalin [Source:TAIR;Acc:AT3G47860]	#N/A	#N/A	#N/A	#N/A
AT4G05390	NA	NA	0.010043	-0.120137	8.82121e-07	1.12986	0.000100609	Ferredoxin--NADP reductase, root isozyme 1, chloroplastic [Source:UniProtKB/Swiss-Prot;Acc:Q9M0V6]	#N/A	IncludeHW	#N/A	IncludeHW
AT1G45474	NA	NA	NA	NA	6.41249e-05	1.13033	0.00285339	photosystem I light harvesting complex gene 5 [Source:TAIR;Acc:AT1G45474]	#N/A	#N/A	#N/A	#N/A
AT1G78570	NA	NA	NA	NA	1.23865e-05	1.13057	0.000808687	Trifunctional UDP-glucose 4,6-dehydratase/UDP-4-keto-6-deoxy-D-glucose 3,5-epimerase/UDP-4-keto-L-rhamnose-reductase RHM1 [Source:UniProtKB/Swiss-Prot;Acc:Q9SYM5]	#N/A	#N/A	#N/A	#N/A
AT3G14220	NA	NA	NA	NA	3.48606e-05	1.13106	0.00179738	GDSL esterase/lipase At3g14220 [Source:UniProtKB/Swiss-Prot;Acc:Q9LJP2]	#N/A	#N/A	ExcludeHW	Exclude
AT5G14660	NA	NA	NA	NA	7.55429e-06	1.13118	0.00056192	Peptide deformylase 1B, chloroplastic/mitochondrial [Source:UniProtKB/Swiss-Prot;Acc:Q9FUZ2]	#N/A	#N/A	#N/A	#N/A
AT2G46970	NA	NA	NA	NA	4.065e-06	1.13176	0.000345897	Transcription factor PIL1 [Source:UniProtKB/Swiss-Prot;Acc:Q8L5W8]	#N/A	#N/A	#N/A	#N/A
AT5G04190	NA	NA	NA	NA	0.000757592	1.13338	0.0177963	Protein PHYTOCHROME KINASE SUBSTRATE 4 [Source:UniProtKB/Swiss-Prot;Acc:Q9FYE2]	#N/A	#N/A	IncludeHW	IncludeHW
AT1G60950	NA	NA	NA	NA	0.00106739	1.13457	0.0227678	Ferredoxin-2, chloroplastic [Source:UniProtKB/Swiss-Prot;Acc:P16972]	#N/A	#N/A	#N/A	#N/A
AT4G20760	NA	NA	NA	NA	0.000126559	1.13746	0.00472293	NAD(P)-binding Rossmann-fold superfamily protein [Source:TAIR;Acc:AT4G20760]	#N/A	#N/A	#N/A	#N/A
AT5G38290	NA	NA	NA	NA	8.73405e-05	1.1379	0.00361656	Chloroplastic group IIB intron splicing facilitator CRS2-A, chloroplastic [Source:UniProtKB/Swiss-Prot;Acc:Q9FKN4]	#N/A	#N/A	#N/A	#N/A
AT3G52960	NA	NA	0.047219	-0.256803	1.72334e-05	1.13864	0.00105834	Peroxiredoxin-2E, chloroplastic [Source:UniProtKB/Swiss-Prot;Acc:Q949U7]	#N/A	IncludeHW	#N/A	IncludeHW
AT2G47930	NA	NA	NA	NA	6.87963e-05	1.13865	0.00301926	Classical arabinogalactan protein 26 [Source:UniProtKB/Swiss-Prot;Acc:Q94F57]	#N/A	#N/A	#N/A	#N/A
AT4G18810	NA	NA	NA	NA	4.7812e-06	1.13906	0.000391739	NAD(P)-binding Rossmann-fold superfamily protein [Source:TAIR;Acc:AT4G18810]	#N/A	#N/A	#N/A	#N/A
AT5G17170	NA	NA	NA	NA	5.40926e-05	1.13919	0.00252541	rubredoxin family protein [Source:TAIR;Acc:AT5G17170]	#N/A	#N/A	#N/A	#N/A
AT1G28670	NA	NA	NA	NA	0.00174435	1.13936	0.0326582	GDSL esterase/lipase At1g28670 [Source:UniProtKB/Swiss-Prot;Acc:Q38894]	#N/A	#N/A	ExcludeHW	Exclude
AT4G29690	NA	NA	NA	NA	8.47465e-05	1.14054	0.00353299	Alkaline-phosphatase-like family protein [Source:TAIR;Acc:AT4G29690]	#N/A	#N/A	#N/A	#N/A
AT1G14410	NA	NA	NA	NA	2.66719e-05	1.14112	0.00148132	Single-stranded DNA-binding protein WHY1, chloroplastic [Source:UniProtKB/Swiss-Prot;Acc:Q9M9S3]	#N/A	#N/A	#N/A	#N/A
AT2G46110	NA	NA	NA	NA	0.000610738	1.14165	0.0153501	3-methyl-2-oxobutanoate hydroxymethyltransferase 1, mitochondrial [Source:UniProtKB/Swiss-Prot;Acc:O82357]	#N/A	#N/A	#N/A	#N/A
AT2G32230	NA	NA	NA	NA	9.35429e-07	1.14284	0.000105319	Proteinaceous RNase P 1, chloroplastic/mitochondrial [Source:UniProtKB/Swiss-Prot;Acc:Q66GI4]	#N/A	#N/A	#N/A	#N/A
AT4G29270	NA	NA	NA	NA	1.81593e-05	1.14326	0.00110184	HAD superfamily, subfamily IIIB acid phosphatase [Source:TAIR;Acc:AT4G29270]	#N/A	#N/A	#N/A	#N/A
AT1G44000	NA	NA	NA	NA	0.000275946	1.14394	0.00845749	Protein STAY-GREEN LIKE, chloroplastic [Source:UniProtKB/Swiss-Prot;Acc:Q94AQ9]	#N/A	#N/A	#N/A	#N/A
AT4G19985	NA	NA	NA	NA	3.47134e-05	1.14436	0.00179259	Acyl-CoA N-acyltransferases (NAT) superfamily protein [Source:TAIR;Acc:AT4G19985]	#N/A	#N/A	#N/A	#N/A
AT5G67280	NA	NA	NA	NA	1.16635e-06	1.14508	0.000126651	receptor-like kinase [Source:TAIR;Acc:AT5G67280]	#N/A	#N/A	IncludeHW	IncludeHW
AT4G04610	NA	NA	NA	NA	1.17094e-05	1.14546	0.000775184	5'-adenylylsulfate reductase 1, chloroplastic [Source:UniProtKB/Swiss-Prot;Acc:P92979]	#N/A	#N/A	#N/A	#N/A
AT3G21690	NA	NA	NA	NA	1.17355e-06	1.14586	0.000126946	MATE efflux family protein [Source:TAIR;Acc:AT3G21690]	#N/A	#N/A	#N/A	#N/A
AT5G65010	NA	NA	NA	NA	4.28653e-06	1.14729	0.000361039	Asparagine synthetase [glutamine-hydrolyzing] 2 [Source:UniProtKB/Swiss-Prot;Acc:Q9LV77]	#N/A	#N/A	#N/A	#N/A
AT1G55140	NA	NA	NA	NA	7.29931e-05	1.14792	0.00315424	Ribonuclease III family protein [Source:TAIR;Acc:AT1G55140]	#N/A	#N/A	#N/A	#N/A
AT4G22730	NA	NA	NA	NA	0.00019239	1.14837	0.00643094	Leucine-rich repeat protein kinase family protein [Source:TAIR;Acc:AT4G22730]	#N/A	#N/A	#N/A	#N/A
AT3G49260	NA	NA	NA	NA	4.04273e-06	1.14918	0.000344893	IQ-domain 21 [Source:TAIR;Acc:AT3G49260]	#N/A	#N/A	#N/A	#N/A
AT4G34290	NA	NA	NA	NA	1.39182e-05	1.14987	0.000885971	SWIB/MDM2 domain superfamily protein [Source:TAIR;Acc:AT4G34290]	#N/A	#N/A	#N/A	#N/A
AT4G24350	NA	NA	NA	NA	5.47575e-05	1.15009	0.00254926	Phosphorylase superfamily protein [Source:TAIR;Acc:AT4G24350]	#N/A	#N/A	#N/A	#N/A
AT5G43630	NA	NA	NA	NA	0.000124985	1.1501	0.0046853	zinc knuckle (CCHC-type) family protein [Source:TAIR;Acc:AT5G43630]	#N/A	#N/A	#N/A	#N/A
AT2G25830	NA	NA	NA	NA	8.30427e-06	1.15155	0.000598186	Probable transcriptional regulatory protein At2g25830 [Source:UniProtKB/Swiss-Prot;Acc:O82314]	#N/A	#N/A	#N/A	#N/A
AT5G11060	NA	NA	NA	NA	0.000542797	1.15171	0.0140572	Homeobox protein knotted-1-like 4 [Source:UniProtKB/Swiss-Prot;Acc:P48001]	#N/A	#N/A	#N/A	#N/A
AT2G29670	NA	NA	NA	NA	2.00176e-06	1.15343	0.000197203	Tetratricopeptide repeat (TPR)-like superfamily protein [Source:TAIR;Acc:AT2G29670]	#N/A	#N/A	ExcludePres	Exclude
AT1G04520	NA	NA	NA	NA	3.46886e-05	1.15347	0.00179259	Cysteine-rich repeat secretory protein 3 [Source:UniProtKB/Swiss-Prot;Acc:Q6NM73]	#N/A	#N/A	IncludeHW	IncludeHW
AT1G14440	NA	NA	NA	NA	3.16045e-06	1.15416	0.000278229	Zinc-finger homeodomain protein 4 [Source:UniProtKB/Swiss-Prot;Acc:Q9M9S0]	#N/A	#N/A	#N/A	#N/A
AT3G01510	NA	NA	NA	NA	1.40879e-05	1.15425	0.000895053	Phosphoglucan phosphatase LSF1, chloroplastic [Source:UniProtKB/Swiss-Prot;Acc:F4J117]	#N/A	#N/A	#N/A	#N/A
AT3G24770	NA	NA	NA	NA	0.00128304	1.15504	0.0260712	CLAVATA3/ESR (CLE)-related protein 41 [Source:UniProtKB/Swiss-Prot;Acc:Q84W98]	#N/A	#N/A	#N/A	#N/A
AT3G51410	NA	NA	NA	NA	0.00010242	1.15604	0.00406985	Arabidopsis protein of unknown function (DUF241) [Source:TAIR;Acc:AT3G51410]	#N/A	#N/A	#N/A	#N/A
AT3G19970	NA	NA	NA	NA	3.64791e-06	1.1573	0.000316928	alpha/beta-Hydrolases superfamily protein [Source:TAIR;Acc:AT3G19970]	#N/A	#N/A	#N/A	#N/A
AT5G03050	NA	NA	NA	NA	0.000347545	1.15805	0.0100297	unknown protein; Has 33 Blast hits to 33 proteins in 10 species: Archae - 0; Bacteria - 0; Metazoa - 0; Fungi - 0; Plants - 33; Viruses - 0; Other Eukaryotes - 0 (source: NCBI BLink). [Source:TAIR;Acc:AT5G03050]	#N/A	#N/A	#N/A	#N/A
AT1G29980	NA	NA	NA	NA	1.35374e-05	1.15852	0.00086506	Protein of unknown function, DUF642 [Source:TAIR;Acc:AT1G29980]	#N/A	#N/A	#N/A	#N/A
AT5G23310	NA	NA	NA	NA	3.15934e-06	1.15873	0.000278229	Superoxide dismutase [Fe] 3, chloroplastic [Source:UniProtKB/Swiss-Prot;Acc:Q9FMX0]	#N/A	#N/A	#N/A	#N/A
AT2G32430	NA	NA	NA	NA	4.72999e-05	1.161	0.00227654	Probable beta-1,3-galactosyltransferase 3 [Source:UniProtKB/Swiss-Prot;Acc:Q9ZV71]	#N/A	#N/A	#N/A	#N/A
AT4G23560	NA	NA	NA	NA	0.000554247	1.16227	0.014266	Endoglucanase 20 [Source:UniProtKB/Swiss-Prot;Acc:Q9SUS0]	#N/A	#N/A	ExcludeHW	Exclude
AT1G48520	NA	NA	NA	NA	1.25878e-05	1.16327	0.000820216	Glutamyl-tRNA(Gln) amidotransferase subunit B, chloroplastic/mitochondrial [Source:UniProtKB/Swiss-Prot;Acc:Q9FV81]	#N/A	#N/A	#N/A	#N/A
AT5G45930	NA	NA	NA	NA	4.65212e-05	1.16406	0.00225461	Magnesium-chelatase subunit ChlI-2, chloroplastic [Source:UniProtKB/Swiss-Prot;Acc:Q5XF33]	#N/A	#N/A	#N/A	#N/A
AT4G37930	NA	NA	NA	NA	3.8333e-05	1.16479	0.00193258	Serine hydroxymethyltransferase 1, mitochondrial [Source:UniProtKB/Swiss-Prot;Acc:Q9SZJ5]	#N/A	#N/A	#N/A	#N/A
AT4G34950	NA	NA	NA	NA	7.54854e-06	1.16491	0.00056192	Major facilitator superfamily protein [Source:TAIR;Acc:AT4G34950]	#N/A	#N/A	ExcludePres	Exclude
AT1G56580	NA	NA	NA	NA	5.20853e-06	1.16497	0.000421534	Protein of unknown function, DUF538 [Source:TAIR;Acc:AT1G56580]	#N/A	#N/A	#N/A	#N/A
AT3G28130	NA	NA	NA	NA	0.000100937	1.16692	0.00403029	WAT1-related protein At3g28130 [Source:UniProtKB/Swiss-Prot;Acc:Q56X95]	#N/A	#N/A	#N/A	#N/A
AT5G02200	NA	NA	NA	NA	2.2935e-05	1.16808	0.00132491	far-red-elongated hypocotyl1-like [Source:TAIR;Acc:AT5G02200]	#N/A	#N/A	#N/A	#N/A
AT5G13400	NA	NA	NA	NA	6.87064e-06	1.16839	0.000522816	Protein NRT1/ PTR FAMILY 6.1 [Source:UniProtKB/Swiss-Prot;Acc:Q9LYR6]	#N/A	#N/A	IncludeHW	IncludeHW
AT1G32550	NA	NA	NA	NA	1.79261e-05	1.17091	0.00109277	2Fe-2S ferredoxin-like superfamily protein [Source:TAIR;Acc:AT1G32550]	#N/A	#N/A	#N/A	#N/A
AT3G15520	NA	NA	NA	NA	0.00010577	1.17173	0.00416795	Peptidyl-prolyl cis-trans isomerase CYP37, chloroplastic [Source:UniProtKB/Swiss-Prot;Acc:P82869]	#N/A	#N/A	#N/A	#N/A
AT3G18080	NA	NA	NA	NA	1.11059e-05	1.17205	0.000745671	Beta-glucosidase 44 [Source:UniProtKB/Swiss-Prot;Acc:Q9LV33]	#N/A	#N/A	#N/A	#N/A
AT2G35830	NA	NA	NA	NA	0.00235233	1.17212	0.040557	unknown protein; BEST Arabidopsis thaliana protein match is: unknown protein (TAIR:AT2G35810.1); Has 155 Blast hits to 155 proteins in 54 species: Archae - 0; Bacteria - 66; Metazoa - 0; Fungi - 0; Plants - 82; Viruses - 0; Other Eukaryotes - 7 (sou /.../CBI BLink). [Source:TAIR;Acc:AT2G35830]	#N/A	#N/A	#N/A	#N/A
AT5G65410	NA	NA	NA	NA	1.85509e-06	1.17218	0.000187211	Zinc-finger homeodomain protein 1 [Source:UniProtKB/Swiss-Prot;Acc:Q9FKP8]	#N/A	#N/A	#N/A	#N/A
AT4G36910	NA	NA	NA	NA	5.71994e-06	1.17462	0.000451875	CBS domain-containing protein CBSX1, chloroplastic [Source:UniProtKB/Swiss-Prot;Acc:O23193]	#N/A	#N/A	#N/A	#N/A
AT5G20190	NA	NA	NA	NA	1.907e-06	1.17806	0.000191279	Tetratricopeptide repeat (TPR)-like superfamily protein [Source:TAIR;Acc:AT5G20190]	#N/A	#N/A	#N/A	#N/A
AT1G34640	NA	NA	NA	NA	4.40875e-06	1.17814	0.000369453	peptidases [Source:TAIR;Acc:AT1G34640]	#N/A	#N/A	#N/A	#N/A
AT1G32990	NA	NA	NA	NA	7.79422e-05	1.17815	0.00332042	50S ribosomal protein L11, chloroplastic [Source:UniProtKB/Swiss-Prot;Acc:Q9MAP3]	#N/A	#N/A	#N/A	#N/A
AT5G62140	NA	NA	NA	NA	5.42814e-05	1.18224	0.00253066	unknown protein; FUNCTIONS IN: molecular_function unknown; INVOLVED IN: biological_process unknown; LOCATED IN: chloroplast; EXPRESSED IN: 19 plant structures; EXPRESSED DURING: 13 growth stages; Has 60 Blast hits to 60 proteins in 24 species: Archa /.../ Bacteria - 14; Metazoa - 0; Fungi - 0; Plants - 45; Viruses - 0; Other Eukaryotes - 1 (source: NCBI BLink). [Source:TAIR;Acc:AT5G62140]	#N/A	#N/A	#N/A	#N/A
AT2G40300	NA	NA	NA	NA	0.000213049	1.18279	0.00699615	Ferritin-4, chloroplastic [Source:UniProtKB/Swiss-Prot;Acc:Q9S756]	#N/A	#N/A	#N/A	#N/A
AT5G04160	NA	NA	NA	NA	2.64603e-05	1.18326	0.00147204	Probable sugar phosphate/phosphate translocator At5g04160 [Source:UniProtKB/Swiss-Prot;Acc:Q9FYE5]	#N/A	#N/A	#N/A	#N/A
AT5G18660	NA	NA	NA	NA	4.5051e-08	1.18497	8.67e-06	Divinyl chlorophyllide a 8-vinyl-reductase, chloroplastic [Source:UniProtKB/Swiss-Prot;Acc:Q1H537]	#N/A	#N/A	#N/A	#N/A
AT1G51110	NA	NA	NA	NA	6.12665e-05	1.18609	0.00278569	Probable plastid-lipid-associated protein 12, chloroplastic [Source:UniProtKB/Swiss-Prot;Acc:Q8LAP6]	#N/A	#N/A	#N/A	#N/A
AT5G04140	NA	NA	NA	NA	7.52922e-06	1.18804	0.00056192	Ferredoxin-dependent glutamate synthase 1, chloroplastic/mitochondrial [Source:UniProtKB/Swiss-Prot;Acc:Q9ZNZ7]	#N/A	#N/A	#N/A	#N/A
AT3G55130	NA	NA	NA	NA	5.65673e-06	1.18851	0.00044795	ABC transporter G family member 19 [Source:UniProtKB/Swiss-Prot;Acc:Q9M3D6]	#N/A	#N/A	#N/A	#N/A
AT1G48660	NA	NA	NA	NA	2.36066e-05	1.18992	0.00134957	Auxin-responsive GH3 family protein [Source:TAIR;Acc:AT1G48660]	#N/A	#N/A	#N/A	#N/A
AT5G67385	NA	NA	NA	NA	8.349e-06	1.19366	0.000598186	BTB/POZ domain-containing protein At5g67385 [Source:UniProtKB/Swiss-Prot;Acc:Q66GP0]	#N/A	#N/A	IncludeHW	IncludeHW
AT3G26060	NA	NA	NA	NA	0.000295345	1.19382	0.00889556	Peroxiredoxin Q, chloroplastic [Source:UniProtKB/Swiss-Prot;Acc:Q9LU86]	#N/A	#N/A	#N/A	#N/A
AT1G33040	NA	NA	NA	NA	1.6065e-05	1.19502	0.000993959	Nascent polypeptide-associated complex subunit alpha-like protein 5 [Source:UniProtKB/Swiss-Prot;Acc:Q8LGC6]	#N/A	#N/A	#N/A	#N/A
AT4G38840	NA	NA	NA	NA	0.0022786	1.19766	0.0396897	SAUR-like auxin-responsive protein family [Source:TAIR;Acc:AT4G38840]	#N/A	#N/A	#N/A	#N/A
AT3G05190	NA	NA	NA	NA	0.00030181	1.20047	0.00905731	Branched-chain-amino-acid aminotransferase-like protein 1 [Source:UniProtKB/Swiss-Prot;Acc:Q8W0Z7]	#N/A	#N/A	#N/A	#N/A
AT1G55020	NA	NA	NA	NA	5.28732e-08	1.20281	1.0045e-05	Linoleate 9S-lipoxygenase 1 [Source:UniProtKB/Swiss-Prot;Acc:Q06327]	#N/A	#N/A	#N/A	#N/A
AT2G42990	NA	NA	NA	NA	3.5154e-05	1.20376	0.00180688	GDSL esterase/lipase At2g42990 [Source:UniProtKB/Swiss-Prot;Acc:Q67ZI9]	#N/A	#N/A	ExcludeHW	Exclude
AT3G51895	NA	NA	NA	NA	9.49092e-05	1.20461	0.00385654	Sulfate transporter 3.1 [Source:UniProtKB/Swiss-Prot;Acc:Q9SV13]	#N/A	#N/A	#N/A	#N/A
AT1G03310	NA	NA	NA	NA	1.47081e-05	1.20514	0.000925576	Isoamylase 2, chloroplastic [Source:UniProtKB/Swiss-Prot;Acc:Q8L735]	#N/A	#N/A	#N/A	#N/A
AT2G42800	NA	NA	NA	NA	4.78644e-05	1.20539	0.00229285	receptor like protein 29 [Source:TAIR;Acc:AT2G42800]	#N/A	#N/A	#N/A	#N/A
AT5G55220	NA	NA	NA	NA	2.405e-06	1.20599	0.00022937	Trigger factor-like protein TIG, Chloroplastic [Source:UniProtKB/Swiss-Prot;Acc:Q8S9L5]	#N/A	#N/A	ExcludeHW	Exclude
AT5G07030	NA	NA	NA	NA	7.39079e-05	1.20657	0.00317718	Eukaryotic aspartyl protease family protein [Source:TAIR;Acc:AT5G07030]	#N/A	#N/A	#N/A	#N/A
AT4G18480	0.0430446	0.32	NA	NA	1.65743e-06	1.20671	0.000169329	Magnesium-chelatase subunit ChlI-1, chloroplastic [Source:UniProtKB/Swiss-Prot;Acc:P16127]	IncludeHW	#N/A	#N/A	IncludeHW
AT1G15550	NA	NA	NA	NA	0.000122848	1.20672	0.00463142	Gibberellin 3-beta-dioxygenase 1 [Source:UniProtKB/Swiss-Prot;Acc:Q39103]	#N/A	#N/A	ExcludeHW	Exclude
AT2G37660	0.0268821	-0.38	NA	NA	6.216e-06	1.20857	0.000480813	Uncharacterized protein At2g37660, chloroplastic [Source:UniProtKB/Swiss-Prot;Acc:O80934]	ExcludeHW	#N/A	#N/A	Exclude
AT5G59970	NA	NA	NA	NA	0.000322926	1.2087	0.00952454	Histone H4 [Source:UniProtKB/Swiss-Prot;Acc:P59259]	#N/A	#N/A	ExcludePres	Exclude
AT5G59970	NA	NA	NA	NA	0.000322926	1.2087	0.00952454	Histone H4 [Source:UniProtKB/Swiss-Prot;Acc:P59259]	#N/A	#N/A	ExcludePres	Exclude
AT5G59970	NA	NA	NA	NA	0.000322926	1.2087	0.00952454	Histone H4 [Source:UniProtKB/Swiss-Prot;Acc:P59259]	#N/A	#N/A	ExcludePres	Exclude
AT5G59970	NA	NA	NA	NA	0.000322926	1.2087	0.00952454	Histone H4 [Source:UniProtKB/Swiss-Prot;Acc:P59259]	#N/A	#N/A	ExcludePres	Exclude
AT5G59970	NA	NA	NA	NA	0.000322926	1.2087	0.00952454	Histone H4 [Source:UniProtKB/Swiss-Prot;Acc:P59259]	#N/A	#N/A	ExcludePres	Exclude
AT5G59970	NA	NA	NA	NA	0.000322926	1.2087	0.00952454	Histone H4 [Source:UniProtKB/Swiss-Prot;Acc:P59259]	#N/A	#N/A	ExcludePres	Exclude
AT5G59970	NA	NA	NA	NA	0.000322926	1.2087	0.00952454	Histone H4 [Source:UniProtKB/Swiss-Prot;Acc:P59259]	#N/A	#N/A	ExcludePres	Exclude
AT5G59970	NA	NA	NA	NA	0.000322926	1.2087	0.00952454	Histone H4 [Source:UniProtKB/Swiss-Prot;Acc:P59259]	#N/A	#N/A	ExcludePres	Exclude
AT5G20740	NA	NA	NA	NA	0.000130615	1.20988	0.0048204	Plant invertase/pectin methylesterase inhibitor superfamily protein [Source:TAIR;Acc:AT5G20740]	#N/A	#N/A	#N/A	#N/A
AT5G40160	NA	NA	NA	NA	5.16055e-05	1.21014	0.00242297	Ankyrin repeat domain-containing protein EMB506, chloroplastic [Source:UniProtKB/Swiss-Prot;Acc:Q9SQK3]	#N/A	#N/A	#N/A	#N/A
AT4G29400	NA	NA	NA	NA	4.97257e-06	1.21095	0.000404415	Protein of unknown function (DUF3531) [Source:TAIR;Acc:AT4G29400]	#N/A	#N/A	#N/A	#N/A
AT5G06870	NA	NA	NA	NA	0.000481697	1.21145	0.0128586	Polygalacturonase inhibitor 2 [Source:UniProtKB/Swiss-Prot;Acc:Q9M5J8]	#N/A	#N/A	#N/A	#N/A
AT5G47500	NA	NA	NA	NA	0.000355106	1.21187	0.0101858	Probable pectinesterase 68 [Source:UniProtKB/Swiss-Prot;Acc:Q8LPF3]	#N/A	#N/A	#N/A	#N/A
AT2G41950	NA	NA	NA	NA	1.09148e-05	1.21242	0.000738833	unknown protein; FUNCTIONS IN: molecular_function unknown; INVOLVED IN: biological_process unknown; LOCATED IN: chloroplast, plant-type cell wall; EXPRESSED IN: 22 plant structures; EXPRESSED DURING: 13 growth stages; Has 53 Blast hits to 53 protein /.../4 species: Archae - 0; Bacteria - 27; Metazoa - 0; Fungi - 0; Plants - 26; Viruses - 0; Other Eukaryotes - 0 (source: NCBI BLink). [Source:TAIR;…	#N/A	#N/A	#N/A	#N/A
AT5G05410	NA	NA	NA	NA	0.000144918	1.21403	0.0051915	Dehydration-responsive element-binding protein 2A [Source:UniProtKB/Swiss-Prot;Acc:O82132]	#N/A	#N/A	ExcludePres	Exclude
AT4G33030	NA	NA	NA	NA	0.000279068	1.21453	0.00851439	UDP-sulfoquinovose synthase, chloroplastic [Source:UniProtKB/Swiss-Prot;Acc:O48917]	#N/A	#N/A	ExcludePres	Exclude
AT5G19220	NA	NA	NA	NA	0.000190959	1.21618	0.00639123	Glucose-1-phosphate adenylyltransferase large subunit 1, chloroplastic [Source:UniProtKB/Swiss-Prot;Acc:P55229]	#N/A	#N/A	#N/A	#N/A
AT2G44040	NA	NA	NA	NA	3.1972e-06	1.21629	0.000280717	4-hydroxy-tetrahydrodipicolinate reductase 1, chloroplastic [Source:UniProtKB/Swiss-Prot;Acc:O80574]	#N/A	#N/A	#N/A	#N/A
AT2G17845	NA	NA	NA	NA	0.00145019	1.21896	0.0285333	NAD(P)-binding Rossmann-fold superfamily protein [Source:TAIR;Acc:AT2G17845]	#N/A	#N/A	#N/A	#N/A
AT5G13220	NA	NA	NA	NA	9.69809e-05	1.21942	0.00391484	Protein TIFY 9 [Source:UniProtKB/Swiss-Prot;Acc:Q93ZM9]	#N/A	#N/A	#N/A	#N/A
AT5G48470	NA	NA	NA	NA	8.84477e-07	1.22083	0.000100609	unknown protein; FUNCTIONS IN: molecular_function unknown; INVOLVED IN: biological_process unknown; LOCATED IN: chloroplast; EXPRESSED IN: 22 plant structures; EXPRESSED DURING: 13 growth stages; Has 30201 Blast hits to 17322 proteins in 780 species /.../ae - 12; Bacteria - 1396; Metazoa - 17338; Fungi - 3422; Plants - 5037; Viruses - 0; Other Eukaryotes - 2996 (source: NCBI BLink). [Source:TAIR;…	#N/A	#N/A	#N/A	#N/A
AT4G01883	NA	NA	NA	NA	9.92661e-05	1.22121	0.00398763	Polyketide cyclase / dehydrase and lipid transport protein [Source:TAIR;Acc:AT4G01883]	#N/A	#N/A	#N/A	#N/A
AT2G21530	NA	NA	NA	NA	3.35794e-05	1.22125	0.00175317	SMAD/FHA domain-containing protein [Source:TAIR;Acc:AT2G21530]	#N/A	#N/A	#N/A	#N/A
AT5G35630	NA	NA	NA	NA	1.54815e-05	1.22598	0.00096507	Glutamine synthetase, chloroplastic/mitochondrial [Source:UniProtKB/Swiss-Prot;Acc:Q43127]	#N/A	#N/A	#N/A	#N/A
AT1G74730	NA	NA	NA	NA	1.62506e-05	1.22629	0.00100356	Protein of unknown function (DUF1118) [Source:TAIR;Acc:AT1G74730]	#N/A	#N/A	#N/A	#N/A
AT2G10940	NA	NA	NA	NA	8.43241e-05	1.22682	0.00351981	Bifunctional inhibitor/lipid-transfer protein/seed storage 2S albumin superfamily protein [Source:TAIR;Acc:AT2G10940]	#N/A	#N/A	#N/A	#N/A
AT2G04530	NA	NA	NA	NA	2.031e-06	1.22685	0.000199489	Ribonuclease Z, chloroplastic [Source:UniProtKB/Swiss-Prot;Acc:Q8L633]	#N/A	#N/A	#N/A	#N/A
AT3G23730	NA	NA	NA	NA	0.000351713	1.22707	0.0101147	Probable xyloglucan endotransglucosylase/hydrolase protein 16 [Source:UniProtKB/Swiss-Prot;Acc:Q8LG58]	#N/A	#N/A	ExcludeHW	Exclude
AT1G17650	NA	NA	NA	NA	1.8964e-07	1.22813	2.9333e-05	Glyoxylate/succinic semialdehyde reductase 2, chloroplastic [Source:UniProtKB/Swiss-Prot;Acc:F4I907]	#N/A	#N/A	#N/A	#N/A
AT4G14560	NA	NA	NA	NA	0.000268418	1.22861	0.00828815	Auxin-responsive protein IAA1 [Source:UniProtKB/Swiss-Prot;Acc:P49677]	#N/A	#N/A	ExcludeHW	Exclude
AT1G26560	NA	NA	NA	NA	6.73106e-05	1.22925	0.0029747	Beta-glucosidase 40 [Source:UniProtKB/Swiss-Prot;Acc:Q9FZE0]	#N/A	#N/A	ExcludeHW	Exclude
AT3G52150	NA	NA	NA	NA	1.14256e-05	1.23115	0.000761258	RNA-binding (RRM/RBD/RNP motifs) family protein [Source:TAIR;Acc:AT3G52150]	#N/A	#N/A	#N/A	#N/A
AT3G51820	NA	NA	NA	NA	2.74922e-06	1.2339	0.000252083	Chlorophyll synthase, chloroplastic [Source:UniProtKB/Swiss-Prot;Acc:Q38833]	#N/A	#N/A	#N/A	#N/A
AT5G45390	NA	NA	NA	NA	4.67893e-06	1.23417	0.000385267	ATP-dependent Clp protease proteolytic subunit 4, chloroplastic [Source:UniProtKB/Swiss-Prot;Acc:Q94B60]	#N/A	#N/A	#N/A	#N/A
AT3G22880	NA	NA	NA	NA	2.87039e-05	1.23451	0.00155504	Meiotic recombination protein DMC1 homolog [Source:UniProtKB/Swiss-Prot;Acc:Q39009]	#N/A	#N/A	#N/A	#N/A
AT2G33530	NA	NA	NA	NA	4.92663e-05	1.2367	0.00233634	Serine carboxypeptidase-like 46 [Source:UniProtKB/Swiss-Prot;Acc:Q8VY01]	#N/A	#N/A	#N/A	#N/A
AT2G04039	NA	NA	NA	NA	1.18957e-05	1.23729	0.000784384	unknown protein; FUNCTIONS IN: molecular_function unknown; LOCATED IN: chloroplast; EXPRESSED IN: 21 plant structures; EXPRESSED DURING: 13 growth stages; CONTAINS InterPro DOMAIN/s: Protein of unknown function DUF2996 (InterPro:IPR021374); Has 159 /.../hits to 159 proteins in 52 species: Archae - 0; Bacteria - 76; Metazoa - 0; Fungi - 0; Plants - 38; Viruses - 0; Other Eukaryotes - 45 (source: N…	#N/A	#N/A	ExcludeHW	Exclude
AT5G01220	NA	NA	NA	NA	2.68964e-05	1.23807	0.00149009	Sulfoquinovosyl transferase SQD2 [Source:UniProtKB/Swiss-Prot;Acc:Q8S4F6]	#N/A	#N/A	#N/A	#N/A
AT3G20370	NA	NA	NA	NA	3.12336e-05	1.23838	0.0016489	TRAF-like family protein [Source:TAIR;Acc:AT3G20370]	#N/A	#N/A	#N/A	#N/A
AT2G45190	NA	NA	NA	NA	1.74411e-05	1.24015	0.0010687	Axial regulator YABBY 1 [Source:UniProtKB/Swiss-Prot;Acc:O22152]	#N/A	#N/A	#N/A	#N/A
AT3G62100	NA	NA	NA	NA	0.00284431	1.2412	0.0464701	Auxin-responsive protein IAA30 [Source:UniProtKB/Swiss-Prot;Acc:Q9M1R4]	#N/A	#N/A	ExcludeHW	Exclude
AT4G13790	NA	NA	NA	NA	0.00024644	1.24132	0.00776896	SAUR-like auxin-responsive protein family [Source:TAIR;Acc:AT4G13790]	#N/A	#N/A	ExcludeHW	Exclude
AT3G06730	NA	NA	NA	NA	2.13782e-05	1.24236	0.00125691	Thioredoxin-like protein CITRX, chloroplastic [Source:UniProtKB/Swiss-Prot;Acc:Q9M7X9]	#N/A	#N/A	#N/A	#N/A
AT1G35180	NA	NA	NA	NA	0.00156452	1.24399	0.0301164	TRAM, LAG1 and CLN8 (TLC) lipid-sensing domain containing protein [Source:TAIR;Acc:AT1G35180]	#N/A	#N/A	#N/A	#N/A
AT3G59010	NA	NA	NA	NA	8.40871e-05	1.24647	0.00351435	Probable pectinesterase/pectinesterase inhibitor 35 [Source:UniProtKB/Swiss-Prot;Acc:Q9LYT5]	#N/A	#N/A	ExcludeHW	Exclude
AT1G29460	NA	NA	NA	NA	0.000393054	1.24912	0.0110916	Auxin-responsive protein SAUR65 [Source:UniProtKB/Swiss-Prot;Acc:Q0WPR6]	#N/A	#N/A	ExcludeHW	Exclude
AT1G54050	NA	NA	NA	NA	0.00133375	1.25065	0.0268706	17.4 kDa class III heat shock protein [Source:UniProtKB/Swiss-Prot;Acc:Q9SYG1]	#N/A	#N/A	ExcludeHW	Exclude
AT3G17790	NA	NA	NA	NA	8.06772e-06	1.25161	0.000592128	Purple acid phosphatase 17 [Source:UniProtKB/Swiss-Prot;Acc:Q9SCX8]	#N/A	#N/A	ExcludePres	Exclude
AT5G50335	NA	NA	NA	NA	0.00200677	1.25189	0.0364178	unknown protein; Has 30201 Blast hits to 17322 proteins in 780 species: Archae - 12; Bacteria - 1396; Metazoa - 17338; Fungi - 3422; Plants - 5037; Viruses - 0; Other Eukaryotes - 2996 (source: NCBI BLink). [Source:TAIR;Acc:AT5G50335]	#N/A	#N/A	#N/A	#N/A
AT2G20570	NA	NA	NA	NA	4.26447e-07	1.25271	5.66152e-05	Transcription activator GLK1 [Source:UniProtKB/Swiss-Prot;Acc:Q9SIV3]	#N/A	#N/A	#N/A	#N/A
AT3G11090	NA	NA	NA	NA	0.00291178	1.25287	0.0473626	LOB domain-containing protein 21 [Source:UniProtKB/Swiss-Prot;Acc:Q9SRL8]	#N/A	#N/A	#N/A	#N/A
AT5G51100	NA	NA	NA	NA	6.41401e-07	1.25394	7.83433e-05	Superoxide dismutase [Fe] 2, chloroplastic [Source:UniProtKB/Swiss-Prot;Acc:Q9LU64]	#N/A	#N/A	#N/A	#N/A
AT5G55730	NA	NA	NA	NA	4.4453e-06	1.25714	0.000371575	Fasciclin-like arabinogalactan protein 1 [Source:UniProtKB/Swiss-Prot;Acc:Q9FM65]	#N/A	#N/A	#N/A	#N/A
AT2G21590	NA	NA	NA	NA	0.000329073	1.25948	0.00964806	Probable glucose-1-phosphate adenylyltransferase large subunit, chloroplastic [Source:UniProtKB/Swiss-Prot;Acc:Q9SIK1]	#N/A	#N/A	#N/A	#N/A
AT2G47780	NA	NA	NA	NA	7.53505e-07	1.26231	9.03687e-05	REF/SRPP-like protein At2g47780 [Source:UniProtKB/Swiss-Prot;Acc:O82246]	#N/A	#N/A	#N/A	#N/A
AT1G55200	NA	NA	NA	NA	0.000136829	1.26306	0.0050157	Protein kinase protein with adenine nucleotide alpha hydrolases-like domain [Source:TAIR;Acc:AT1G55200]	#N/A	#N/A	#N/A	#N/A
AT1G56050	NA	NA	NA	NA	1.26553e-05	1.26444	0.000821378	GTP-binding protein-related [Source:TAIR;Acc:AT1G56050]	#N/A	#N/A	#N/A	#N/A
AT1G49430	NA	NA	NA	NA	1.38512e-06	1.2665	0.000143727	Long chain acyl-CoA synthetase 2 [Source:UniProtKB/Swiss-Prot;Acc:Q9XIA9]	#N/A	#N/A	#N/A	#N/A
AT5G10100	NA	NA	NA	NA	9.63667e-06	1.2673	0.000670133	Probable trehalose-phosphate phosphatase I [Source:UniProtKB/Swiss-Prot;Acc:F4KFG5]	#N/A	#N/A	ExcludePres	Exclude
AT1G55320	NA	NA	NA	NA	2.32179e-07	1.26781	3.47754e-05	Probable acyl-activating enzyme 18, peroxisomal [Source:UniProtKB/Swiss-Prot;Acc:Q84P17]	#N/A	#N/A	#N/A	#N/A
AT2G34150	NA	NA	NA	NA	1.17673e-05	1.27223	0.000777462	Protein SCAR1 [Source:UniProtKB/Swiss-Prot;Acc:Q6AWX6]	#N/A	#N/A	ExcludeHW	Exclude
AT5G17010	NA	NA	NA	NA	1.2522e-07	1.27281	2.06774e-05	D-xylose-proton symporter-like 2 [Source:UniProtKB/Swiss-Prot;Acc:Q6AWX0]	#N/A	#N/A	#N/A	#N/A
AT1G62780	NA	NA	NA	NA	1.13688e-05	1.27304	0.000760237	unknown protein; FUNCTIONS IN: molecular_function unknown; INVOLVED IN: biological_process unknown; LOCATED IN: chloroplast, chloroplast stroma; EXPRESSED IN: 22 plant structures; EXPRESSED DURING: 14 growth stages; Has 94 Blast hits to 94 proteins /.../species: Archae - 6; Bacteria - 10; Metazoa - 21; Fungi - 2; Plants - 48; Viruses - 0; Other Eukaryotes - 7 (source: NCBI BLink). [Source:TAIR;Ac…	#N/A	#N/A	#N/A	#N/A
AT3G02870	NA	NA	NA	NA	2.76794e-05	1.27482	0.00151943	Inositol-phosphate phosphatase [Source:UniProtKB/Swiss-Prot;Acc:Q9M8S8]	#N/A	#N/A	#N/A	#N/A
AT5G27290	NA	NA	NA	NA	0.000307252	1.27488	0.00918732	unknown protein; LOCATED IN: chloroplast; EXPRESSED IN: 22 plant structures; EXPRESSED DURING: 13 growth stages; BEST Arabidopsis thaliana protein match is: unknown protein (TAIR:AT1G54680.3); Has 30201 Blast hits to 17322 proteins in 780 species: A /.../- 12; Bacteria - 1396; Metazoa - 17338; Fungi - 3422; Plants - 5037; Viruses - 0; Other Eukaryotes - 2996 (source: NCBI BLink). [Source:TAIR;Acc…	#N/A	#N/A	#N/A	#N/A
AT4G23680	NA	NA	NA	NA	3.26467e-05	1.27543	0.00171803	Polyketide cyclase/dehydrase and lipid transport superfamily protein [Source:TAIR;Acc:AT4G23680]	#N/A	#N/A	#N/A	#N/A
AT2G46192	NA	NA	NA	NA	4.13172e-05	1.28133	0.0020566	other RNA [Source:TAIR;Acc:AT2G46192]	#N/A	#N/A	#N/A	#N/A
AT1G20020	NA	NA	NA	NA	5.49538e-06	1.28176	0.000437266	Ferredoxin--NADP reductase, leaf isozyme 2, chloroplastic [Source:UniProtKB/Swiss-Prot;Acc:Q8W493]	#N/A	#N/A	#N/A	#N/A
AT4G14980	NA	NA	NA	NA	1.58993e-05	1.28278	0.000987396	Cysteine/Histidine-rich C1 domain family protein [Source:TAIR;Acc:AT4G14980]	#N/A	#N/A	#N/A	#N/A
AT4G02790	NA	NA	NA	NA	3.36471e-06	1.28367	0.000294644	DAR GTPase 3, chloroplastic [Source:UniProtKB/Swiss-Prot;Acc:Q8H1F6]	#N/A	#N/A	#N/A	#N/A
AT2G33330	NA	NA	NA	NA	9.83583e-05	1.28961	0.00396077	Cysteine-rich repeat secretory protein 11 [Source:UniProtKB/Swiss-Prot;Acc:O22784]	#N/A	#N/A	#N/A	#N/A
AT3G23530	NA	NA	NA	NA	4.40076e-07	1.29039	5.78574e-05	Cyclopropane-fatty-acyl-phospholipid synthase [Source:TAIR;Acc:AT3G23530]	#N/A	#N/A	#N/A	#N/A
AT4G18390	NA	NA	NA	NA	4.1e-08	1.29061	8.06792e-06	Transcription factor TCP2 [Source:UniProtKB/Swiss-Prot;Acc:Q93V43]	#N/A	#N/A	#N/A	#N/A
AT2G26440	NA	NA	NA	NA	1.16062e-07	1.29063	1.94029e-05	Probable pectinesterase/pectinesterase inhibitor 12 [Source:UniProtKB/Swiss-Prot;Acc:O48711]	#N/A	#N/A	#N/A	#N/A
AT4G16140	NA	NA	NA	NA	3.69382e-06	1.29249	0.00031924	proline-rich family protein [Source:TAIR;Acc:AT4G16140]	#N/A	#N/A	#N/A	#N/A
AT5G23060	NA	NA	NA	NA	2.4872e-05	1.29391	0.00140493	Calcium sensing receptor, chloroplastic [Source:UniProtKB/Swiss-Prot;Acc:Q9FN48]	#N/A	#N/A	#N/A	#N/A
AT1G65620	NA	NA	NA	NA	9.07031e-05	1.29565	0.0037204	LOB domain-containing protein 6 [Source:UniProtKB/Swiss-Prot;Acc:O04479]	#N/A	#N/A	#N/A	#N/A
AT3G61870	NA	NA	NA	NA	7.24111e-06	1.29723	0.000544745	unknown protein; FUNCTIONS IN: molecular_function unknown; INVOLVED IN: biological_process unknown; LOCATED IN: chloroplast, chloroplast inner membrane; EXPRESSED IN: 23 plant structures; EXPRESSED DURING: 14 growth stages; Has 35333 Blast hits to 3 /.../roteins in 2444 species: Archae - 798; Bacteria - 22429; Metazoa - 974; Fungi - 991; Plants - 531; Viruses - 0; Other Eukaryotes - 9610 (source:…	#N/A	#N/A	#N/A	#N/A
AT5G02240	NA	NA	NA	NA	1.27669e-06	1.29775	0.000134585	Uncharacterized protein At5g02240 [Source:UniProtKB/Swiss-Prot;Acc:Q94EG6]	#N/A	#N/A	#N/A	#N/A
AT5G15960	NA	NA	NA	NA	6.56106e-07	1.29984	7.98447e-05	Stress-induced protein KIN1 [Source:UniProtKB/Swiss-Prot;Acc:P18612]	#N/A	#N/A	ExcludePres	Exclude
AT5G20790	NA	NA	NA	NA	0.00171137	1.30047	0.0322597	unknown protein; FUNCTIONS IN: molecular_function unknown; INVOLVED IN: biological_process unknown; LOCATED IN: endomembrane system; EXPRESSED IN: 11 plant structures; EXPRESSED DURING: LP.04 four leaves visible, 4 anthesis, petal differentiation an /.../nsion stage; BEST Arabidopsis thaliana protein match is: unknown protein (TAIR:AT3G43110.1); Has 30201 Blast hits to 17322 proteins in 780 speci…	#N/A	#N/A	#N/A	#N/A
AT3G02830	NA	NA	NA	NA	9.11214e-06	1.30088	0.000644394	Zinc finger CCCH domain-containing protein 33 [Source:UniProtKB/Swiss-Prot;Acc:Q8GXX7]	#N/A	#N/A	#N/A	#N/A
AT4G39330	NA	NA	NA	NA	1.46365e-05	1.3028	0.000922822	Probable cinnamyl alcohol dehydrogenase 9 [Source:UniProtKB/Swiss-Prot;Acc:P42734]	#N/A	#N/A	IncludeHW	IncludeHW
AT4G16980	NA	NA	NA	NA	0.000196065	1.3043	0.00652912	arabinogalactan-protein family [Source:TAIR;Acc:AT4G16980]	#N/A	#N/A	#N/A	#N/A
AT5G02890	NA	NA	NA	NA	4.35924e-08	1.30474	8.488e-06	HXXXD-type acyl-transferase family protein [Source:TAIR;Acc:AT5G02890]	#N/A	#N/A	#N/A	#N/A
AT4G30650	NA	NA	NA	NA	0.000245955	1.3075	0.00776236	UPF0057 membrane protein At4g30650 [Source:UniProtKB/Swiss-Prot;Acc:Q9M095]	#N/A	#N/A	#N/A	#N/A
AT1G11790	NA	NA	NA	NA	5.79675e-07	1.31349	7.29575e-05	Arogenate dehydratase/prephenate dehydratase 1, chloroplastic [Source:UniProtKB/Swiss-Prot;Acc:Q9SA96]	#N/A	#N/A	#N/A	#N/A
AT3G13470	NA	NA	NA	NA	4.48356e-07	1.31555	5.86603e-05	Chaperonin 60 subunit beta 2, chloroplastic [Source:UniProtKB/Swiss-Prot;Acc:Q9LJE4]	#N/A	#N/A	#N/A	#N/A
AT4G25420	NA	NA	NA	NA	7.35629e-05	1.31703	0.00316651	Gibberellin 20 oxidase 1 [Source:UniProtKB/Swiss-Prot;Acc:Q39110]	#N/A	#N/A	ExcludeHW	Exclude
AT3G48350	NA	NA	NA	NA	2.17163e-07	1.31831	3.29738e-05	KDEL-tailed cysteine endopeptidase CEP3 [Source:UniProtKB/Swiss-Prot;Acc:Q9STL5]	#N/A	#N/A	#N/A	#N/A
AT5G53880	NA	NA	NA	NA	0.000738449	1.31832	0.0175347	unknown protein; FUNCTIONS IN: molecular_function unknown; INVOLVED IN: biological_process unknown; LOCATED IN: mitochondrion, plasma membrane; EXPRESSED IN: 23 plant structures; EXPRESSED DURING: 13 growth stages; Has 30201 Blast hits to 17322 prot /.../n 780 species: Archae - 12; Bacteria - 1396; Metazoa - 17338; Fungi - 3422; Plants - 5037; Viruses - 0; Other Eukaryotes - 2996 (source: NCBI BL…	#N/A	#N/A	#N/A	#N/A
AT1G45191	NA	NA	NA	NA	0.00246471	1.32656	0.0419027	Glycosyl hydrolase superfamily protein [Source:TAIR;Acc:AT1G45191]	#N/A	#N/A	#N/A	#N/A
AT2G42130	NA	NA	NA	NA	2.52882e-07	1.32996	3.67133e-05	Probable plastid-lipid-associated protein 13, chloroplastic [Source:UniProtKB/Swiss-Prot;Acc:Q8S9M1]	#N/A	#N/A	#N/A	#N/A
AT2G21370	NA	NA	NA	NA	0.00135919	1.33159	0.027234	xylulose kinase-1 [Source:TAIR;Acc:AT2G21370]	#N/A	#N/A	#N/A	#N/A
AT3G21560	NA	NA	NA	NA	2.78737e-09	1.33802	8.46467e-07	UDP-glycosyltransferase 84A2 [Source:UniProtKB/Swiss-Prot;Acc:Q9LVF0]	#N/A	#N/A	#N/A	#N/A
AT4G09750	NA	NA	NA	NA	0.00204854	1.3408	0.0369216	NAD(P)-binding Rossmann-fold superfamily protein [Source:TAIR;Acc:AT4G09750]	#N/A	#N/A	#N/A	#N/A
AT5G15780	NA	NA	NA	NA	3.08e-07	1.34133	4.29799e-05	Pollen Ole e 1 allergen and extensin family protein [Source:TAIR;Acc:AT5G15780]	#N/A	#N/A	#N/A	#N/A
AT2G32990	NA	NA	NA	NA	7.42188e-06	1.3446	0.000555818	Endoglucanase 11 [Source:UniProtKB/Swiss-Prot;Acc:O48766]	#N/A	#N/A	#N/A	#N/A
AT5G67070	NA	NA	NA	NA	1.68499e-08	1.34599	4.04167e-06	Protein RALF-like 34 [Source:UniProtKB/Swiss-Prot;Acc:Q9FHA6]	#N/A	#N/A	#N/A	#N/A
AT1G03630	NA	NA	NA	NA	9.6365e-06	1.34692	0.000670133	Protochlorophyllide reductase C, chloroplastic [Source:UniProtKB/Swiss-Prot;Acc:O48741]	#N/A	#N/A	#N/A	#N/A
AT3G62030	NA	NA	NA	NA	1.24032e-06	1.35002	0.000131589	Peptidyl-prolyl cis-trans isomerase CYP20-3, chloroplastic [Source:UniProtKB/Swiss-Prot;Acc:P34791]	#N/A	#N/A	#N/A	#N/A
AT1G06360	NA	NA	NA	NA	4.04776e-08	1.35085	8.06792e-06	Delta-9 desaturase-like 5 protein [Source:UniProtKB/Swiss-Prot;Acc:Q9LMI3]	#N/A	#N/A	#N/A	#N/A
AT2G31380	NA	NA	NA	NA	0.0024888	1.35439	0.0421821	B-box zinc finger protein 25 [Source:UniProtKB/Swiss-Prot;Acc:Q9SID1]	#N/A	#N/A	#N/A	#N/A
AT3G48460	NA	NA	0.00622532	0.365124	1.31862e-06	1.35547	0.000138564	GDSL esterase/lipase At3g48460 [Source:UniProtKB/Swiss-Prot;Acc:Q9STM6]	#N/A	ExcludePres	#N/A	Exclude
AT4G02700	NA	NA	NA	NA	8.7832e-07	1.35703	0.000100609	Sulfate transporter 3.2 [Source:UniProtKB/Swiss-Prot;Acc:O04289]	#N/A	#N/A	IncludeHW	IncludeHW
AT3G48700	NA	NA	NA	NA	0.000101495	1.35778	0.00404769	Probable carboxylesterase 13 [Source:UniProtKB/Swiss-Prot;Acc:Q9SMM9]	#N/A	#N/A	ExcludeHW	Exclude
AT5G13140	NA	NA	NA	NA	2.84813e-07	1.3594	4.02888e-05	Pollen Ole e 1 allergen and extensin family protein [Source:TAIR;Acc:AT5G13140]	#N/A	#N/A	#N/A	#N/A
AT5G17050	NA	NA	NA	NA	2.08437e-08	1.36061	4.72566e-06	UDP-glycosyltransferase 78D2 [Source:UniProtKB/Swiss-Prot;Acc:Q9LFJ8]	#N/A	#N/A	#N/A	#N/A
AT5G23820	NA	NA	NA	NA	5.92332e-05	1.36372	0.00271113	MD-2-related lipid recognition domain-containing protein [Source:TAIR;Acc:AT5G23820]	#N/A	#N/A	#N/A	#N/A
AT3G55720	NA	NA	NA	NA	2.41587e-08	1.36648	5.29588e-06	Protein of unknown function (DUF620) [Source:TAIR;Acc:AT3G55720]	#N/A	#N/A	ExcludeHW	Exclude
AT4G36110	NA	NA	NA	NA	5.31606e-06	1.36898	0.000427104	SAUR-like auxin-responsive protein family [Source:TAIR;Acc:AT4G36110]	#N/A	#N/A	#N/A	#N/A
AT4G17600	NA	NA	NA	NA	1.23616e-05	1.37174	0.000808656	Chlorophyll A-B binding family protein [Source:TAIR;Acc:AT4G17600]	#N/A	#N/A	#N/A	#N/A
AT1G53520	NA	NA	NA	NA	8.652e-06	1.37176	0.000617087	Fatty-acid-binding protein 3 [Source:UniProtKB/Swiss-Prot;Acc:Q9C8L2]	#N/A	#N/A	#N/A	#N/A
AT1G30100	NA	NA	NA	NA	0.000238279	1.37238	0.00760714	Probable 9-cis-epoxycarotenoid dioxygenase NCED5, chloroplastic [Source:UniProtKB/Swiss-Prot;Acc:Q9C6Z1]	#N/A	#N/A	ExcludeHW	Exclude
AT2G06200	NA	NA	NA	NA	2.69161e-07	1.38368	3.8403e-05	Growth-regulating factor 6 [Source:UniProtKB/Swiss-Prot;Acc:Q9ZQ12]	#N/A	#N/A	#N/A	#N/A
AT2G27402	NA	NA	NA	NA	5.00965e-05	1.38405	0.00236554	BEST Arabidopsis thaliana protein match is: plastid transcriptionally active 18 (TAIR:AT2G32180.1); Has 35333 Blast hits to 34131 proteins in 2444 species: Archae - 798; Bacteria - 22429; Metazoa - 974; Fungi - 991; Plants - 531; Viruses - 0; Other /.../otes - 9610 (source: NCBI BLink). [Source:TAIR;Acc:AT2G27402]	#N/A	#N/A	#N/A	#N/A
AT1G09750	NA	NA	NA	NA	3.59342e-06	1.38429	0.000313016	Eukaryotic aspartyl protease family protein [Source:TAIR;Acc:AT1G09750]	#N/A	#N/A	ExcludeHW	Exclude
AT4G31800	NA	NA	NA	NA	9.56431e-08	1.38541	1.64035e-05	WRKY transcription factor 18 [Source:UniProtKB/Swiss-Prot;Acc:Q9C5T4]	#N/A	#N/A	#N/A	#N/A
AT5G41050	NA	NA	NA	NA	0.000202559	1.38642	0.00671835	Pollen Ole e 1 allergen and extensin family protein [Source:TAIR;Acc:AT5G41050]	#N/A	#N/A	#N/A	#N/A
AT2G47010	NA	NA	NA	NA	2.91404e-07	1.38665	4.10458e-05	unknown protein; FUNCTIONS IN: molecular_function unknown; INVOLVED IN: biological_process unknown; LOCATED IN: endomembrane system; EXPRESSED IN: 17 plant structures; EXPRESSED DURING: 10 growth stages; BEST Arabidopsis thaliana protein match is: u /.../ protein (TAIR:AT1G17030.1); Has 72 Blast hits to 72 proteins in 13 species: Archae - 0; Bacteria - 0; Metazoa - 0; Fungi - 0; Plants - 71; Viru…	#N/A	#N/A	IncludeHW	IncludeHW
AT3G28460	NA	NA	NA	NA	6.12089e-07	1.38812	7.53188e-05	methyltransferases [Source:TAIR;Acc:AT3G28460]	#N/A	#N/A	#N/A	#N/A
AT3G05660	NA	NA	NA	NA	0.000151716	1.38977	0.00535962	receptor like protein 33 [Source:TAIR;Acc:AT3G05660]	#N/A	#N/A	#N/A	#N/A
AT1G70270	NA	NA	NA	NA	0.000114727	1.39237	0.00443643	unknown protein; BEST Arabidopsis thaliana protein match is: unknown protein (TAIR:AT1G23965.1); Has 20 Blast hits to 20 proteins in 7 species: Archae - 0; Bacteria - 0; Metazoa - 0; Fungi - 0; Plants - 20; Viruses - 0; Other Eukaryotes - 0 (source: /.../BLink). [Source:TAIR;Acc:AT1G70270]	#N/A	#N/A	ExcludeHW	Exclude
AT5G49170	NA	NA	NA	NA	1.28529e-05	1.39602	0.000829328	unknown protein; BEST Arabidopsis thaliana protein match is: unknown protein (TAIR:AT3G06840.1); Has 1807 Blast hits to 1807 proteins in 277 species: Archae - 0; Bacteria - 0; Metazoa - 736; Fungi - 347; Plants - 385; Viruses - 0; Other Eukaryotes - /.../source: NCBI BLink). [Source:TAIR;Acc:AT5G49170]	#N/A	#N/A	IncludeHW	IncludeHW
AT1G66940	NA	NA	NA	NA	6.05346e-07	1.39774	7.53188e-05	protein kinase-related [Source:TAIR;Acc:AT1G66940]	#N/A	#N/A	#N/A	#N/A
AT1G19670	NA	NA	NA	NA	4.8287e-05	1.40074	0.00229978	Chlorophyllase-1 [Source:UniProtKB/Swiss-Prot;Acc:O22527]	#N/A	#N/A	#N/A	#N/A
AT1G14120	NA	NA	NA	NA	0.00016406	1.40121	0.00571036	2-oxoglutarate (2OG) and Fe(II)-dependent oxygenase superfamily protein [Source:TAIR;Acc:AT1G14120]	#N/A	#N/A	ExcludeHW	Exclude
AT2G16430	NA	NA	NA	NA	9.77731e-07	1.40276	0.000108969	Purple acid phosphatase 10 [Source:UniProtKB/Swiss-Prot;Acc:Q9SIV9]	#N/A	#N/A	#N/A	#N/A
AT1G13420	NA	NA	NA	NA	5.92635e-06	1.40405	0.000465958	Cytosolic sulfotransferase 8 [Source:UniProtKB/Swiss-Prot;Acc:Q9FX56]	#N/A	#N/A	#N/A	#N/A
AT3G10840	NA	NA	NA	NA	9.55219e-07	1.40439	0.000107182	alpha/beta-Hydrolases superfamily protein [Source:TAIR;Acc:AT3G10840]	#N/A	#N/A	#N/A	#N/A
AT3G05470	NA	NA	NA	NA	7.11347e-09	1.40464	1.93e-06	Formin-like protein 11 [Source:UniProtKB/Swiss-Prot;Acc:Q9MA60]	#N/A	#N/A	#N/A	#N/A
AT1G32900	NA	NA	NA	NA	1.37204e-05	1.40586	0.000875064	Granule-bound starch synthase 1, chloroplastic/amyloplastic [Source:UniProtKB/Swiss-Prot;Acc:Q9MAQ0]	#N/A	#N/A	ExcludePres	Exclude
AT1G18250	NA	NA	NA	NA	1.01013e-05	1.40771	0.000699508	Thaumatin-like protein [Source:UniProtKB/Swiss-Prot;Acc:P50699]	#N/A	#N/A	ExcludeHW	Exclude
AT4G31760	NA	NA	NA	NA	1.94932e-05	1.40855	0.0011647	Peroxidase superfamily protein [Source:TAIR;Acc:AT4G31760]	#N/A	#N/A	#N/A	#N/A
AT3G53900	NA	NA	NA	NA	4.82686e-07	1.41119	6.26564e-05	Uracil phosphoribosyltransferase, chloroplastic [Source:UniProtKB/Swiss-Prot;Acc:Q9M336]	#N/A	#N/A	#N/A	#N/A
AT5G14450	NA	NA	NA	NA	8.98341e-07	1.41143	0.000101835	GDSL esterase/lipase At5g14450 [Source:UniProtKB/Swiss-Prot;Acc:Q9LY84]	#N/A	#N/A	#N/A	#N/A
AT3G12145	NA	NA	NA	NA	6.88661e-05	1.4147	0.00301926	Leucine-rich repeat (LRR) family protein [Source:TAIR;Acc:AT3G12145]	#N/A	#N/A	ExcludePres	Exclude
AT1G69700	NA	NA	NA	NA	1.756e-06	1.41498	0.000178303	HVA22-like protein c [Source:UniProtKB/Swiss-Prot;Acc:Q9S784]	#N/A	#N/A	#N/A	#N/A
AT5G25190	NA	NA	NA	NA	1.902e-06	1.421	0.000191279	Ethylene-responsive transcription factor ERF003 [Source:UniProtKB/Swiss-Prot;Acc:Q94AW5]	#N/A	#N/A	#N/A	#N/A
AT5G20140	NA	NA	NA	NA	1.2556e-07	1.4249	2.06774e-05	SOUL heme-binding family protein [Source:TAIR;Acc:AT5G20140]	#N/A	#N/A	#N/A	#N/A
AT5G21100	NA	NA	NA	NA	2.61479e-07	1.42928	3.76314e-05	Plant L-ascorbate oxidase [Source:TAIR;Acc:AT5G21100]	#N/A	#N/A	#N/A	#N/A
AT5G15970	NA	NA	NA	NA	7.24891e-08	1.4293	1.27631e-05	Stress-induced protein KIN2 [Source:UniProtKB/Swiss-Prot;Acc:P31169]	#N/A	#N/A	ExcludePres	Exclude
AT3G60290	NA	NA	NA	NA	4.38092e-06	1.42976	0.000368053	2-oxoglutarate (2OG) and Fe(II)-dependent oxygenase superfamily protein [Source:TAIR;Acc:AT3G60290]	#N/A	#N/A	#N/A	#N/A
AT4G23990	NA	NA	NA	NA	2.33007e-08	1.43088	5.14185e-06	Cellulose synthase-like protein G3 [Source:UniProtKB/Swiss-Prot;Acc:Q0WVN5]	#N/A	#N/A	#N/A	#N/A
AT5G45960	NA	NA	NA	NA	6.053e-06	1.43119	0.000473662	GDSL esterase/lipase At5g45960 [Source:UniProtKB/Swiss-Prot;Acc:Q9FJ40]	#N/A	#N/A	#N/A	#N/A
AT3G48610	NA	NA	NA	NA	5.63065e-08	1.44265	1.04123e-05	Non-specific phospholipase C6 [Source:UniProtKB/Swiss-Prot;Acc:Q8H965]	#N/A	#N/A	IncludeHW	IncludeHW
AT1G17700	NA	NA	NA	NA	8.323e-06	1.45324	0.000598186	PRA1 family protein F1 [Source:UniProtKB/Swiss-Prot;Acc:Q9FZ63]	#N/A	#N/A	ExcludeHW	Exclude
AT1G60090	NA	NA	NA	NA	9.51243e-09	1.45347	2.44086e-06	Beta-glucosidase 4 [Source:UniProtKB/Swiss-Prot;Acc:Q9ZUI3]	#N/A	#N/A	#N/A	#N/A
AT1G68945	NA	NA	NA	NA	6.10948e-08	1.45531	1.09908e-05	unknown protein; FUNCTIONS IN: molecular_function unknown; INVOLVED IN: biological_process unknown; LOCATED IN: endomembrane system; Has 1 Blast hits to 1 proteins in 1 species: Archae - 0; Bacteria - 0; Metazoa - 0; Fungi - 0; Plants - 1; Viruses - /.../her Eukaryotes - 0 (source: NCBI BLink). [Source:TAIR;Acc:AT1G68945]	#N/A	#N/A	#N/A	#N/A
AT5G23940	NA	NA	NA	NA	3.58233e-07	1.45788	4.85978e-05	BAHD acyltransferase DCR [Source:UniProtKB/Swiss-Prot;Acc:Q9FF86]	#N/A	#N/A	#N/A	#N/A
AT2G27420	NA	NA	NA	NA	0.0003957	1.45902	0.0111378	Cysteine proteinases superfamily protein [Source:TAIR;Acc:AT2G27420]	#N/A	#N/A	#N/A	#N/A
AT2G23910	NA	NA	NA	NA	2.87067e-06	1.46269	0.000258916	NAD(P)-binding Rossmann-fold superfamily protein [Source:TAIR;Acc:AT2G23910]	#N/A	#N/A	#N/A	#N/A
AT1G33811	NA	NA	NA	NA	3.13626e-07	1.46551	4.34365e-05	GDSL esterase/lipase At1g33811 [Source:UniProtKB/Swiss-Prot;Acc:Q8L5Z1]	#N/A	#N/A	#N/A	#N/A
AT2G02500	NA	NA	NA	NA	2.97532e-05	1.46578	0.00159362	2-C-methyl-D-erythritol 4-phosphate cytidylyltransferase, chloroplastic [Source:UniProtKB/Swiss-Prot;Acc:P69834]	#N/A	#N/A	#N/A	#N/A
AT4G21590	NA	NA	NA	NA	0.000236885	1.47015	0.00758796	Endonuclease 3 [Source:UniProtKB/Swiss-Prot;Acc:Q8LDW6]	#N/A	#N/A	#N/A	#N/A
AT3G61490	NA	NA	NA	NA	5.35894e-08	1.485	1.0045e-05	Pectin lyase-like superfamily protein [Source:TAIR;Acc:AT3G61490]	#N/A	#N/A	#N/A	#N/A
AT5G55620	NA	NA	NA	NA	6.84118e-05	1.48526	0.0030073	unknown protein; BEST Arabidopsis thaliana protein match is: unknown protein (TAIR:AT3G09950.1); Has 30201 Blast hits to 17322 proteins in 780 species: Archae - 12; Bacteria - 1396; Metazoa - 17338; Fungi - 3422; Plants - 5037; Viruses - 0; Other Eu /.../es - 2996 (source: NCBI BLink). [Source:TAIR;Acc:AT5G55620]	#N/A	#N/A	ExcludeHW	Exclude
AT1G31800	NA	NA	NA	NA	1.43324e-07	1.49823	2.34687e-05	Protein LUTEIN DEFICIENT 5, chloroplastic [Source:UniProtKB/Swiss-Prot;Acc:Q93VK5]	#N/A	#N/A	#N/A	#N/A
AT2G41090	NA	NA	NA	NA	2.21801e-05	1.49997	0.00129714	Calmodulin-like protein 10 [Source:UniProtKB/Swiss-Prot;Acc:P30187]	#N/A	#N/A	#N/A	#N/A
AT5G44110	NA	NA	NA	NA	1.83474e-07	1.50211	2.8647e-05	ABC transporter I family member 21 [Source:UniProtKB/Swiss-Prot;Acc:Q9XF19]	#N/A	#N/A	#N/A	#N/A
AT5G36120	NA	NA	NA	NA	8.74067e-05	1.50338	0.00361656	cofactor assembly, complex C (B6F) [Source:TAIR;Acc:AT5G36120]	#N/A	#N/A	#N/A	#N/A
AT4G18290	NA	NA	NA	NA	8.53906e-05	1.5046	0.0035509	Potassium channel KAT2 [Source:UniProtKB/Swiss-Prot;Acc:Q38849]	#N/A	#N/A	#N/A	#N/A
AT1G65340	NA	NA	NA	NA	1.37786e-09	1.50591	4.65392e-07	cytochrome P450, family 96, subfamily A, polypeptide 3 [Source:TAIR;Acc:AT1G65340]	#N/A	#N/A	ExcludeHW	Exclude
AT1G55210	NA	NA	NA	NA	1e-09	1.50694	3.62487e-07	Dirigent protein 20 [Source:UniProtKB/Swiss-Prot;Acc:Q9C891]	#N/A	#N/A	#N/A	#N/A
AT3G52180	NA	NA	NA	NA	1.43928e-07	1.51235	2.34687e-05	Phosphoglucan phosphatase DSP4, chloroplastic [Source:UniProtKB/Swiss-Prot;Acc:Q9FEB5]	#N/A	#N/A	#N/A	#N/A
AT5G38980	NA	NA	NA	NA	3.72795e-05	1.51273	0.00190137	unknown protein; FUNCTIONS IN: molecular_function unknown; INVOLVED IN: biological_process unknown; LOCATED IN: endomembrane system; EXPRESSED IN: 22 plant structures; EXPRESSED DURING: 13 growth stages; Has 3 Blast hits to 3 proteins in 1 species: /.../ - 0; Bacteria - 0; Metazoa - 0; Fungi - 0; Plants - 3; Viruses - 0; Other Eukaryotes - 0 (source: NCBI BLink). [Source:TAIR;Acc:AT5G38980]	#N/A	#N/A	#N/A	#N/A
[truncated: 393 more rows]
