# Supplementary material for: Spaceflight induces novel regulatory responses in Arabidopsis seedling as revealed by combined proteomic and transcriptomic analyses
Source: BMC Plant Biol. 2020 May 27;20:237. doi: 10.1186/s12870-020-02392-6 (PMC7251690; doi:10.1186/s12870-020-02392-6)
Supplement: Supplementary file 2 — Additional file 2. [file 12870_2020_2392_MOESM2_ESM.xlsx]

## Sheet: MergedGO
# enriched	GO.Term.Id		RNAUp in Space	RNADown in Space	Protein Up in Space	Protein Down in Space	# ReferenceGenes	GO TermName	GO.Term.Name.RNA_Down	Cluster.Frequency.RNA_Down	Genes.in.Cluster.RNA_Down	Reference.Frequency.RNA_Down	Genes.in.Reference.RNA_Down	p.value.RNA_Down	FDR.RNA_Down	RNADownEnrichment	RNADownGenes	GO.Term.Name.RNA_Up	Cluster.Frequency.RNA_Up	Genes.in.Cluster.RNA_Up	Reference.Frequency.RNA_Up	Genes.in.Reference.RNA_Up	p.value.RNA_Up	FDR.RNA_Up	RNAUpEnrichment	RNAUpGenes	GO.Term.Name.Prot_Down	Cluster.Frequency.Prot_Down	Genes.in.Cluster.Prot_Down	Reference.Frequency.Prot_Down	Genes.in.Reference.Prot_Down	p.value.Prot_Down	FDR.Prot_Down	ProtDownEnrichment	ProtDownGenes	GO.Term.Name.Prot_Up	Cluster.Frequency.Prot_Up	Genes.in.Cluster.Prot_Up	Reference.Frequency.Prot_Up	Genes.in.Reference.Prot_Up	p.value.Prot_Up	FDR.Prot_Up	ProtUpEnrichment	ProtUpGenes
60	GO:0010350		9.04345	0	0	0	25	adaxial/abaxial axis specification	NA	NA	NA	NA	NA	NA	NA	NA	NA	adaxial/abaxial axis specification	0.00750469	4	0.000829848	25	0.000913629	0.0128255	9.04345	AT2G26580,AT2G45190,AT3G11945,AT1G65620	NA	NA	NA	NA	NA	NA	NA	NA	NA	NA	NA	NA	NA	NA	NA	NA	NA	NA
76	GO:0017126		6.45961	0	0	0	35	adaxial/abaxial pattern specification	NA	NA	NA	NA	NA	NA	NA	NA	NA	adaxial/abaxial pattern specification	0.00750469	4	0.00116179	35	0.00328955	0.0339849	6.45961	AT2G26580,AT2G45190,AT3G11945,AT1G65620	NA	NA	NA	NA	NA	NA	NA	NA	NA	NA	NA	NA	NA	NA	NA	NA	NA	NA
91	GO:0030581		0	0	0	7.83002	171	aging	NA	NA	NA	NA	NA	NA	NA	NA	NA	NA	NA	NA	NA	NA	NA	NA	NA	NA	aging	0.0444444	4	0.00567616	171	0.00175447	0.0154254	7.83002	AT1G10670,AT1G20900,AT3G15010,AT4G30270	NA	NA	NA	NA	NA	NA	NA	NA	NA
136	GO:0045900		0	11.7222	0	0	15	amino sugar catabolic process	amino sugar catabolic process	0.00583658	3	0.000497909	15	0.00193043	0.0245781	11.7222	AT2G43610,AT5G24090,AT1G02360	NA	NA	NA	NA	NA	NA	NA	NA	NA	NA	NA	NA	NA	NA	NA	NA	NA	NA	NA	NA	NA	NA	NA	NA	NA	NA	NA
160	GO:0051708		0	7.03331	0	0	25	amino sugar metabolic process	amino sugar metabolic process	0.00583658	3	0.000829848	25	0.00860056	0.0753311	7.03331	AT2G43610,AT5G24090,AT1G02360	NA	NA	NA	NA	NA	NA	NA	NA	NA	NA	NA	NA	NA	NA	NA	NA	NA	NA	NA	NA	NA	NA	NA	NA	NA	NA	NA
171	GO:0071325		0	11.7222	0	0	15	aminoglycan catabolic process	aminoglycan catabolic process	0.00583658	3	0.000497909	15	0.00193043	0.0245781	11.7222	AT2G43610,AT5G24090,AT1G02360	NA	NA	NA	NA	NA	NA	NA	NA	NA	NA	NA	NA	NA	NA	NA	NA	NA	NA	NA	NA	NA	NA	NA	NA	NA	NA	NA
187	GO:0072709		0	9.76848	0	0	18	aminoglycan metabolic process	aminoglycan metabolic process	0.00583658	3	0.000597491	18	0.00333294	0.036112	9.76848	AT2G43610,AT5G24090,AT1G02360	NA	NA	NA	NA	NA	NA	NA	NA	NA	NA	NA	NA	NA	NA	NA	NA	NA	NA	NA	NA	NA	NA	NA	NA	NA	NA	NA
188	GO:0075733		0	0	144.837	0	4	ammonia assimilation cycle	NA	NA	NA	NA	NA	NA	NA	NA	NA	NA	NA	NA	NA	NA	NA	NA	NA	NA	NA	NA	NA	NA	NA	NA	NA	NA	NA	ammonia assimilation cycle	0.0192308	1	0.000132776	4	0.00688956	0.0458839	144.837	AT5G53460
2	GO:0000706		0	1.41688	0	0	2937	aromatic compound biosynthetic process	aromatic compound biosynthetic process	0.138132	71	0.0974905	2937	0.00176392	0.0245781	1.41688	AT3G55990,AT4G27950,AT1G68150,AT1G68880,AT5G58860,AT3G61630,AT3G01970,AT4G12050,AT2G30400,AT1G22770,AT1G13300,AT5G66390,AT5G63160,AT1G80050,AT1G02580,AT1G31050,AT5G46350,AT1G03840,AT3G20640,AT3G04570,AT4G24180,AT5G43540,AT5G65210,AT5G60020,AT2G02820,AT4G37850,AT1G29280,AT1G34670,AT5G59780,AT1G72360,AT3G16340,AT4G00940,AT5G06710,AT4G13620,AT5G05790,AT1G67110,AT5G22890,AT5G07680,AT2G21045,AT2G47270…	NA	NA	NA	NA	NA	NA	NA	NA	NA	NA	NA	NA	NA	NA	NA	NA	NA	NA	NA	NA	NA	NA	NA	NA	NA	NA	NA
3	GO:0000729		5.13833	0	0	0	44	axis specification	NA	NA	NA	NA	NA	NA	NA	NA	NA	axis specification	0.00750469	4	0.00146053	44	0.00752875	0.063714	5.13833	AT2G26580,AT2G45190,AT3G11945,AT1G65620	NA	NA	NA	NA	NA	NA	NA	NA	NA	NA	NA	NA	NA	NA	NA	NA	NA	NA
96	GO:0031115		0	1.26632	0	0	5369	biological regulation	biological regulation	0.225681	116	0.178218	5369	0.00344804	0.037029	1.26632	AT5G06850,AT1G65970,AT4G12050,AT2G30400,AT5G53320,AT3G23430,AT5G44790,AT2G47870,AT2G24762,AT3G04570,AT4G24180,AT1G53940,AT4G37850,AT1G34670,AT5G59780,AT3G63110,AT1G32450,AT5G22890,AT2G47270,AT1G15040,AT5G14070,AT5G10280,AT1G20160,AT1G67030,AT5G65790,AT1G58190,AT4G22810,AT3G48360,AT3G55990,AT4G27950,AT3G02850,AT1G68880,AT3G61630,AT1G13300,AT5G63160,AT4G09420,AT2G42060,AT5G62340,AT5G19040,AT3G13730…	NA	NA	NA	NA	NA	NA	NA	NA	NA	NA	NA	NA	NA	NA	NA	NA	NA	NA	NA	NA	NA	NA	NA	NA	NA	NA	NA
97	GO:0031117		1.42993	0	2.00778	1.56607	5771	biosynthetic process	NA	NA	NA	NA	NA	NA	NA	NA	NA	biosynthetic process	0.273921	146	0.191562	5771	2e-06	6.25e-05	1.42993	AT2G34620,AT1G14440,AT2G39290,AT4G09650,AT5G18660,AT3G23530,AT4G31800,AT3G53900,AT5G62220,AT1G49430,AT5G35630,AT1G66430,AT2G30424,AT2G46970,AT2G41090,AT1G68590,AT1G78570,AT4G37770,AT3G48720,AT3G10520,AT1G53520,AT1G79850,AT2G06200,AT3G10525,AT3G62030,AT2G33450,AT2G22230,AT1G56650,AT2G31380,AT5G20180,AT4G23990,AT3G21730,AT5G65410,AT5G63310,AT5G40950,AT1G14410,AT5G10100,AT4G17600,AT1G21070,AT3G48730…	biosynthetic process	0.3	27	0.191562	5771	0.00888354	0.0402956	1.56607	AT5G14800,AT3G15010,ATCG00120,AT3G43190,AT5G60540,AT4G02930,ATCG00830,AT3G62870,AT3G17390,AT3G55440,AT4G09320,AT1G02500,AT3G49100,AT4G14710,AT1G66070,AT1G09830,AT4G20260,AT3G27830,AT4G16760,AT5G44320,AT1G20900,AT4G00620,AT1G42970,AT1G23870,AT1G48850,AT1G10670,AT1G18070	biosynthetic process	0.384615	20	0.191562	5771	0.00094315	0.0153742	2.00778	AT3G49720,AT5G53460,AT1G76490,AT1G26110,AT2G27860,AT5G61840,AT2G27040,AT4G19710,AT5G39740,AT5G04120,AT2G36390,AT4G02500,AT3G25520,AT4G15560,AT1G18080,AT3G13610,AT2G20610,AT5G22500,AT1G08200,AT5G64300
203	GO:1901881		0	7.6449	0	0	23	branched-chain amino acid biosynthetic process	branched-chain amino acid biosynthetic process	0.00583658	3	0.00076346	23	0.0067912	0.0625905	7.6449	AT5G23020,AT5G14200,AT1G10070	NA	NA	NA	NA	NA	NA	NA	NA	NA	NA	NA	NA	NA	NA	NA	NA	NA	NA	NA	NA	NA	NA	NA	NA	NA	NA	NA
5	GO:0001560		0	7.51422	0	0	39	branched-chain amino acid metabolic process	branched-chain amino acid metabolic process	0.00972763	5	0.00129456	39	0.000506702	0.00999513	7.51422	AT5G23020,AT5G14200,AT3G45300,AT1G03090,AT1G10070	NA	NA	NA	NA	NA	NA	NA	NA	NA	NA	NA	NA	NA	NA	NA	NA	NA	NA	NA	NA	NA	NA	NA	NA	NA	NA	NA
63	GO:0010421		0	8.37298	0	0	21	brassinosteroid metabolic process	brassinosteroid metabolic process	0.00583658	3	0.000697072	21	0.00523033	0.0504255	8.37298	AT4G15400,AT3G13730,AT4G31910	NA	NA	NA	NA	NA	NA	NA	NA	NA	NA	NA	NA	NA	NA	NA	NA	NA	NA	NA	NA	NA	NA	NA	NA	NA	NA	NA
111	GO:0036474		0	0	7.36457	0	236	carbohydrate catabolic process	NA	NA	NA	NA	NA	NA	NA	NA	NA	NA	NA	NA	NA	NA	NA	NA	NA	NA	NA	NA	NA	NA	NA	NA	NA	NA	NA	carbohydrate catabolic process	0.0576923	3	0.00783376	236	0.0079172	0.0503822	7.36457	AT5G09760,AT4G09020,AT1G10760
204	GO:1902117		0	0	0	4.31272	1009	carbohydrate metabolic process	NA	NA	NA	NA	NA	NA	NA	NA	NA	NA	NA	NA	NA	NA	NA	NA	NA	NA	carbohydrate metabolic process	0.144444	13	0.0334927	1009	9.38e-06	0.00039659	4.31272	AT3G55440,AT1G66270,AT1G80460,AT1G66280,AT1G34430,AT5G63180,AT5G56870,AT3G43190,AT1G42970,AT1G23870,AT5G20250,AT1G10670,AT4G30270	NA	NA	NA	NA	NA	NA	NA	NA	NA
195	GO:1900032		0	1.90686	0	4.01221	1168	catabolic process	catabolic process	0.07393	38	0.0387705	1168	0.000126455	0.00371837	1.90686	AT1G73610,AT3G01420,AT4G36430,AT5G64120,AT5G64110,AT4G08770,AT5G19890,AT3G47340,AT5G66390,AT2G20160,AT5G24090,AT1G53940,AT5G60020,AT3G21770,AT2G43610,AT1G49570,AT3G01190,AT3G26610,AT5G03240,AT1G11580,AT5G14130,AT3G32980,AT2G38380,AT1G03090,AT1G02360,AT4G33420,AT5G24070,AT3G45300,AT5G48100,AT5G51500,AT3G09220,AT5G64100,AT4G38530,AT3G03670,AT2G18150,AT4G36410,AT1G49860,AT4G08780	NA	NA	NA	NA	NA	NA	NA	NA	NA	catabolic process	0.155556	14	0.0387705	1168	9.32e-06	0.00039659	4.01221	AT3G55440,AT1G02930,AT1G80460,AT1G34430,AT5G64120,AT5G63180,AT2G37130,AT1G14540,AT1G42970,AT4G16760,AT2G30870,AT4G24820,AT1G18070,AT4G34180	NA	NA	NA	NA	NA	NA	NA	NA	NA
196	GO:1900033		0	0	289.673	0	2	cell death in response to hydrogen peroxide	NA	NA	NA	NA	NA	NA	NA	NA	NA	NA	NA	NA	NA	NA	NA	NA	NA	NA	NA	NA	NA	NA	NA	NA	NA	NA	NA	cell death in response to hydrogen peroxide	0.0192308	1	6.64e-05	2	0.00345062	0.0301929	289.673	AT3G13610
16	GO:0006498		0	0	19.9775	0	116	cell proliferation	NA	NA	NA	NA	NA	NA	NA	NA	NA	NA	NA	NA	NA	NA	NA	NA	NA	NA	NA	NA	NA	NA	NA	NA	NA	NA	NA	cell proliferation	0.0769231	4	0.00385049	116	4.91e-05	0.00163522	19.9775	AT5G39740,AT3G25520,AT4G30290,AT4G26760
78	GO:0018377		3.3248	0	0	0	119	cell redox homeostasis	NA	NA	NA	NA	NA	NA	NA	NA	NA	cell redox homeostasis	0.0131332	7	0.00395008	119	0.00534657	0.0498406	3.3248	AT4G04610,AT3G52960,AT4G36910,AT3G06730,AT3G02730,AT3G26060,AT4G28730	NA	NA	NA	NA	NA	NA	NA	NA	NA	NA	NA	NA	NA	NA	NA	NA	NA	NA
83	GO:0019441		0	0	7.21927	0	642	cell wall organization or biogenesis	NA	NA	NA	NA	NA	NA	NA	NA	NA	NA	NA	NA	NA	NA	NA	NA	NA	NA	NA	NA	NA	NA	NA	NA	NA	NA	NA	cell wall organization or biogenesis	0.153846	8	0.0213105	642	1.34e-05	0.000941407	7.21927	AT2G27860,AT4G30290,AT5G61840,AT5G60920,AT4G02500,AT5G42100,AT5G09760,AT1G08200
94	GO:0031111		0	8.37298	0	0	21	cell wall pectin metabolic process	cell wall pectin metabolic process	0.00583658	3	0.000697072	21	0.00523033	0.0504255	8.37298	AT3G26610,AT5G41040,AT2G41800	NA	NA	NA	NA	NA	NA	NA	NA	NA	NA	NA	NA	NA	NA	NA	NA	NA	NA	NA	NA	NA	NA	NA	NA	NA	NA	NA
95	GO:0031114		6.14365	0	0	0	46	cell-cell signaling	NA	NA	NA	NA	NA	NA	NA	NA	NA	cell-cell signaling	0.00938086	5	0.00152692	46	0.00128462	0.0164826	6.14365	AT5G67070,AT3G23805,AT1G72970,AT1G01380,AT2G30424	NA	NA	NA	NA	NA	NA	NA	NA	NA	NA	NA	NA	NA	NA	NA	NA	NA	NA
155	GO:0051511		3.74888	0	0	0	196	cellular amino acid biosynthetic process	NA	NA	NA	NA	NA	NA	NA	NA	NA	cellular amino acid biosynthetic process	0.0243902	13	0.00650601	196	5.14e-05	0.00107683	3.74888	AT4G19710,AT4G04610,AT2G44040,AT5G65800,AT5G65010,AT5G04120,AT5G35630,AT1G31230,AT3G62030,AT4G33680,AT5G04140,AT1G11790,AT4G37770	NA	NA	NA	NA	NA	NA	NA	NA	NA	NA	NA	NA	NA	NA	NA	NA	NA	NA
57	GO:0010018		2.79119	0	0	4.95901	405	cellular amino acid metabolic process	NA	NA	NA	NA	NA	NA	NA	NA	NA	cellular amino acid metabolic process	0.0375235	20	0.0134435	405	4.29e-05	0.000921405	2.79119	AT5G49030,AT3G23810,AT4G19710,AT4G04610,AT1G48520,AT2G44040,AT5G65800,AT5G12860,AT5G65010,AT5G35630,AT5G04120,AT4G28680,AT1G31230,AT4G33680,AT3G62030,AT4G08870,AT5G04140,AT1G11790,AT4G37770,AT2G24850	cellular amino acid metabolic process	0.0666667	6	0.0134435	405	0.00137267	0.0126972	4.95901	AT3G17390,AT4G14710,AT5G14800,AT1G48850,AT5G60540,AT4G34180	NA	NA	NA	NA	NA	NA	NA	NA	NA
65	GO:0010454		1.35553	0	0	0	5504	cellular biosynthetic process	NA	NA	NA	NA	NA	NA	NA	NA	NA	cellular biosynthetic process	0.247655	132	0.182699	5504	0.000100802	0.0020047	1.35553	AT2G34620,AT1G14440,AT2G39290,AT4G09650,AT5G18660,AT4G31800,AT3G53900,AT5G62220,AT1G49430,AT5G35630,AT1G66430,AT2G30424,AT2G46970,AT2G41090,AT1G68590,AT1G78570,AT4G37770,AT3G10520,AT1G79850,AT2G06200,AT3G10525,AT3G62030,AT2G33450,AT2G22230,AT1G56650,AT2G31380,AT5G20180,AT3G21730,AT5G65410,AT5G63310,AT5G40950,AT1G14410,AT5G10100,AT4G17600,AT1G21070,AT3G48730,AT2G40490,AT5G13630,AT4G08870,AT1G45191…	NA	NA	NA	NA	NA	NA	NA	NA	NA	NA	NA	NA	NA	NA	NA	NA	NA	NA
84	GO:0019676		0	0	21.0671	0	55	cellular carbohydrate catabolic process	NA	NA	NA	NA	NA	NA	NA	NA	NA	NA	NA	NA	NA	NA	NA	NA	NA	NA	NA	NA	NA	NA	NA	NA	NA	NA	NA	cellular carbohydrate catabolic process	0.0384615	2	0.00182567	55	0.00409599	0.0337875	21.0671	AT1G10760,AT4G09020
79	GO:0019048		0	2.25707	0	0	805	cellular catabolic process	cellular catabolic process	0.0603113	31	0.0267211	805	2.64e-05	0.00125369	2.25707	AT3G01420,AT4G36430,AT5G64120,AT5G64110,AT4G08770,AT5G19890,AT3G47340,AT5G66390,AT2G20160,AT5G60020,AT3G21770,AT2G43610,AT1G49570,AT3G01190,AT5G03240,AT5G14130,AT3G32980,AT2G38380,AT1G03090,AT1G02360,AT4G33420,AT5G24070,AT3G45300,AT5G48100,AT3G09220,AT5G64100,AT3G03670,AT2G18150,AT4G36410,AT1G49860,AT4G08780	NA	NA	NA	NA	NA	NA	NA	NA	NA	NA	NA	NA	NA	NA	NA	NA	NA	NA	NA	NA	NA	NA	NA	NA	NA	NA	NA
93	GO:0031086		0	0	5.15547	0	899	cellular component biogenesis	NA	NA	NA	NA	NA	NA	NA	NA	NA	NA	NA	NA	NA	NA	NA	NA	NA	NA	NA	NA	NA	NA	NA	NA	NA	NA	NA	cellular component biogenesis	0.153846	8	0.0298413	899	0.000143724	0.00419196	5.15547	AT1G26110,AT4G30290,AT5G61840,AT2G19900,AT5G39740,AT5G60920,AT3G25520,AT1G18080
175	GO:0071490		0	0	4.17597	0	2081	cellular component organization	NA	NA	NA	NA	NA	NA	NA	NA	NA	NA	NA	NA	NA	NA	NA	NA	NA	NA	NA	NA	NA	NA	NA	NA	NA	NA	NA	cellular component organization	0.288462	15	0.0690765	2081	1.45e-06	0.000168615	4.17597	AT2G27860,AT1G26110,AT4G30290,AT5G61840,AT2G19900,AT2G27040,AT5G60920,AT4G26760,AT3G25520,AT2G21660,AT3G51550,AT5G42100,AT5G09760,AT2G20610,AT1G08200
140	GO:0046836		0	0	4.09347	0	2406	cellular component organization or biogenesis	NA	NA	NA	NA	NA	NA	NA	NA	NA	NA	NA	NA	NA	NA	NA	NA	NA	NA	NA	NA	NA	NA	NA	NA	NA	NA	NA	cellular component organization or biogenesis	0.326923	17	0.0798646	2406	3.04e-07	7.08e-05	4.09347	AT2G27860,AT1G26110,AT4G30290,AT5G61840,AT2G19900,AT2G27040,AT5G39740,AT5G60920,AT4G26760,AT3G25520,AT2G21660,AT3G51550,AT5G42100,AT5G09760,AT1G18080,AT2G20610,AT1G08200
19	GO:0006552		7.70749	0	0	0	22	cellular detoxification	NA	NA	NA	NA	NA	NA	NA	NA	NA	cellular detoxification	0.00562852	3	0.000730266	22	0.00661015	0.057922	7.70749	AT5G23310,AT1G56650,AT1G32540	NA	NA	NA	NA	NA	NA	NA	NA	NA	NA	NA	NA	NA	NA	NA	NA	NA	NA
58	GO:0010106		2.6536	0	0	0	213	cellular homeostasis	NA	NA	NA	NA	NA	NA	NA	NA	NA	cellular homeostasis	0.0187617	10	0.0070703	213	0.00488643	0.0460018	2.6536	AT2G15290,AT3G52960,AT4G04610,AT4G36910,AT3G06730,AT3G02730,AT3G26060,AT2G40300,AT3G17790,AT4G28730	NA	NA	NA	NA	NA	NA	NA	NA	NA	NA	NA	NA	NA	NA	NA	NA	NA	NA
115	GO:0042991		0	0	0	5.13986	521	cellular localization	NA	NA	NA	NA	NA	NA	NA	NA	NA	NA	NA	NA	NA	NA	NA	NA	NA	NA	cellular localization	0.0888889	8	0.017294	521	0.000170327	0.00247951	5.13986	AT5G43960,AT1G09270,AT4G31480,AT3G53110,AT4G20260,AT4G31490,AT3G49100,AT5G46860	NA	NA	NA	NA	NA	NA	NA	NA	NA
92	GO:0030656		0	0	0	5.64157	356	cellular macromolecule localization	NA	NA	NA	NA	NA	NA	NA	NA	NA	NA	NA	NA	NA	NA	NA	NA	NA	NA	cellular macromolecule localization	0.0666667	6	0.011817	356	0.000707529	0.00739159	5.64157	AT1G09270,AT4G31480,AT3G53110,AT4G31490,AT3G49100,AT5G46860	NA	NA	NA	NA	NA	NA	NA	NA	NA
101	GO:0032890		1.29476	0	1.82402	1.63533	9211	cellular metabolic process	NA	NA	NA	NA	NA	NA	NA	NA	NA	cellular metabolic process	0.395872	211	0.305749	9211	5.24e-06	0.000138919	1.29476	AT4G04840,AT1G02800,AT3G16250,AT2G32765,AT1G19670,AT2G34620,AT3G15520,AT3G23730,AT1G14440,AT2G39290,AT4G09650,AT5G18660,AT5G44650,AT4G31800,AT3G53900,AT1G14450,AT5G62220,AT5G04160,AT1G49430,AT3G47860,AT5G35630,AT1G66430,AT2G30424,AT2G46970,AT2G41090,AT5G23310,AT4G21280,AT1G68590,AT1G78570,AT4G37770,AT5G24850,AT2G29670,AT1G15980,AT3G48720,AT3G10520,AT1G53520,AT1G79850,AT2G06200,AT3G10525,AT3G62030…	cellular metabolic process	0.5	45	0.305749	9211	9.03e-05	0.00163581	1.63533	AT5G14800,AT3G10020,AT5G64120,AT2G37130,AT3G15010,ATCG00120,AT3G43190,AT2G30870,AT5G60540,AT4G02930,ATCG00830,AT3G62870,AT4G34180,AT3G17390,AT3G55440,AT1G19530,AT4G09320,AT1G80460,AT1G34430,AT2G20420,AT3G24170,AT1G02500,AT3G49100,AT4G14710,AT1G02930,AT1G66270,AT1G66070,AT1G09830,AT1G77510,AT4G20260,AT3G27830,AT4G16760,AT4G24820,AT5G44320,AT1G20900,AT4G00620,AT1G14540,AT1G42970,AT1G23870,AT1G48850…	cellular metabolic process	0.557692	29	0.305749	9211	0.000140375	0.00419196	1.82402	AT5G53460,AT1G26110,AT5G61840,AT4G09020,AT5G39740,AT3G25520,AT3G51550,AT4G15560,AT1G76490,AT2G27860,AT4G30290,AT2G19900,AT5G60920,AT5G04120,AT4G02500,AT5G22500,AT2G27040,AT4G19710,AT5G13650,AT2G47770,AT2G36390,AT1G18080,AT3G13610,AT1G08200,AT2G21660,AT1G10760,AT5G63510,AT2G20610,AT5G64300
161	GO:0051952		7.70749	0	0	0	22	cellular oxidant detoxification	NA	NA	NA	NA	NA	NA	NA	NA	NA	cellular oxidant detoxification	0.00562852	3	0.000730266	22	0.00661015	0.057922	7.70749	AT5G23310,AT1G56650,AT1G32540	NA	NA	NA	NA	NA	NA	NA	NA	NA	NA	NA	NA	NA	NA	NA	NA	NA	NA
64	GO:0010453		5.5143	0	0	0	41	cellular polysaccharide catabolic process	NA	NA	NA	NA	NA	NA	NA	NA	NA	cellular polysaccharide catabolic process	0.00750469	4	0.00136095	41	0.00585434	0.0535302	5.5143	AT2G32990,AT5G04360,AT1G02800,AT3G01510	NA	NA	NA	NA	NA	NA	NA	NA	NA	NA	NA	NA	NA	NA	NA	NA	NA	NA
137	GO:0045962		1.24018	0	1.57058	1.44624	11804	cellular process	NA	NA	NA	NA	NA	NA	NA	NA	NA	cellular process	0.485929	259	0.391821	11804	5.57e-06	0.000143042	1.24018	AT4G04840,AT1G02800,AT3G16250,AT2G15290,AT2G32765,AT1G19670,AT2G34620,AT3G15520,AT3G23730,AT1G14440,AT2G39290,AT4G17970,AT4G09650,AT5G18660,AT5G44650,AT4G31800,AT3G53900,AT1G14450,AT5G62220,AT1G67360,AT5G04160,AT2G16430,AT1G49430,AT3G13470,AT3G47860,AT1G48100,AT5G06870,AT5G35630,AT1G66430,AT2G30424,AT2G46970,AT5G15960,AT2G41090,AT5G23310,AT4G21280,AT1G68590,AT1G78570,AT4G37770,AT5G24850,AT2G29670…	cellular process	0.566667	51	0.391821	11804	0.000583589	0.00631985	1.44624	AT5G01600,AT5G14800,AT5G62440,AT3G10020,AT5G64120,AT2G37130,AT3G15010,ATCG00120,AT3G43190,AT2G30870,AT5G60540,AT4G02930,ATCG00830,AT3G62870,AT4G34180,AT3G17390,AT3G55440,AT1G19530,AT4G09320,AT1G80460,AT1G34430,AT2G20420,AT1G66280,AT3G24170,AT2G26040,AT1G02500,AT3G49100,AT4G14710,AT1G02930,AT1G66270,AT1G66070,AT1G09830,AT5G40450,AT1G77510,AT4G20260,AT1G22530,AT3G27830,AT4G16760,AT4G24820,AT5G44320…	cellular process	0.615385	32	0.391821	11804	0.000917276	0.0153742	1.57058	AT5G53460,AT1G26110,AT5G61840,AT4G09020,AT5G39740,AT4G26760,AT3G25520,AT3G51550,AT4G15560,AT5G42100,AT1G76490,AT2G27860,AT4G30290,AT2G19900,AT5G60920,AT5G04120,AT4G02500,AT5G22500,AT2G27040,AT4G19710,AT5G13650,AT2G47770,AT2G36390,AT5G09760,AT1G18080,AT3G13610,AT1G08200,AT2G21660,AT1G10760,AT5G63510,AT2G20610,AT5G64300
144	GO:0048629		0	0	0	6.12317	328	cellular protein localization	NA	NA	NA	NA	NA	NA	NA	NA	NA	NA	NA	NA	NA	NA	NA	NA	NA	NA	cellular protein localization	0.0666667	6	0.0108876	328	0.00046086	0.0051803	6.12317	AT1G09270,AT4G31480,AT3G53110,AT4G31490,AT3G49100,AT5G46860	NA	NA	NA	NA	NA	NA	NA	NA	NA
165	GO:0061687		0	2.83144	0	0	207	cellular response to ethylene stimulus	cellular response to ethylene stimulus	0.0194553	10	0.00687114	207	0.0031032	0.0351601	2.83144	AT4G27950,AT4G19690,AT3G61630,AT1G72360,AT4G28140,AT1G21140,AT5G44790,AT3G25190,AT3G45410,AT4G13620	NA	NA	NA	NA	NA	NA	NA	NA	NA	NA	NA	NA	NA	NA	NA	NA	NA	NA	NA	NA	NA	NA	NA	NA	NA	NA	NA
6	GO:0002181		0	0	115.869	0	5	cellular response to far red light	NA	NA	NA	NA	NA	NA	NA	NA	NA	NA	NA	NA	NA	NA	NA	NA	NA	NA	NA	NA	NA	NA	NA	NA	NA	NA	NA	cellular response to far red light	0.0192308	1	0.00016597	5	0.00860466	0.0506147	115.869	AT5G22500
47	GO:0009704		0	19.537	0	0	6	cellular response to iron ion starvation	cellular response to iron ion starvation	0.00389105	2	0.000199164	6	0.00416761	0.0418455	19.537	AT3G56980,AT3G56970	NA	NA	NA	NA	NA	NA	NA	NA	NA	NA	NA	NA	NA	NA	NA	NA	NA	NA	NA	NA	NA	NA	NA	NA	NA	NA	NA
86	GO:0019740		0	0	0	334.733	1	cellular response to magnesium starvation	NA	NA	NA	NA	NA	NA	NA	NA	NA	NA	NA	NA	NA	NA	NA	NA	NA	NA	cellular response to magnesium starvation	0.0111111	1	3.32e-05	1	0.00298864	0.0217534	334.733	AT4G20260	NA	NA	NA	NA	NA	NA	NA	NA	NA
99	GO:0032544		0	0	0	334.733	1	cellular response to mannitol stimulus	NA	NA	NA	NA	NA	NA	NA	NA	NA	NA	NA	NA	NA	NA	NA	NA	NA	NA	cellular response to mannitol stimulus	0.0111111	1	3.32e-05	1	0.00298864	0.0217534	334.733	AT4G20260	NA	NA	NA	NA	NA	NA	NA	NA	NA
135	GO:0045596		0	0	0	15.9397	42	cellular response to metal ion	NA	NA	NA	NA	NA	NA	NA	NA	NA	NA	NA	NA	NA	NA	NA	NA	NA	NA	cellular response to metal ion	0.0222222	2	0.00139415	42	0.00703689	0.03612	15.9397	AT1G02500,AT4G20260	NA	NA	NA	NA	NA	NA	NA	NA	NA
130	GO:0044766		0	11.7222	0	0	20	cellular response to nitric oxide	cellular response to nitric oxide	0.0077821	4	0.000663878	20	0.000327094	0.00696485	11.7222	AT4G19690,AT1G21140,AT3G25190,AT3G01420	NA	NA	NA	NA	NA	NA	NA	NA	NA	NA	NA	NA	NA	NA	NA	NA	NA	NA	NA	NA	NA	NA	NA	NA	NA	NA	NA
207	GO:1902579		0	0	0	22.8227	44	cellular response to osmotic stress	NA	NA	NA	NA	NA	NA	NA	NA	NA	NA	NA	NA	NA	NA	NA	NA	NA	NA	cellular response to osmotic stress	0.0333333	3	0.00146053	44	0.000312851	0.00378416	22.8227	AT4G20260,AT1G66270,AT1G66280	NA	NA	NA	NA	NA	NA	NA	NA	NA
35	GO:0009098		4.63292	4.80417	0	0	61	cellular response to oxidative stress	cellular response to oxidative stress	0.00972763	5	0.00202483	61	0.0038538	0.0402577	4.80417	AT4G19690,AT1G21140,AT3G25190,AT3G01420,AT5G46350	cellular response to oxidative stress	0.00938086	5	0.00202483	61	0.0044911	0.0426877	4.63292	AT5G55620,AT2G41090,AT5G23310,AT1G56650,AT1G32540	NA	NA	NA	NA	NA	NA	NA	NA	NA	NA	NA	NA	NA	NA	NA	NA	NA	NA
9	GO:0006026		3.09102	0	0	0	128	cellular response to radiation	NA	NA	NA	NA	NA	NA	NA	NA	NA	cellular response to radiation	0.0131332	7	0.00424882	128	0.0078873	0.0660458	3.09102	AT2G46970,AT3G22840,AT4G14690,AT3G17609,AT5G15960,AT3G45780,AT5G63310	NA	NA	NA	NA	NA	NA	NA	NA	NA	NA	NA	NA	NA	NA	NA	NA	NA	NA
139	GO:0046348		0	9.01706	0	0	26	cellular response to reactive nitrogen species	cellular response to reactive nitrogen species	0.0077821	4	0.000863042	26	0.000930767	0.0159652	9.01706	AT4G19690,AT1G21140,AT3G25190,AT3G01420	NA	NA	NA	NA	NA	NA	NA	NA	NA	NA	NA	NA	NA	NA	NA	NA	NA	NA	NA	NA	NA	NA	NA	NA	NA	NA	NA
61	GO:0010380		4.81035	6.2352	0	0	47	cellular response to reactive oxygen species	cellular response to reactive oxygen species	0.00972763	5	0.00156011	47	0.0012072	0.0193622	6.2352	AT4G19690,AT1G21140,AT3G25190,AT3G01420,AT5G46350	cellular response to reactive oxygen species	0.00750469	4	0.00156011	47	0.00949091	0.0747711	4.81035	AT5G55620,AT5G23310,AT1G56650,AT1G32540	NA	NA	NA	NA	NA	NA	NA	NA	NA	NA	NA	NA	NA	NA	NA	NA	NA	NA
8	GO:0006022		0	0	0	334.733	1	cellular response to sorbitol	NA	NA	NA	NA	NA	NA	NA	NA	NA	NA	NA	NA	NA	NA	NA	NA	NA	NA	cellular response to sorbitol	0.0111111	1	3.32e-05	1	0.00298864	0.0217534	334.733	AT4G20260	NA	NA	NA	NA	NA	NA	NA	NA	NA
138	GO:0046271		0	0	0	3.2817	714	cellular response to stress	NA	NA	NA	NA	NA	NA	NA	NA	NA	NA	NA	NA	NA	NA	NA	NA	NA	NA	cellular response to stress	0.0777778	7	0.0237005	714	0.00559183	0.0317364	3.2817	AT1G66270,AT4G09320,AT1G66280,AT1G77510,AT4G20260,AT1G14540,AT3G24170	NA	NA	NA	NA	NA	NA	NA	NA	NA
200	GO:1901463		3.74315	0	0	0	151	chloroplast organization	NA	NA	NA	NA	NA	NA	NA	NA	NA	chloroplast organization	0.0187617	10	0.00501228	151	0.000375401	0.00606376	3.74315	AT1G44000,AT4G23940,AT1G74730,AT2G47940,AT3G45780,AT5G45390,AT3G54090,AT2G20570,AT5G44650,AT3G23400	NA	NA	NA	NA	NA	NA	NA	NA	NA	NA	NA	NA	NA	NA	NA	NA	NA	NA
133	GO:0045037		0	8.79163	0	0	20	cytokinin biosynthetic process	cytokinin biosynthetic process	0.00583658	3	0.000663878	20	0.00454008	0.044856	8.79163	AT1G67110,AT5G19040,AT3G63110	NA	NA	NA	NA	NA	NA	NA	NA	NA	NA	NA	NA	NA	NA	NA	NA	NA	NA	NA	NA	NA	NA	NA	NA	NA	NA	NA
14	GO:0006446		0	0	0	74.3852	9	cytoplasmic translation	NA	NA	NA	NA	NA	NA	NA	NA	NA	NA	NA	NA	NA	NA	NA	NA	NA	NA	cytoplasmic translation	0.0222222	2	0.000298745	9	0.000313681	0.00378416	74.3852	AT5G44320,AT1G66070	NA	NA	NA	NA	NA	NA	NA	NA	NA
178	GO:0071732		15.415	0	0	0	11	de-etiolation	NA	NA	NA	NA	NA	NA	NA	NA	NA	de-etiolation	0.00562852	3	0.000365133	11	0.000818325	0.011836	15.415	AT2G04030,AT5G23060,AT1G10370	NA	NA	NA	NA	NA	NA	NA	NA	NA	NA	NA	NA	NA	NA	NA	NA	NA	NA
45	GO:0009691		0	8.61925	0	0	34	detoxification	detoxification	0.00972763	5	0.00112859	34	0.000262654	0.00574685	8.61925	AT1G63440,AT5G64120,AT1G22990,AT3G58810,AT2G21045	NA	NA	NA	NA	NA	NA	NA	NA	NA	NA	NA	NA	NA	NA	NA	NA	NA	NA	NA	NA	NA	NA	NA	NA	NA	NA	NA
90	GO:0030091		0	21.9791	0	0	8	detoxification of inorganic compound	detoxification of inorganic compound	0.00583658	3	0.000265551	8	0.000259721	0.00574685	21.9791	AT1G22990,AT3G58810,AT1G63440	NA	NA	NA	NA	NA	NA	NA	NA	NA	NA	NA	NA	NA	NA	NA	NA	NA	NA	NA	NA	NA	NA	NA	NA	NA	NA	NA
74	GO:0016131		0	0	0	167.367	2	DNA double-strand break processing	NA	NA	NA	NA	NA	NA	NA	NA	NA	NA	NA	NA	NA	NA	NA	NA	NA	NA	DNA double-strand break processing	0.0111111	1	6.64e-05	2	0.00596845	0.0317364	167.367	AT3G24170	NA	NA	NA	NA	NA	NA	NA	NA	NA
162	GO:0052546		0	1.85547	0	0	2148	establishment of localization	establishment of localization	0.132296	68	0.0713005	2148	6.41e-07	5.48e-05	1.85547	AT4G27950,AT2G28660,AT5G43360,AT1G02520,AT3G02850,AT3G58810,AT1G68740,AT1G18880,AT3G61630,AT5G23980,AT3G46900,AT1G44800,AT2G40900,AT3G58550,AT4G12550,AT5G48160,AT2G47160,AT3G01970,AT5G57685,AT1G80050,AT3G23430,AT2G19110,AT5G44790,AT3G61430,AT5G23990,AT2G24762,AT5G59520,AT4G20110,AT1G16310,AT5G23660,AT4G01430,AT1G21360,AT2G48130,AT3G16340,AT2G01950,AT4G31910,AT3G04110,AT5G09220,AT1G32450,AT5G63850…	NA	NA	NA	NA	NA	NA	NA	NA	NA	NA	NA	NA	NA	NA	NA	NA	NA	NA	NA	NA	NA	NA	NA	NA	NA	NA	NA
53	GO:0009944		0	0	0	5.97738	448	establishment of localization in cell	NA	NA	NA	NA	NA	NA	NA	NA	NA	NA	NA	NA	NA	NA	NA	NA	NA	NA	establishment of localization in cell	0.0888889	8	0.0148709	448	6.02e-05	0.00123979	5.97738	AT5G43960,AT1G09270,AT4G31480,AT3G53110,AT4G20260,AT4G31490,AT3G49100,AT5G46860	NA	NA	NA	NA	NA	NA	NA	NA	NA
193	GO:0098869		6.28018	0	0	0	36	establishment of protein localization to chloroplast	NA	NA	NA	NA	NA	NA	NA	NA	NA	establishment of protein localization to chloroplast	0.00750469	4	0.00119498	36	0.00364969	0.0365652	6.28018	AT2G04030,AT2G28900,AT2G24820,AT2G15290	NA	NA	NA	NA	NA	NA	NA	NA	NA	NA	NA	NA	NA	NA	NA	NA	NA	NA
208	GO:1990748		0	0	193.115	0	3	far-red light signaling pathway	NA	NA	NA	NA	NA	NA	NA	NA	NA	NA	NA	NA	NA	NA	NA	NA	NA	NA	NA	NA	NA	NA	NA	NA	NA	NA	NA	far-red light signaling pathway	0.0192308	1	9.96e-05	3	0.00517155	0.0386636	193.115	AT5G22500
18	GO:0006551		0	23.4444	0	0	5	glycolipid transport	glycolipid transport	0.00389105	2	0.00016597	5	0.00281013	0.0330842	23.4444	AT1G21360,AT3G21260	NA	NA	NA	NA	NA	NA	NA	NA	NA	NA	NA	NA	NA	NA	NA	NA	NA	NA	NA	NA	NA	NA	NA	NA	NA	NA	NA
34	GO:0009082		0	0	5.20371	0	668	growth	NA	NA	NA	NA	NA	NA	NA	NA	NA	NA	NA	NA	NA	NA	NA	NA	NA	NA	NA	NA	NA	NA	NA	NA	NA	NA	NA	growth	0.115385	6	0.0221735	668	0.000996626	0.0158554	5.20371	AT3G49720,AT5G53460,AT5G60920,AT4G02500,AT3G51550,AT2G20610
190	GO:0090056		3.89804	0	0	0	87	hemicellulose metabolic process	NA	NA	NA	NA	NA	NA	NA	NA	NA	hemicellulose metabolic process	0.011257	6	0.00288787	87	0.00450757	0.0426877	3.89804	AT5G62220,AT2G36870,AT4G03210,AT3G23730,AT4G37800,AT5G04885	NA	NA	NA	NA	NA	NA	NA	NA	NA	NA	NA	NA	NA	NA	NA	NA	NA	NA
73	GO:0016128		0	0	289.673	0	2	hydrogen peroxide-mediated programmed cell death	NA	NA	NA	NA	NA	NA	NA	NA	NA	NA	NA	NA	NA	NA	NA	NA	NA	NA	NA	NA	NA	NA	NA	NA	NA	NA	NA	hydrogen peroxide-mediated programmed cell death	0.0192308	1	6.64e-05	2	0.00345062	0.0301929	289.673	AT3G13610
52	GO:0009943		0	0	0	6.76229	297	intracellular protein transport	NA	NA	NA	NA	NA	NA	NA	NA	NA	NA	NA	NA	NA	NA	NA	NA	NA	NA	intracellular protein transport	0.0666667	6	0.00985859	297	0.000272113	0.00350198	6.76229	AT1G09270,AT4G31480,AT3G53110,AT4G31490,AT3G49100,AT5G46860	NA	NA	NA	NA	NA	NA	NA	NA	NA
87	GO:0019747		0	0	0	334.733	1	intracellular protein transport in other organism involved in symbiotic interaction	NA	NA	NA	NA	NA	NA	NA	NA	NA	NA	NA	NA	NA	NA	NA	NA	NA	NA	intracellular protein transport in other organism involved in symbiotic interaction	0.0111111	1	3.32e-05	1	0.00298864	0.0217534	334.733	AT1G09270	NA	NA	NA	NA	NA	NA	NA	NA	NA
55	GO:0009962		0	0	0	6.1702	434	intracellular transport	NA	NA	NA	NA	NA	NA	NA	NA	NA	NA	NA	NA	NA	NA	NA	NA	NA	NA	intracellular transport	0.0888889	8	0.0144062	434	4.82e-05	0.00115714	6.1702	AT5G43960,AT1G09270,AT4G31480,AT3G53110,AT4G20260,AT4G31490,AT3G49100,AT5G46860	NA	NA	NA	NA	NA	NA	NA	NA	NA
10	GO:0006040		0	0	0	334.733	1	intracellular transport of virus	NA	NA	NA	NA	NA	NA	NA	NA	NA	NA	NA	NA	NA	NA	NA	NA	NA	NA	intracellular transport of virus	0.0111111	1	3.32e-05	1	0.00298864	0.0217534	334.733	AT4G20260	NA	NA	NA	NA	NA	NA	NA	NA	NA
166	GO:0065001		0	12.5595	0	0	14	leucine biosynthetic process	leucine biosynthetic process	0.00583658	3	0.000464715	14	0.00156406	0.0224607	12.5595	AT5G23020,AT5G14200,AT1G10070	NA	NA	NA	NA	NA	NA	NA	NA	NA	NA	NA	NA	NA	NA	NA	NA	NA	NA	NA	NA	NA	NA	NA	NA	NA	NA	NA
199	GO:1901401		0	19.537	0	0	6	leucine catabolic process	leucine catabolic process	0.00389105	2	0.000199164	6	0.00416761	0.0418455	19.537	AT3G45300,AT1G03090	NA	NA	NA	NA	NA	NA	NA	NA	NA	NA	NA	NA	NA	NA	NA	NA	NA	NA	NA	NA	NA	NA	NA	NA	NA	NA	NA
205	GO:1902170		0	12.7415	0	0	23	leucine metabolic process	leucine metabolic process	0.00972763	5	0.00076346	23	3.71e-05	0.00152622	12.7415	AT5G23020,AT5G14200,AT3G45300,AT1G03090,AT1G10070	NA	NA	NA	NA	NA	NA	NA	NA	NA	NA	NA	NA	NA	NA	NA	NA	NA	NA	NA	NA	NA	NA	NA	NA	NA	NA	NA
152	GO:0051193		0	1.82996	0	0	2242	localization	localization	0.136187	70	0.0744208	2242	7.1e-07	5.48e-05	1.82996	AT5G06850,AT2G28660,AT4G27950,AT5G43360,AT1G02520,AT3G02850,AT3G58810,AT1G68740,AT1G18880,AT3G61630,AT5G23980,AT3G46900,AT1G44800,AT2G40900,AT3G58550,AT4G12550,AT5G48160,AT2G47160,AT3G01970,AT5G57685,AT1G80050,AT3G23430,AT2G19110,AT5G44790,AT3G61430,AT5G23990,AT2G24762,AT5G59520,AT4G20110,AT5G56100,AT1G16310,AT5G23660,AT4G01430,AT1G21360,AT2G48130,AT3G16340,AT2G01950,AT4G31910,AT3G04110,AT5G09220…	NA	NA	NA	NA	NA	NA	NA	NA	NA	NA	NA	NA	NA	NA	NA	NA	NA	NA	NA	NA	NA	NA	NA	NA	NA	NA	NA
25	GO:0007033		0	0	0	13.3893	50	macromolecular complex disassembly	NA	NA	NA	NA	NA	NA	NA	NA	NA	NA	NA	NA	NA	NA	NA	NA	NA	NA	macromolecular complex disassembly	0.0222222	2	0.0016597	50	0.00985834	0.0435533	13.3893	AT4G20260,AT1G18070	NA	NA	NA	NA	NA	NA	NA	NA	NA
88	GO:0022618		0	0	0	167.367	2	meiotic DNA double-strand break processing	NA	NA	NA	NA	NA	NA	NA	NA	NA	NA	NA	NA	NA	NA	NA	NA	NA	NA	meiotic DNA double-strand break processing	0.0111111	1	6.64e-05	2	0.00596845	0.0317364	167.367	AT3G24170	NA	NA	NA	NA	NA	NA	NA	NA	NA
179	GO:0071826		1.42517	1.21858	1.99898	1.59919	11303	metabolic process	metabolic process	0.457198	235	0.375191	11303	7.87e-05	0.00255754	1.21858	AT1G78090,AT1G65970,AT4G12050,AT2G30400,AT1G51790,AT3G47340,AT1G80050,AT5G53320,AT3G23430,AT2G47870,AT4G11230,AT1G55610,AT4G15330,AT1G33750,AT3G04570,AT4G24180,AT5G63590,AT1G13080,AT2G29330,AT4G29450,AT1G53940,AT3G46690,AT4G13300,AT4G37850,AT1G34670,AT5G59780,AT2G28990,AT1G16150,AT3G63110,AT5G28080,AT3G46280,AT3G45330,AT3G22740,AT5G22890,AT5G38100,AT5G43780,AT2G47270,AT2G38380,AT1G03090,AT1G61820…	metabolic process	0.534709	285	0.375191	11303	3.55e-14	9.43e-12	1.42517	AT4G04840,AT1G02800,AT3G16250,AT3G05190,AT2G32765,AT1G19670,AT2G34620,AT3G15520,AT3G23730,AT1G14440,AT2G39290,AT4G09650,AT4G09750,AT5G18660,AT3G23530,AT4G31800,AT3G53900,AT5G62220,AT5G44440,AT1G14450,AT5G04160,AT1G49430,AT2G23010,AT3G47860,AT1G48100,AT5G35630,AT1G66430,AT2G30424,AT2G46970,AT5G51100,AT2G41090,AT5G23310,AT4G21280,AT1G68590,AT1G78570,AT4G37770,AT5G59500,AT5G24850,AT2G29670,AT1G15980…	metabolic process	0.6	54	0.375191	11303	1.25e-05	0.000504976	1.59919	AT5G14800,AT3G10020,AT2G44790,AT5G64120,AT5G63180,AT3G53110,AT2G37130,AT3G15010,ATCG00120,AT3G43190,AT2G30870,AT5G60540,AT4G02930,ATCG00830,AT3G62870,AT4G34180,AT3G17390,AT3G55440,AT1G19530,AT4G09320,AT1G80460,AT1G34430,AT2G20420,AT1G66280,AT3G24170,AT1G02500,AT3G49100,AT4G14710,AT1G02930,AT1G66270,AT1G66070,AT1G09830,AT1G77510,AT4G20260,AT2G04690,AT3G27830,AT4G16760,AT3G45310,AT4G24820,AT5G44320…	metabolic process	0.75	39	0.375191	11303	4.26e-08	2.98e-05	1.99898	AT5G53460,AT1G26110,AT5G61840,AT4G09020,AT5G39740,AT1G02560,AT3G25520,AT3G51550,AT2G15490,AT5G42100,AT4G15560,AT1G76490,AT2G27860,AT4G30290,AT2G19900,AT5G60920,AT5G04120,AT4G02500,AT2G21250,AT3G55430,AT5G22500,AT1G78880,AT3G49720,AT2G27040,AT4G19710,AT5G13650,AT2G47770,AT2G36390,AT5G16990,AT5G09760,AT1G18080,AT3G13610,AT1G08200,AT5G16970,AT2G21660,AT1G10760,AT5G63510,AT2G20610,AT5G64300
192	GO:0098754		0	0	115.869	0	5	modulation by virus of host morphology or physiology	NA	NA	NA	NA	NA	NA	NA	NA	NA	NA	NA	NA	NA	NA	NA	NA	NA	NA	NA	NA	NA	NA	NA	NA	NA	NA	NA	modulation by virus of host morphology or physiology	0.0192308	1	0.00016597	5	0.00860466	0.0506147	115.869	AT2G27040
54	GO:0009955		0	0	0	51.4974	13	multi-organism localization	NA	NA	NA	NA	NA	NA	NA	NA	NA	NA	NA	NA	NA	NA	NA	NA	NA	NA	multi-organism localization	0.0222222	2	0.000431521	13	0.00067437	0.00712906	51.4974	AT4G20260,AT1G09270	NA	NA	NA	NA	NA	NA	NA	NA	NA
132	GO:0045036		0	0	0	2.32051	1731	multi-organism process	NA	NA	NA	NA	NA	NA	NA	NA	NA	NA	NA	NA	NA	NA	NA	NA	NA	NA	multi-organism process	0.133333	12	0.0574587	1731	0.00535351	0.0316928	2.32051	AT1G02930,AT5G64250,AT1G80460,AT1G09270,AT5G64120,AT4G20260,AT2G37130,ATCG00120,AT3G24170,AT4G16760,AT5G09650,AT5G01600	NA	NA	NA	NA	NA	NA	NA	NA	NA
185	GO:0072596		0	0	0	51.4974	13	multi-organism transport	NA	NA	NA	NA	NA	NA	NA	NA	NA	NA	NA	NA	NA	NA	NA	NA	NA	NA	multi-organism transport	0.0222222	2	0.000431521	13	0.00067437	0.00712906	51.4974	AT4G20260,AT1G09270	NA	NA	NA	NA	NA	NA	NA	NA	NA
186	GO:0072598		13.0434	0	0	0	13	negative regulation of cell differentiation	NA	NA	NA	NA	NA	NA	NA	NA	NA	negative regulation of cell differentiation	0.00562852	3	0.000431521	13	0.0013815	0.0171717	13.0434	AT1G01380,AT1G17920,AT2G30424	NA	NA	NA	NA	NA	NA	NA	NA	NA	NA	NA	NA	NA	NA	NA	NA	NA	NA
44	GO:0009668		28.2608	0	0	0	4	negative regulation of cell fate commitment	NA	NA	NA	NA	NA	NA	NA	NA	NA	negative regulation of cell fate commitment	0.00375234	2	0.000132776	4	0.00183233	0.0211249	28.2608	AT1G01380,AT2G30424	NA	NA	NA	NA	NA	NA	NA	NA	NA	NA	NA	NA	NA	NA	NA	NA	NA	NA
33	GO:0009081		0	0	0	167.367	2	negative regulation of microtubule polymerization	NA	NA	NA	NA	NA	NA	NA	NA	NA	NA	NA	NA	NA	NA	NA	NA	NA	NA	negative regulation of microtubule polymerization	0.0111111	1	6.64e-05	2	0.00596845	0.0317364	167.367	AT4G20260	NA	NA	NA	NA	NA	NA	NA	NA	NA
121	GO:0044247		0	0	0	111.578	3	negative regulation of microtubule polymerization or depolymerization	NA	NA	NA	NA	NA	NA	NA	NA	NA	NA	NA	NA	NA	NA	NA	NA	NA	NA	negative regulation of microtubule polymerization or depolymerization	0.0111111	1	9.96e-05	3	0.00893946	0.0402956	111.578	AT4G20260	NA	NA	NA	NA	NA	NA	NA	NA	NA
170	GO:0071248		0	0	0	334.733	1	negative regulation of translational elongation	NA	NA	NA	NA	NA	NA	NA	NA	NA	NA	NA	NA	NA	NA	NA	NA	NA	NA	negative regulation of translational elongation	0.0111111	1	3.32e-05	1	0.00298864	0.0217534	334.733	AT3G49100	NA	NA	NA	NA	NA	NA	NA	NA	NA
77	GO:0018298		37.6811	0	0	0	3	negative regulation of trichome patterning	NA	NA	NA	NA	NA	NA	NA	NA	NA	negative regulation of trichome patterning	0.00375234	2	9.96e-05	3	0.000927047	0.0128255	37.6811	AT1G01380,AT2G30424	NA	NA	NA	NA	NA	NA	NA	NA	NA	NA	NA	NA	NA	NA	NA	NA	NA	NA
50	GO:0009798		0	0	0	111.578	3	negative regulation of unidimensional cell growth	NA	NA	NA	NA	NA	NA	NA	NA	NA	NA	NA	NA	NA	NA	NA	NA	NA	NA	negative regulation of unidimensional cell growth	0.0111111	1	9.96e-05	3	0.00893946	0.0402956	111.578	AT4G20260	NA	NA	NA	NA	NA	NA	NA	NA	NA
173	GO:0071470		0	0	1.61153	0	7909	nitrogen compound metabolic process	NA	NA	NA	NA	NA	NA	NA	NA	NA	NA	NA	NA	NA	NA	NA	NA	NA	NA	NA	NA	NA	NA	NA	NA	NA	NA	NA	nitrogen compound metabolic process	0.423077	22	0.262531	7909	0.0086768	0.0506147	1.61153	AT5G53460,AT1G26110,AT5G39740,AT1G02560,AT3G25520,AT3G51550,AT4G15560,AT1G76490,AT2G27860,AT5G60920,AT5G04120,AT5G22500,AT1G78880,AT2G27040,AT4G19710,AT5G13650,AT2G47770,AT1G18080,AT1G08200,AT2G21660,AT2G20610,AT5G64300
26	GO:0007267		14.1304	0	0	0	12	nitrogen utilization	NA	NA	NA	NA	NA	NA	NA	NA	NA	nitrogen utilization	0.00562852	3	0.000398327	12	0.0010768	0.0140425	14.1304	AT5G12860,AT3G63510,AT5G35630	NA	NA	NA	NA	NA	NA	NA	NA	NA	NA	NA	NA	NA	NA	NA	NA	NA	NA
109	GO:0034614		0	0	0	111.578	3	N-terminal protein lipidation	NA	NA	NA	NA	NA	NA	NA	NA	NA	NA	NA	NA	NA	NA	NA	NA	NA	NA	N-terminal protein lipidation	0.0111111	1	9.96e-05	3	0.00893946	0.0402956	111.578	AT4G20260	NA	NA	NA	NA	NA	NA	NA	NA	NA
141	GO:0046890		0	0	17.2939	0	67	nuclear transport	NA	NA	NA	NA	NA	NA	NA	NA	NA	NA	NA	NA	NA	NA	NA	NA	NA	NA	NA	NA	NA	NA	NA	NA	NA	NA	NA	nuclear transport	0.0384615	2	0.00222399	67	0.0060185	0.042555	17.2939	AT3G25520,AT2G21660
117	GO:0043269		0	0	115.869	0	5	nuclear-transcribed mRNA catabolic process, deadenylation-independent decay	NA	NA	NA	NA	NA	NA	NA	NA	NA	NA	NA	NA	NA	NA	NA	NA	NA	NA	NA	NA	NA	NA	NA	NA	NA	NA	NA	nuclear-transcribed mRNA catabolic process, deadenylation-independent decay	0.0192308	1	0.00016597	5	0.00860466	0.0506147	115.869	AT1G26110
102	GO:0032984		0	1.37387	0	0	2645	nucleobase-containing compound biosynthetic process	nucleobase-containing compound biosynthetic process	0.120623	62	0.0877979	2645	0.00675226	0.0625905	1.37387	AT3G55990,AT4G27950,AT1G68150,AT1G68880,AT3G61630,AT3G01970,AT4G12050,AT2G30400,AT1G22770,AT1G13300,AT5G63160,AT1G80050,AT1G02580,AT1G31050,AT5G46350,AT1G03840,AT3G20640,AT3G04570,AT4G24180,AT5G43540,AT5G65210,AT2G02820,AT4G37850,AT1G29280,AT1G34670,AT5G59780,AT1G72360,AT4G00940,AT5G06710,AT4G13620,AT5G05790,AT5G22890,AT5G07680,AT2G21045,AT2G47270,AT1G18860,AT5G54230,AT3G56970,AT3G53200,AT1G69490…	NA	NA	NA	NA	NA	NA	NA	NA	NA	NA	NA	NA	NA	NA	NA	NA	NA	NA	NA	NA	NA	NA	NA	NA	NA	NA	NA
116	GO:0043241		0	0	0	6.19877	324	nucleobase-containing small molecule metabolic process	NA	NA	NA	NA	NA	NA	NA	NA	NA	NA	NA	NA	NA	NA	NA	NA	NA	NA	nucleobase-containing small molecule metabolic process	0.0666667	6	0.0107548	324	0.00043199	0.00498191	6.19877	AT3G55440,AT1G09830,AT4G09320,AT1G34430,ATCG00120,AT1G42970	NA	NA	NA	NA	NA	NA	NA	NA	NA
124	GO:0044275		0	0	17.2939	0	67	nucleocytoplasmic transport	NA	NA	NA	NA	NA	NA	NA	NA	NA	NA	NA	NA	NA	NA	NA	NA	NA	NA	NA	NA	NA	NA	NA	NA	NA	NA	NA	nucleocytoplasmic transport	0.0384615	2	0.00222399	67	0.0060185	0.042555	17.2939	AT3G25520,AT2G21660
210	GO:2000280		0	0	0	334.733	1	nucleologenesis	NA	NA	NA	NA	NA	NA	NA	NA	NA	NA	NA	NA	NA	NA	NA	NA	NA	NA	nucleologenesis	0.0111111	1	3.32e-05	1	0.00298864	0.0217534	334.733	AT5G62440	NA	NA	NA	NA	NA	NA	NA	NA	NA
80	GO:0019216		0	0	0	7.43852	135	nucleoside phosphate biosynthetic process	NA	NA	NA	NA	NA	NA	NA	NA	NA	NA	NA	NA	NA	NA	NA	NA	NA	NA	nucleoside phosphate biosynthetic process	0.0333333	3	0.00448118	135	0.00779159	0.0386533	7.43852	ATCG00120,AT1G09830,AT4G09320	NA	NA	NA	NA	NA	NA	NA	NA	NA
107	GO:0034599		0	1.4019	0	0	3052	organic cyclic compound biosynthetic process	organic cyclic compound biosynthetic process	0.142023	73	0.101308	3052	0.00199609	0.0251548	1.4019	AT3G55990,AT4G27950,AT1G68150,AT1G68880,AT5G58860,AT3G61630,AT3G01970,AT4G12050,AT2G30400,AT1G22770,AT1G13300,AT5G66390,AT5G63160,AT1G80050,AT1G02580,AT1G31050,AT5G46350,AT1G03840,AT3G20640,AT3G04570,AT4G24180,AT5G43540,AT5G65210,AT5G60020,AT3G13730,AT2G02820,AT4G37850,AT1G29280,AT1G34670,AT5G59780,AT4G31910,AT1G72360,AT3G16340,AT4G00940,AT5G06710,AT4G13620,AT5G05790,AT1G67110,AT5G22890,AT5G07680…	NA	NA	NA	NA	NA	NA	NA	NA	NA	NA	NA	NA	NA	NA	NA	NA	NA	NA	NA	NA	NA	NA	NA	NA	NA	NA	NA
22	GO:0006913		1.61326	0	0	0	981	organic substance catabolic process	NA	NA	NA	NA	NA	NA	NA	NA	NA	organic substance catabolic process	0.0525328	28	0.0325632	981	0.00958341	0.0751094	1.61326	AT2G26440,AT3G23810,AT5G45960,AT1G02800,AT1G28670,AT1G19670,AT4G28780,AT3G14210,AT3G04290,AT5G14450,AT5G15720,AT5G47500,AT3G48460,AT2G32990,AT3G14220,AT5G04360,AT3G27400,AT3G59010,AT2G24560,AT4G26390,AT2G47940,AT3G02870,AT3G01510,AT3G12780,AT1G28570,AT2G42990,AT4G21590,AT1G33811	NA	NA	NA	NA	NA	NA	NA	NA	NA	NA	NA	NA	NA	NA	NA	NA	NA	NA
149	GO:0051169		1.34096	0	2.00568	1.4315	9821	organic substance metabolic process	NA	NA	NA	NA	NA	NA	NA	NA	NA	organic substance metabolic process	0.437148	233	0.325997	9821	4.4e-08	2.12e-06	1.34096	AT4G04840,AT1G02800,AT2G32765,AT1G19670,AT2G34620,AT3G15520,AT3G23730,AT1G14440,AT2G39290,AT4G09650,AT5G18660,AT3G23530,AT4G31800,AT3G53900,AT5G62220,AT1G49430,AT2G23010,AT3G47860,AT1G48100,AT5G35630,AT1G66430,AT2G30424,AT2G46970,AT2G41090,AT1G68590,AT1G78570,AT4G37770,AT5G24850,AT2G29670,AT3G48720,AT3G10520,AT1G53520,AT1G79850,AT2G24560,AT2G06200,AT3G10525,AT3G62030,AT2G47940,AT2G33450,AT2G22230…	organic substance metabolic process	0.466667	42	0.325997	9821	0.0037656	0.0253322	1.4315	AT5G14800,AT5G64120,AT5G63180,AT3G53110,AT3G15010,ATCG00120,AT3G43190,AT5G60540,AT4G02930,ATCG00830,AT3G62870,AT4G34180,AT3G17390,AT3G55440,AT4G09320,AT1G80460,AT1G34430,AT2G20420,AT1G66280,AT3G24170,AT1G02500,AT3G49100,AT4G14710,AT1G66270,AT1G66070,AT1G09830,AT4G20260,AT3G27830,AT4G16760,AT3G45310,AT4G24820,AT5G44320,AT1G20900,AT4G00620,AT5G56870,AT1G42970,AT1G23870,AT1G48850,AT5G20250,AT1G10670…	organic substance metabolic process	0.653846	34	0.325997	9821	1.29e-06	0.000168615	2.00568	AT5G53460,AT1G26110,AT5G61840,AT4G09020,AT5G39740,AT1G02560,AT3G25520,AT3G51550,AT4G15560,AT5G42100,AT1G76490,AT2G27860,AT4G30290,AT2G19900,AT5G60920,AT5G04120,AT4G02500,AT3G55430,AT5G22500,AT1G78880,AT3G49720,AT2G27040,AT4G19710,AT5G13650,AT2G47770,AT2G36390,AT5G09760,AT1G18080,AT3G13610,AT1G08200,AT2G21660,AT1G10760,AT2G20610,AT5G64300
131	GO:0044802		0	0	0	1.81465	4796	organonitrogen compound metabolic process	NA	NA	NA	NA	NA	NA	NA	NA	NA	NA	NA	NA	NA	NA	NA	NA	NA	NA	organonitrogen compound metabolic process	0.288889	26	0.159198	4796	0.00136591	0.0126972	1.81465	AT5G14800,ATCG00120,AT5G60540,AT4G02930,ATCG00830,AT4G34180,AT3G62870,AT3G17390,AT3G55440,AT4G09320,AT1G34430,AT3G24170,AT3G49100,AT4G14710,AT1G66070,AT1G09830,AT4G20260,AT3G27830,AT3G45310,AT4G24820,AT5G44320,AT4G00620,AT1G42970,AT1G48850,AT1G10670,AT1G18070	NA	NA	NA	NA	NA	NA	NA	NA	NA
68	GO:0010565		0	9.76848	0	0	18	phenylpropanoid catabolic process	phenylpropanoid catabolic process	0.00583658	3	0.000597491	18	0.00333294	0.036112	9.76848	AT3G09220,AT5G60020,AT5G48100	NA	NA	NA	NA	NA	NA	NA	NA	NA	NA	NA	NA	NA	NA	NA	NA	NA	NA	NA	NA	NA	NA	NA	NA	NA	NA	NA
104	GO:0033014		0	4.00447	0	0	161	phenylpropanoid metabolic process	phenylpropanoid metabolic process	0.0214008	11	0.00534422	161	0.000107578	0.00324046	4.00447	AT3G09220,AT5G58860,AT5G64120,AT5G60020,AT1G61820,AT3G16340,AT5G41040,AT5G66390,AT4G19370,AT3G11430,AT5G48100	NA	NA	NA	NA	NA	NA	NA	NA	NA	NA	NA	NA	NA	NA	NA	NA	NA	NA	NA	NA	NA	NA	NA	NA	NA	NA	NA
4	GO:0001558		0	1.73435	0	0	1149	phosphorylation	phosphorylation	0.0661479	34	0.0381398	1149	0.00146335	0.0220395	1.73435	AT3G63280,AT1G51790,AT5G53320,AT5G48940,AT1G51890,AT5G14470,AT1G55610,AT1G07560,AT1G51830,AT5G35580,AT5G06740,AT4G29450,AT2G28960,AT2G29220,AT5G49770,AT2G28990,AT5G10530,AT1G16150,AT5G59260,AT5G28080,AT2G01950,AT3G46280,AT3G45410,AT3G45330,AT5G59680,AT5G49780,AT1G61590,AT1G05700,AT5G38280,AT5G58350,AT4G31110,AT1G51860,AT4G05150,AT5G49660	NA	NA	NA	NA	NA	NA	NA	NA	NA	NA	NA	NA	NA	NA	NA	NA	NA	NA	NA	NA	NA	NA	NA	NA	NA	NA	NA
62	GO:0010410		3.64655	0	0	0	93	photomorphogenesis	NA	NA	NA	NA	NA	NA	NA	NA	NA	photomorphogenesis	0.011257	6	0.00308703	93	0.00622967	0.055682	3.64655	AT2G31380,AT4G18390,AT2G04030,AT1G10370,AT4G32980,AT5G23060	NA	NA	NA	NA	NA	NA	NA	NA	NA	NA	NA	NA	NA	NA	NA	NA	NA	NA
182	GO:0072522		0	7.32636	0	0	24	phytosteroid metabolic process	phytosteroid metabolic process	0.00583658	3	0.000796654	24	0.00766428	0.0680963	7.32636	AT4G15400,AT3G13730,AT4G31910	NA	NA	NA	NA	NA	NA	NA	NA	NA	NA	NA	NA	NA	NA	NA	NA	NA	NA	NA	NA	NA	NA	NA	NA	NA	NA	NA
40	GO:0009640		0	0	3.46914	0	1002	plant organ development	NA	NA	NA	NA	NA	NA	NA	NA	NA	NA	NA	NA	NA	NA	NA	NA	NA	NA	NA	NA	NA	NA	NA	NA	NA	NA	NA	plant organ development	0.115385	6	0.0332603	1002	0.00739044	0.0483044	3.46914	AT5G39740,AT4G26760,AT4G02500,AT3G25520,AT3G51550,AT2G20610
12	GO:0006413		0	3.33558	0	0	123	plant-type cell wall organization	plant-type cell wall organization	0.0136187	7	0.00408285	123	0.00526712	0.0504255	3.33558	AT3G26610,AT5G56320,AT1G26240,AT3G15370,AT5G41040,AT1G26250,AT2G41800	NA	NA	NA	NA	NA	NA	NA	NA	NA	NA	NA	NA	NA	NA	NA	NA	NA	NA	NA	NA	NA	NA	NA	NA	NA	NA	NA
103	GO:0033013		7.43705	0	0	0	38	plastid membrane organization	NA	NA	NA	NA	NA	NA	NA	NA	NA	plastid membrane organization	0.00938086	5	0.00126137	38	0.000528237	0.00815947	7.43705	AT1G74730,AT2G39290,AT1G44575,AT3G24590,AT3G47450	NA	NA	NA	NA	NA	NA	NA	NA	NA	NA	NA	NA	NA	NA	NA	NA	NA	NA
183	GO:0072524		4.93878	0	0	0	206	plastid organization	NA	NA	NA	NA	NA	NA	NA	NA	NA	plastid organization	0.0337711	18	0.00683795	206	3.3e-08	1.64e-06	4.93878	AT1G44000,AT3G24590,AT3G47450,AT5G54600,AT3G06730,AT1G79850,AT4G23940,AT1G74730,AT2G47940,AT3G45780,AT1G68590,AT2G39290,AT1G44575,AT5G45390,AT3G54090,AT5G44650,AT2G20570,AT3G23400	NA	NA	NA	NA	NA	NA	NA	NA	NA	NA	NA	NA	NA	NA	NA	NA	NA	NA
29	GO:0008283		14.1304	0	0	0	12	plastid translation	NA	NA	NA	NA	NA	NA	NA	NA	NA	plastid translation	0.00562852	3	0.000398327	12	0.0010768	0.0140425	14.1304	AT1G68590,AT1G79850,AT5G54600	NA	NA	NA	NA	NA	NA	NA	NA	NA	NA	NA	NA	NA	NA	NA	NA	NA	NA
134	GO:0045454		10.2767	0	0	0	22	polarity specification of adaxial/abaxial axis	NA	NA	NA	NA	NA	NA	NA	NA	NA	polarity specification of adaxial/abaxial axis	0.00750469	4	0.000730266	22	0.000550972	0.00840736	10.2767	AT2G26580,AT2G45190,AT3G11945,AT1G65620	NA	NA	NA	NA	NA	NA	NA	NA	NA	NA	NA	NA	NA	NA	NA	NA	NA	NA
43	GO:0009664		0	0	11.1413	0	156	polysaccharide catabolic process	NA	NA	NA	NA	NA	NA	NA	NA	NA	NA	NA	NA	NA	NA	NA	NA	NA	NA	NA	NA	NA	NA	NA	NA	NA	NA	NA	polysaccharide catabolic process	0.0576923	3	0.00517825	156	0.00250212	0.0257572	11.1413	AT5G09760,AT4G09020,AT1G10760
174	GO:0071478		14.1304	0	0	0	8	positive regulation of development, heterochronic	NA	NA	NA	NA	NA	NA	NA	NA	NA	positive regulation of development, heterochronic	0.00375234	2	0.000265551	8	0.0081578	0.0665593	14.1304	AT4G18390,AT2G31070	NA	NA	NA	NA	NA	NA	NA	NA	NA	NA	NA	NA	NA	NA	NA	NA	NA	NA
197	GO:1901293		0	0	0	167.367	2	positive regulation of microtubule depolymerization	NA	NA	NA	NA	NA	NA	NA	NA	NA	NA	NA	NA	NA	NA	NA	NA	NA	NA	positive regulation of microtubule depolymerization	0.0111111	1	6.64e-05	2	0.00596845	0.0317364	167.367	AT4G20260	NA	NA	NA	NA	NA	NA	NA	NA	NA
42	GO:0009658		0	0	289.673	0	2	positive regulation of organelle assembly	NA	NA	NA	NA	NA	NA	NA	NA	NA	NA	NA	NA	NA	NA	NA	NA	NA	NA	NA	NA	NA	NA	NA	NA	NA	NA	NA	positive regulation of organelle assembly	0.0192308	1	6.64e-05	2	0.00345062	0.0301929	289.673	AT1G26110
1	GO:0000272		0	0	0	167.367	2	positive regulation of protein depolymerization	NA	NA	NA	NA	NA	NA	NA	NA	NA	NA	NA	NA	NA	NA	NA	NA	NA	NA	positive regulation of protein depolymerization	0.0111111	1	6.64e-05	2	0.00596845	0.0317364	167.367	AT4G20260	NA	NA	NA	NA	NA	NA	NA	NA	NA
114	GO:0042594		0	2.75816	0	0	170	post-embryonic plant morphogenesis	post-embryonic plant morphogenesis	0.0155642	8	0.00564297	170	0.00905381	0.078192	2.75816	AT5G56320,AT4G12550,AT2G36120,AT2G02820,AT3G24300,AT1G02580,AT4G34600,AT1G31770	NA	NA	NA	NA	NA	NA	NA	NA	NA	NA	NA	NA	NA	NA	NA	NA	NA	NA	NA	NA	NA	NA	NA	NA	NA	NA	NA
46	GO:0009698		0	0	7.12311	0	244	posttranscriptional regulation of gene expression	NA	NA	NA	NA	NA	NA	NA	NA	NA	NA	NA	NA	NA	NA	NA	NA	NA	NA	NA	NA	NA	NA	NA	NA	NA	NA	NA	posttranscriptional regulation of gene expression	0.0576923	3	0.00809932	244	0.00866968	0.0506147	7.12311	AT1G18080,AT1G26110,AT2G27040
184	GO:0072593		1.25356	0	1.89887	0	9153	primary metabolic process	NA	NA	NA	NA	NA	NA	NA	NA	NA	primary metabolic process	0.380863	203	0.303824	9153	7.94e-05	0.00161943	1.25356	AT4G04840,AT1G02800,AT2G32765,AT2G34620,AT3G15520,AT3G23730,AT1G14440,AT2G39290,AT4G09650,AT3G23530,AT4G31800,AT3G53900,AT5G62220,AT1G49430,AT2G23010,AT3G47860,AT1G48100,AT5G35630,AT1G66430,AT2G30424,AT2G46970,AT2G41090,AT1G68590,AT1G78570,AT4G37770,AT5G24850,AT2G29670,AT1G53520,AT3G10520,AT1G79850,AT2G24560,AT2G06200,AT3G10525,AT3G62030,AT2G47940,AT2G33450,AT2G22230,AT1G56650,AT2G31380,AT3G18080…	NA	NA	NA	NA	NA	NA	NA	NA	NA	primary metabolic process	0.576923	30	0.303824	9153	4.01e-05	0.00157444	1.89887	AT5G53460,AT1G26110,AT5G61840,AT4G09020,AT5G39740,AT1G02560,AT3G25520,AT3G51550,AT4G15560,AT5G42100,AT1G76490,AT2G27860,AT4G30290,AT5G60920,AT5G04120,AT4G02500,AT3G55430,AT5G22500,AT1G78880,AT3G49720,AT2G27040,AT4G19710,AT5G13650,AT2G36390,AT5G09760,AT1G18080,AT1G08200,AT2G21660,AT1G10760,AT2G20610
191	GO:0090698		0	0	0	13.3893	50	protein complex disassembly	NA	NA	NA	NA	NA	NA	NA	NA	NA	NA	NA	NA	NA	NA	NA	NA	NA	NA	protein complex disassembly	0.0222222	2	0.0016597	50	0.00985834	0.0435533	13.3893	AT4G20260,AT1G18070	NA	NA	NA	NA	NA	NA	NA	NA	NA
27	GO:0007568		8.92446	0	0	0	19	protein import into chloroplast stroma	NA	NA	NA	NA	NA	NA	NA	NA	NA	protein import into chloroplast stroma	0.00562852	3	0.000630684	19	0.00432579	0.0422229	8.92446	AT2G04030,AT2G28900,AT2G15290	NA	NA	NA	NA	NA	NA	NA	NA	NA	NA	NA	NA	NA	NA	NA	NA	NA	NA
125	GO:0044550		6.11044	0	0	0	37	protein localization to chloroplast	NA	NA	NA	NA	NA	NA	NA	NA	NA	protein localization to chloroplast	0.00750469	4	0.00122817	37	0.00403566	0.0396342	6.11044	AT2G04030,AT2G28900,AT2G24820,AT2G15290	NA	NA	NA	NA	NA	NA	NA	NA	NA	NA	NA	NA	NA	NA	NA	NA	NA	NA
59	GO:0010228		0	0	0	111.578	3	protein myristoylation	NA	NA	NA	NA	NA	NA	NA	NA	NA	NA	NA	NA	NA	NA	NA	NA	NA	NA	protein myristoylation	0.0111111	1	9.96e-05	3	0.00893946	0.0402956	111.578	AT4G20260	NA	NA	NA	NA	NA	NA	NA	NA	NA
13	GO:0006417		0	2.32519	0	0	731	protein phosphorylation	protein phosphorylation	0.0564202	29	0.0242648	731	2.81e-05	0.00128715	2.32519	AT3G63280,AT5G53320,AT5G48940,AT1G51890,AT1G07560,AT1G55610,AT1G51830,AT5G06740,AT4G29450,AT2G28960,AT2G29220,AT5G49770,AT2G28990,AT5G10530,AT1G16150,AT5G59260,AT5G28080,AT2G01950,AT3G45410,AT3G45330,AT5G59680,AT5G49780,AT1G05700,AT5G38280,AT5G58350,AT4G31110,AT1G51860,AT4G05150,AT5G49660	NA	NA	NA	NA	NA	NA	NA	NA	NA	NA	NA	NA	NA	NA	NA	NA	NA	NA	NA	NA	NA	NA	NA	NA	NA	NA	NA
106	GO:0034248		8.07451	0	0	0	21	protein repair	NA	NA	NA	NA	NA	NA	NA	NA	NA	protein repair	0.00562852	3	0.000697072	21	0.0057839	0.0535011	8.07451	AT4G04840,AT2G47940,AT1G54780	NA	NA	NA	NA	NA	NA	NA	NA	NA	NA	NA	NA	NA	NA	NA	NA	NA	NA
30	GO:0008652		6.28018	0	0	0	36	protein targeting to chloroplast	NA	NA	NA	NA	NA	NA	NA	NA	NA	protein targeting to chloroplast	0.00750469	4	0.00119498	36	0.00364969	0.0365652	6.28018	AT2G04030,AT2G28900,AT2G24820,AT2G15290	NA	NA	NA	NA	NA	NA	NA	NA	NA	NA	NA	NA	NA	NA	NA	NA	NA	NA
41	GO:0009657		0	0	0	3.5297	569	protein transport	NA	NA	NA	NA	NA	NA	NA	NA	NA	NA	NA	NA	NA	NA	NA	NA	NA	NA	protein transport	0.0666667	6	0.0188873	569	0.00724407	0.0369697	3.5297	AT1G09270,AT4G31480,AT3G53110,AT4G31490,AT3G49100,AT5G46860	NA	NA	NA	NA	NA	NA	NA	NA	NA
172	GO:0071369		6.42291	0	0	0	44	protein-chromophore linkage	NA	NA	NA	NA	NA	NA	NA	NA	NA	protein-chromophore linkage	0.00938086	5	0.00146053	44	0.00104766	0.0140425	6.42291	AT5G24850,AT4G17600,AT1G45474,AT3G45780,AT2G47590	NA	NA	NA	NA	NA	NA	NA	NA	NA	NA	NA	NA	NA	NA	NA	NA	NA	NA
85	GO:0019725		0	0	0	11.2831	89	purine-containing compound biosynthetic process	NA	NA	NA	NA	NA	NA	NA	NA	NA	NA	NA	NA	NA	NA	NA	NA	NA	NA	purine-containing compound biosynthetic process	0.0333333	3	0.00295426	89	0.00243493	0.0202077	11.2831	ATCG00120,AT1G09830,AT4G09320	NA	NA	NA	NA	NA	NA	NA	NA	NA
181	GO:0072521		0	0	0	9.12909	220	purine-containing compound metabolic process	NA	NA	NA	NA	NA	NA	NA	NA	NA	NA	NA	NA	NA	NA	NA	NA	NA	NA	purine-containing compound metabolic process	0.0666667	6	0.00730266	220	5.3e-05	0.00117528	9.12909	AT3G55440,AT1G09830,AT4G09320,AT1G34430,ATCG00120,AT1G42970	NA	NA	NA	NA	NA	NA	NA	NA	NA
148	GO:0051128		0	0	0	12.3975	108	pyridine-containing compound metabolic process	NA	NA	NA	NA	NA	NA	NA	NA	NA	NA	NA	NA	NA	NA	NA	NA	NA	NA	pyridine-containing compound metabolic process	0.0444444	4	0.00358494	108	0.000315347	0.00378416	12.3975	AT1G34430,AT5G60540,AT3G55440,AT1G42970	NA	NA	NA	NA	NA	NA	NA	NA	NA
72	GO:0016052		0	6.70848	0	0	166	reactive oxygen species metabolic process	reactive oxygen species metabolic process	0.036965	19	0.00551019	166	7.86e-11	1.94e-08	6.70848	AT5G64100,AT3G03670,AT4G36430,AT2G18150,AT5G14130,AT5G64120,AT2G38380,AT5G64110,AT3G32980,AT4G08770,AT5G19890,AT3G21770,AT5G66390,AT5G10530,AT4G08780,AT5G24070,AT4G33420,AT1G49570,AT3G01190	NA	NA	NA	NA	NA	NA	NA	NA	NA	NA	NA	NA	NA	NA	NA	NA	NA	NA	NA	NA	NA	NA	NA	NA	NA	NA	NA
69	GO:0010608		0	25.119	0	0	7	regulation of amine transport	regulation of amine transport	0.00583658	3	0.000232357	7	0.000164411	0.00432017	25.119	AT5G57685,AT2G24762,AT4G31730	NA	NA	NA	NA	NA	NA	NA	NA	NA	NA	NA	NA	NA	NA	NA	NA	NA	NA	NA	NA	NA	NA	NA	NA	NA	NA	NA
49	GO:0009735		0	1.28327	0	0	4750	regulation of biological process	regulation of biological process	0.202335	104	0.157671	4750	0.00390674	0.0402577	1.28327	AT5G06850,AT1G65970,AT4G12050,AT2G30400,AT5G53320,AT3G23430,AT5G44790,AT2G47870,AT2G24762,AT3G04570,AT4G24180,AT1G53940,AT4G37850,AT1G34670,AT5G59780,AT5G22890,AT2G47270,AT1G15040,AT5G14070,AT5G10280,AT1G20160,AT1G67030,AT5G65790,AT1G58190,AT4G22810,AT3G48360,AT3G55990,AT4G27950,AT3G02850,AT1G68880,AT3G61630,AT1G13300,AT5G63160,AT4G09420,AT2G42060,AT2G02820,AT1G72360,AT3G16340,AT5G49770,AT5G10530…	NA	NA	NA	NA	NA	NA	NA	NA	NA	NA	NA	NA	NA	NA	NA	NA	NA	NA	NA	NA	NA	NA	NA	NA	NA	NA	NA
21	GO:0006886		0	1.72554	0	0	1019	regulation of biological quality	regulation of biological quality	0.0583658	30	0.0338246	1019	0.00293533	0.0341993	1.72554	AT3G02850,AT1G03850,AT1G65970,AT1G44800,AT5G57685,AT2G19110,AT2G47870,AT5G56100,AT5G24090,AT5G19040,AT3G13730,AT1G22990,AT3G63110,AT4G31910,AT3G04110,AT1G32450,AT4G19690,AT1G67110,AT1G11580,AT5G03570,AT3G56970,AT5G18600,AT5G14070,AT5G44610,AT4G15400,AT2G25900,AT4G28410,AT1G62280,AT3G56980,AT4G34600	NA	NA	NA	NA	NA	NA	NA	NA	NA	NA	NA	NA	NA	NA	NA	NA	NA	NA	NA	NA	NA	NA	NA	NA	NA	NA	NA
163	GO:0055086		0	1.40935	0	0	2620	regulation of biosynthetic process	regulation of biosynthetic process	0.122568	63	0.0869681	2620	0.00363458	0.0386958	1.40935	AT3G55990,AT4G27950,AT1G68150,AT1G68880,AT3G61630,AT3G01970,AT4G12050,AT2G30400,AT1G22770,AT1G13300,AT5G63160,AT1G02580,AT1G31050,AT5G46350,AT1G03840,AT3G20640,AT3G04570,AT4G24180,AT5G43540,AT5G65210,AT2G02820,AT4G37850,AT1G29280,AT1G34670,AT5G59780,AT1G72360,AT3G16340,AT4G00940,AT5G06710,AT4G13620,AT5G05790,AT5G22890,AT5G07680,AT2G21045,AT2G47270,AT1G11580,AT1G18860,AT5G54230,AT3G56970,AT3G53200…	NA	NA	NA	NA	NA	NA	NA	NA	NA	NA	NA	NA	NA	NA	NA	NA	NA	NA	NA	NA	NA	NA	NA	NA	NA	NA	NA
108	GO:0034613		14.1304	0	0	0	8	regulation of cell fate commitment	NA	NA	NA	NA	NA	NA	NA	NA	NA	regulation of cell fate commitment	0.00375234	2	0.000265551	8	0.0081578	0.0665593	14.1304	AT1G01380,AT2G30424	NA	NA	NA	NA	NA	NA	NA	NA	NA	NA	NA	NA	NA	NA	NA	NA	NA	NA
169	GO:0070727		0	0	15.246	0	76	regulation of cell growth	NA	NA	NA	NA	NA	NA	NA	NA	NA	NA	NA	NA	NA	NA	NA	NA	NA	NA	NA	NA	NA	NA	NA	NA	NA	NA	NA	regulation of cell growth	0.0384615	2	0.00252274	76	0.00768156	0.0493311	15.246	AT3G51550,AT2G20610
17	GO:0006520		0	0	289.673	0	2	regulation of cell growth by extracellular stimulus	NA	NA	NA	NA	NA	NA	NA	NA	NA	NA	NA	NA	NA	NA	NA	NA	NA	NA	NA	NA	NA	NA	NA	NA	NA	NA	NA	regulation of cell growth by extracellular stimulus	0.0192308	1	6.64e-05	2	0.00345062	0.0301929	289.673	AT2G20610
142	GO:0046907		0	0	9.14757	0	190	regulation of cellular amide metabolic process	NA	NA	NA	NA	NA	NA	NA	NA	NA	NA	NA	NA	NA	NA	NA	NA	NA	NA	NA	NA	NA	NA	NA	NA	NA	NA	NA	regulation of cellular amide metabolic process	0.0576923	3	0.00630685	190	0.0043536	0.035029	9.14757	AT1G18080,AT1G26110,AT2G27040
38	GO:0009617		0	1.42019	0	0	2600	regulation of cellular biosynthetic process	regulation of cellular biosynthetic process	0.122568	63	0.0863042	2600	0.00305894	0.0351601	1.42019	AT3G55990,AT4G27950,AT1G68150,AT1G68880,AT3G61630,AT3G01970,AT4G12050,AT2G30400,AT1G22770,AT1G13300,AT5G63160,AT1G02580,AT1G31050,AT5G46350,AT1G03840,AT3G20640,AT3G04570,AT4G24180,AT5G43540,AT5G65210,AT2G02820,AT4G37850,AT1G29280,AT1G34670,AT5G59780,AT1G72360,AT3G16340,AT4G00940,AT5G06710,AT4G13620,AT5G05790,AT5G22890,AT5G07680,AT2G21045,AT2G47270,AT1G11580,AT1G18860,AT5G54230,AT3G56970,AT3G53200…	NA	NA	NA	NA	NA	NA	NA	NA	NA	NA	NA	NA	NA	NA	NA	NA	NA	NA	NA	NA	NA	NA	NA	NA	NA	NA	NA
157	GO:0051649		0	0	7.72462	0	225	regulation of cellular component organization	NA	NA	NA	NA	NA	NA	NA	NA	NA	NA	NA	NA	NA	NA	NA	NA	NA	NA	NA	NA	NA	NA	NA	NA	NA	NA	NA	regulation of cellular component organization	0.0576923	3	0.00746863	225	0.00694813	0.0458839	7.72462	AT1G26110,AT3G51550,AT2G20610
143	GO:0048364		3.98039	0	0	0	71	regulation of cellular ketone metabolic process	NA	NA	NA	NA	NA	NA	NA	NA	NA	regulation of cellular ketone metabolic process	0.00938086	5	0.00235677	71	0.00851673	0.0691332	3.98039	AT3G47860,AT4G32980,AT2G41090,AT5G65410,AT3G47450	NA	NA	NA	NA	NA	NA	NA	NA	NA	NA	NA	NA	NA	NA	NA	NA	NA	NA
89	GO:0022622		0	1.43916	0	0	2525	regulation of cellular macromolecule biosynthetic process	regulation of cellular macromolecule biosynthetic process	0.120623	62	0.0838146	2525	0.00244497	0.0298964	1.43916	AT3G55990,AT4G27950,AT1G68150,AT1G68880,AT3G61630,AT3G01970,AT4G12050,AT2G30400,AT1G22770,AT1G13300,AT5G63160,AT1G02580,AT1G31050,AT5G46350,AT1G03840,AT3G20640,AT3G04570,AT4G24180,AT5G43540,AT5G65210,AT2G02820,AT4G37850,AT1G29280,AT1G34670,AT5G59780,AT1G72360,AT4G00940,AT5G06710,AT4G13620,AT5G05790,AT5G22890,AT5G07680,AT2G21045,AT2G47270,AT1G11580,AT1G18860,AT5G54230,AT3G56970,AT3G53200,AT1G69490…	NA	NA	NA	NA	NA	NA	NA	NA	NA	NA	NA	NA	NA	NA	NA	NA	NA	NA	NA	NA	NA	NA	NA	NA	NA	NA	NA
128	GO:0044712		12.5604	0	0	0	18	regulation of chlorophyll biosynthetic process	NA	NA	NA	NA	NA	NA	NA	NA	NA	regulation of chlorophyll biosynthetic process	0.00750469	4	0.000597491	18	0.000243783	0.00435797	12.5604	AT4G17600,AT4G14690,AT2G20570,AT3G22840	NA	NA	NA	NA	NA	NA	NA	NA	NA	NA	NA	NA	NA	NA	NA	NA	NA	NA
156	GO:0051641		9.42026	0	0	0	24	regulation of chlorophyll metabolic process	NA	NA	NA	NA	NA	NA	NA	NA	NA	regulation of chlorophyll metabolic process	0.00750469	4	0.000796654	24	0.000778259	0.0113597	9.42026	AT4G17600,AT4G14690,AT2G20570,AT3G22840	NA	NA	NA	NA	NA	NA	NA	NA	NA	NA	NA	NA	NA	NA	NA	NA	NA	NA
70	GO:0015031		8.07451	0	0	0	28	regulation of cofactor metabolic process	NA	NA	NA	NA	NA	NA	NA	NA	NA	regulation of cofactor metabolic process	0.00750469	4	0.00092943	28	0.00141808	0.0173551	8.07451	AT4G17600,AT4G14690,AT2G20570,AT3G22840	NA	NA	NA	NA	NA	NA	NA	NA	NA	NA	NA	NA	NA	NA	NA	NA	NA	NA
24	GO:0006970		6.78259	0	0	0	25	regulation of flavonoid biosynthetic process	NA	NA	NA	NA	NA	NA	NA	NA	NA	regulation of flavonoid biosynthetic process	0.00562852	3	0.000829848	25	0.00949325	0.0747711	6.78259	AT5G13930,AT1G56650,AT5G49330	NA	NA	NA	NA	NA	NA	NA	NA	NA	NA	NA	NA	NA	NA	NA	NA	NA	NA
176	GO:0071554		0	1.41019	0	0	2660	regulation of gene expression	regulation of gene expression	0.124514	64	0.0882958	2660	0.00333342	0.036112	1.41019	AT3G55990,AT4G27950,AT1G68150,AT1G68880,AT3G61630,AT3G01970,AT4G12050,AT2G30400,AT1G22770,AT5G48160,AT2G33830,AT1G13300,AT5G63160,AT1G02580,AT1G31050,AT5G46350,AT1G03840,AT3G20640,AT3G04570,AT4G24180,AT5G43540,AT5G65210,AT2G02820,AT4G37850,AT1G29280,AT1G34670,AT5G59780,AT1G72360,AT4G00940,AT5G06710,AT4G13620,AT5G05790,AT5G22890,AT5G07680,AT2G21045,AT2G47270,AT1G11580,AT1G18860,AT5G54230,AT3G56970…	NA	NA	NA	NA	NA	NA	NA	NA	NA	NA	NA	NA	NA	NA	NA	NA	NA	NA	NA	NA	NA	NA	NA	NA	NA	NA	NA
112	GO:0040007		0	6.1053	0	0	48	regulation of ion transport	regulation of ion transport	0.00972763	5	0.00159331	48	0.00132891	0.020515	6.1053	AT5G57685,AT1G62280,AT3G02850,AT2G24762,AT4G31730	NA	NA	NA	NA	NA	NA	NA	NA	NA	NA	NA	NA	NA	NA	NA	NA	NA	NA	NA	NA	NA	NA	NA	NA	NA	NA	NA
105	GO:0033554		9.04345	0	0	0	25	regulation of isoprenoid metabolic process	NA	NA	NA	NA	NA	NA	NA	NA	NA	regulation of isoprenoid metabolic process	0.00750469	4	0.000829848	25	0.000913629	0.0128255	9.04345	AT4G17600,AT4G32980,AT5G65410,AT3G47450	NA	NA	NA	NA	NA	NA	NA	NA	NA	NA	NA	NA	NA	NA	NA	NA	NA	NA
15	GO:0006468		4.81035	0	0	0	47	regulation of lipid biosynthetic process	NA	NA	NA	NA	NA	NA	NA	NA	NA	regulation of lipid biosynthetic process	0.00750469	4	0.00156011	47	0.00949091	0.0747711	4.81035	AT4G17600,AT4G32980,AT5G65410,AT3G47450	NA	NA	NA	NA	NA	NA	NA	NA	NA	NA	NA	NA	NA	NA	NA	NA	NA	NA
122	GO:0044248		4.87255	0	0	0	58	regulation of lipid metabolic process	NA	NA	NA	NA	NA	NA	NA	NA	NA	regulation of lipid metabolic process	0.00938086	5	0.00192525	58	0.00361156	0.0365652	4.87255	AT3G47860,AT4G17600,AT4G32980,AT5G65410,AT3G47450	NA	NA	NA	NA	NA	NA	NA	NA	NA	NA	NA	NA	NA	NA	NA	NA	NA	NA
206	GO:1902578		0	1.43688	0	0	2529	regulation of macromolecule biosynthetic process	regulation of macromolecule biosynthetic process	0.120623	62	0.0839474	2529	0.00253491	0.0306923	1.43688	AT3G55990,AT4G27950,AT1G68150,AT1G68880,AT3G61630,AT3G01970,AT4G12050,AT2G30400,AT1G22770,AT1G13300,AT5G63160,AT1G02580,AT1G31050,AT5G46350,AT1G03840,AT3G20640,AT3G04570,AT4G24180,AT5G43540,AT5G65210,AT2G02820,AT4G37850,AT1G29280,AT1G34670,AT5G59780,AT1G72360,AT4G00940,AT5G06710,AT4G13620,AT5G05790,AT5G22890,AT5G07680,AT2G21045,AT2G47270,AT1G11580,AT1G18860,AT5G54230,AT3G56970,AT3G53200,AT1G69490…	NA	NA	NA	NA	NA	NA	NA	NA	NA	NA	NA	NA	NA	NA	NA	NA	NA	NA	NA	NA	NA	NA	NA	NA	NA	NA	NA
118	GO:0044085		0	1.35577	0	0	2810	regulation of macromolecule metabolic process	regulation of macromolecule metabolic process	0.126459	65	0.0932749	2810	0.00742066	0.0673861	1.35577	AT3G55990,AT4G27950,AT1G68150,AT1G68880,AT3G61630,AT3G01970,AT4G12050,AT2G30400,AT1G22770,AT5G48160,AT2G33830,AT1G13300,AT5G63160,AT1G02580,AT1G31050,AT2G41800,AT5G46350,AT1G03840,AT3G20640,AT3G04570,AT4G24180,AT5G43540,AT5G65210,AT2G02820,AT4G37850,AT1G29280,AT1G34670,AT5G59780,AT1G72360,AT4G00940,AT5G06710,AT4G13620,AT5G05790,AT5G22890,AT5G07680,AT2G21045,AT2G47270,AT1G11580,AT1G18860,AT5G54230…	NA	NA	NA	NA	NA	NA	NA	NA	NA	NA	NA	NA	NA	NA	NA	NA	NA	NA	NA	NA	NA	NA	NA	NA	NA	NA	NA
202	GO:1901575		0	0	0	111.578	3	regulation of microtubule depolymerization	NA	NA	NA	NA	NA	NA	NA	NA	NA	NA	NA	NA	NA	NA	NA	NA	NA	NA	regulation of microtubule depolymerization	0.0111111	1	9.96e-05	3	0.00893946	0.0402956	111.578	AT4G20260	NA	NA	NA	NA	NA	NA	NA	NA	NA
194	GO:0099402		0	1.3534	0	0	2685	regulation of nitrogen compound metabolic process	regulation of nitrogen compound metabolic process	0.120623	62	0.0891257	2685	0.0091942	0.0783092	1.3534	AT3G55990,AT4G27950,AT1G68150,AT1G68880,AT3G61630,AT3G01970,AT4G12050,AT2G30400,AT1G22770,AT1G13300,AT5G63160,AT1G02580,AT1G31050,AT5G46350,AT1G03840,AT3G20640,AT3G04570,AT4G24180,AT5G43540,AT5G65210,AT2G02820,AT4G37850,AT1G29280,AT1G34670,AT5G59780,AT1G72360,AT4G00940,AT5G06710,AT4G13620,AT5G05790,AT5G22890,AT5G07680,AT2G21045,AT2G47270,AT1G11580,AT1G18860,AT5G54230,AT3G56970,AT3G53200,AT1G69490…	NA	NA	NA	NA	NA	NA	NA	NA	NA	NA	NA	NA	NA	NA	NA	NA	NA	NA	NA	NA	NA	NA	NA	NA	NA	NA	NA
7	GO:0005975		0	1.48907	0	0	2401	regulation of nucleobase-containing compound metabolic process	regulation of nucleobase-containing compound metabolic process	0.118677	61	0.0796986	2401	0.00120246	0.0193622	1.48907	AT3G55990,AT4G27950,AT1G68150,AT1G68880,AT3G61630,AT3G01970,AT4G12050,AT2G30400,AT1G22770,AT1G13300,AT5G63160,AT1G02580,AT1G31050,AT5G46350,AT1G03840,AT3G20640,AT3G04570,AT4G24180,AT5G43540,AT5G65210,AT2G02820,AT4G37850,AT1G29280,AT1G34670,AT5G59780,AT1G72360,AT4G00940,AT5G06710,AT4G13620,AT5G05790,AT5G22890,AT5G07680,AT2G21045,AT2G47270,AT1G18860,AT5G54230,AT3G56970,AT3G53200,AT1G69490,AT3G12977…	NA	NA	NA	NA	NA	NA	NA	NA	NA	NA	NA	NA	NA	NA	NA	NA	NA	NA	NA	NA	NA	NA	NA	NA	NA	NA	NA
168	GO:0065008		0	25.119	0	0	7	regulation of organic acid transport	regulation of organic acid transport	0.00583658	3	0.000232357	7	0.000164411	0.00432017	25.119	AT5G57685,AT2G24762,AT4G31730	NA	NA	NA	NA	NA	NA	NA	NA	NA	NA	NA	NA	NA	NA	NA	NA	NA	NA	NA	NA	NA	NA	NA	NA	NA	NA	NA
75	GO:0016310		0	1.34959	0	0	2736	regulation of primary metabolic process	regulation of primary metabolic process	0.122568	63	0.0908186	2736	0.0091832	0.0783092	1.34959	AT3G55990,AT4G27950,AT1G68150,AT1G68880,AT3G61630,AT3G01970,AT4G12050,AT2G30400,AT1G22770,AT1G13300,AT5G63160,AT1G02580,AT1G31050,AT2G41800,AT5G46350,AT1G03840,AT3G20640,AT3G04570,AT4G24180,AT5G43540,AT5G65210,AT2G02820,AT4G37850,AT1G29280,AT1G34670,AT5G59780,AT1G72360,AT4G00940,AT5G06710,AT4G13620,AT5G05790,AT5G22890,AT5G07680,AT2G21045,AT2G47270,AT1G11580,AT1G18860,AT5G54230,AT3G56970,AT3G53200…	NA	NA	NA	NA	NA	NA	NA	NA	NA	NA	NA	NA	NA	NA	NA	NA	NA	NA	NA	NA	NA	NA	NA	NA	NA	NA	NA
31	GO:0009056		0	1.52269	0	0	2348	regulation of RNA metabolic process	regulation of RNA metabolic process	0.118677	61	0.0779393	2348	0.000699178	0.0125143	1.52269	AT3G55990,AT4G27950,AT1G68150,AT1G68880,AT3G61630,AT3G01970,AT4G12050,AT2G30400,AT1G22770,AT1G13300,AT5G63160,AT1G02580,AT1G31050,AT5G46350,AT1G03840,AT3G20640,AT3G04570,AT4G24180,AT5G43540,AT5G65210,AT2G02820,AT4G37850,AT1G29280,AT1G34670,AT5G59780,AT1G72360,AT4G00940,AT5G06710,AT4G13620,AT5G05790,AT5G22890,AT5G07680,AT2G21045,AT2G47270,AT1G18860,AT5G54230,AT3G56970,AT3G53200,AT1G69490,AT3G12977…	NA	NA	NA	NA	NA	NA	NA	NA	NA	NA	NA	NA	NA	NA	NA	NA	NA	NA	NA	NA	NA	NA	NA	NA	NA	NA	NA
159	GO:0051707		0	5.23312	0	0	56	regulation of root development	regulation of root development	0.00972763	5	0.00185886	56	0.0026522	0.0318007	5.23312	AT2G33790,AT5G48940,AT4G34600,AT1G34670,AT2G47270	NA	NA	NA	NA	NA	NA	NA	NA	NA	NA	NA	NA	NA	NA	NA	NA	NA	NA	NA	NA	NA	NA	NA	NA	NA	NA	NA
37	GO:0009607		11.8993	0	0	0	19	regulation of tetrapyrrole biosynthetic process	NA	NA	NA	NA	NA	NA	NA	NA	NA	regulation of tetrapyrrole biosynthetic process	0.00750469	4	0.000630684	19	0.000304487	0.00520902	11.8993	AT4G17600,AT4G14690,AT2G20570,AT3G22840	NA	NA	NA	NA	NA	NA	NA	NA	NA	NA	NA	NA	NA	NA	NA	NA	NA	NA
48	GO:0009719		8.69563	0	0	0	26	regulation of tetrapyrrole metabolic process	NA	NA	NA	NA	NA	NA	NA	NA	NA	regulation of tetrapyrrole metabolic process	0.00750469	4	0.000863042	26	0.00106475	0.0140425	8.69563	AT4G17600,AT4G14690,AT2G20570,AT3G22840	NA	NA	NA	NA	NA	NA	NA	NA	NA	NA	NA	NA	NA	NA	NA	NA	NA	NA
36	GO:0009605		0	0	9.14757	0	190	regulation of translation	NA	NA	NA	NA	NA	NA	NA	NA	NA	NA	NA	NA	NA	NA	NA	NA	NA	NA	NA	NA	NA	NA	NA	NA	NA	NA	NA	regulation of translation	0.0576923	3	0.00630685	190	0.0043536	0.035029	9.14757	AT1G18080,AT1G26110,AT2G27040
158	GO:0051704		0	0	0	35.2351	19	regulation of translational initiation	NA	NA	NA	NA	NA	NA	NA	NA	NA	NA	NA	NA	NA	NA	NA	NA	NA	NA	regulation of translational initiation	0.0222222	2	0.000630684	19	0.00146128	0.0133775	35.2351	AT5G44320,AT1G66070	NA	NA	NA	NA	NA	NA	NA	NA	NA
145	GO:0048731		37.6811	0	0	0	3	regulation of trichome patterning	NA	NA	NA	NA	NA	NA	NA	NA	NA	regulation of trichome patterning	0.00375234	2	9.96e-05	3	0.000927047	0.0128255	37.6811	AT1G01380,AT2G30424	NA	NA	NA	NA	NA	NA	NA	NA	NA	NA	NA	NA	NA	NA	NA	NA	NA	NA
39	GO:0009628		16.149	0	0	0	7	regulation of vitamin metabolic process	NA	NA	NA	NA	NA	NA	NA	NA	NA	regulation of vitamin metabolic process	0.00375234	2	0.000232357	7	0.00619059	0.0556454	16.149	AT4G17600,AT2G41090	NA	NA	NA	NA	NA	NA	NA	NA	NA	NA	NA	NA	NA	NA	NA	NA	NA	NA
71	GO:0016043		2.43104	0	0	4.45626	1953	response to abiotic stimulus	NA	NA	NA	NA	NA	NA	NA	NA	NA	response to abiotic stimulus	0.157598	84	0.0648277	1953	3.56e-14	9.43e-12	2.43104	AT5G05410,AT4G24275,AT4G25050,AT1G69700,AT5G67385,AT5G15970,AT3G60290,AT3G22840,AT3G02730,AT2G26150,AT1G30100,AT1G14440,AT1G30530,AT3G04290,AT1G53070,AT3G14210,AT4G09650,AT5G44650,AT1G54050,AT1G15550,AT5G44440,AT5G62210,AT1G67360,AT5G05580,AT5G18070,AT3G47860,AT4G27030,AT1G60090,AT5G65010,AT2G28900,AT5G35630,AT2G46970,AT3G08770,AT4G14690,AT5G51100,AT5G15960,AT5G17780,AT5G13930,AT1G55480,AT1G44575…	response to abiotic stimulus	0.288889	26	0.0648277	1953	5.49e-11	4.88e-08	4.45626	AT5G14800,AT3G53110,ATCG00120,AT3G43190,AT2G30870,AT4G34180,AT3G17390,AT3G55440,AT4G09320,AT1G80460,AT1G66280,AT3G24170,AT1G02500,AT1G76180,AT1G02930,AT1G66270,AT1G77510,AT4G20260,AT1G20900,AT1G14540,AT1G42970,AT5G09650,AT5G20250,AT1G10670,AT5G46860,AT5G01600	NA	NA	NA	NA	NA	NA	NA	NA	NA
153	GO:0051234		2.03224	0	0	0	445	response to bacterium	NA	NA	NA	NA	NA	NA	NA	NA	NA	response to bacterium	0.0300188	16	0.0147713	445	0.00627202	0.0557474	2.03224	AT4G31800,AT3G04790,AT2G26440,AT1G20020,AT3G52960,AT5G08640,AT2G37660,AT1G19670,AT3G10525,AT2G06200,AT3G62030,AT5G09650,AT3G14210,AT3G23400,AT4G09650,AT1G55020	NA	NA	NA	NA	NA	NA	NA	NA	NA	NA	NA	NA	NA	NA	NA	NA	NA	NA
151	GO:0051179		1.6624	0	0	3.10898	1292	response to biotic stimulus	NA	NA	NA	NA	NA	NA	NA	NA	NA	response to biotic stimulus	0.0712946	38	0.0428865	1292	0.00168076	0.0202582	1.6624	AT2G26440,AT1G02800,AT4G25050,AT3G52960,AT1G18250,AT2G37660,AT1G19670,AT4G08870,AT3G14210,AT4G09650,AT4G31800,AT3G04790,AT4G30650,AT5G58600,AT1G49430,AT1G09750,AT5G12860,AT4G33680,AT4G36010,AT3G27400,AT5G08640,AT2G02100,AT2G06200,AT3G10525,AT1G24020,AT3G62030,AT5G13220,AT1G61800,AT2G22230,AT3G23400,AT1G55020,AT1G56650,AT1G20020,AT3G05730,AT2G33380,AT5G09650,AT4G23680,AT1G32540	response to biotic stimulus	0.133333	12	0.0428865	1292	0.000460269	0.0051803	3.10898	AT1G02930,AT5G64250,AT1G80460,AT1G09270,AT1G70850,AT5G64120,AT4G20260,AT2G37130,ATCG00120,AT4G16760,AT5G09650,AT5G01600	NA	NA	NA	NA	NA	NA	NA	NA	NA
154	GO:0051252		1.77663	1.71377	3.17624	2.69157	2736	response to chemical	response to chemical	0.155642	80	0.0908186	2736	1.39e-06	0.000101147	1.71377	AT4G27950,AT3G02850,AT3G58810,AT3G01420,AT1G03850,AT3G61630,AT5G64120,AT4G12550,AT4G20860,AT1G22770,AT2G47160,AT1G13300,AT1G07610,AT4G01350,AT3G47340,AT5G63160,AT2G19110,AT5G44790,AT3G61430,AT5G20820,AT5G46350,AT5G10230,AT4G24180,AT5G24090,AT1G53940,AT1G22990,AT1G72360,AT3G16340,AT1G34670,AT5G59780,AT4G31910,AT3G04110,AT1G16150,AT2G01950,AT1G32450,AT3G45410,AT5G01490,AT4G13620,AT4G19690,AT2G23270…	response to chemical	0.161351	86	0.0908186	2736	1.18e-07	4.68e-06	1.77663	AT5G09980,AT4G09650,AT3G03820,AT5G44650,AT4G31800,AT1G67360,AT3G47860,AT5G35630,AT5G15960,AT2G41090,AT5G23310,AT1G78570,AT4G02530,AT3G10520,AT2G04030,AT2G06200,AT2G45900,AT3G62030,AT1G61800,AT4G36110,AT1G56650,AT1G13420,AT1G10370,AT5G63310,AT5G19370,AT4G39730,AT5G40950,AT1G19830,AT2G40490,AT5G15970,AT2G28900,AT4G33680,AT3G21560,AT3G17790,AT5G55620,AT5G02240,AT4G38840,AT4G39330,AT1G74310,AT4G20940…	response to chemical	0.244444	22	0.0908186	2736	1.35e-05	0.000520254	2.69157	AT5G64120,AT3G53110,AT2G30870,AT4G02930,AT3G55440,AT4G09320,AT1G80460,AT2G20420,AT2G26040,AT1G02500,AT1G76180,AT1G02930,AT1G66270,AT1G77510,AT4G20260,AT4G16760,AT5G64250,AT1G14540,AT1G42970,AT5G09650,AT4G30270,AT5G01600	response to chemical	0.288462	15	0.0908186	2736	3.97e-05	0.00157444	3.17624	AT5G53460,AT4G30290,AT2G27040,AT5G13650,AT2G47770,AT5G16970,AT3G25520,AT2G21250,AT3G51550,AT2G15490,AT2G21660,AT5G19370,AT1G18080,AT3G13610,AT5G63510
81	GO:0019219		0	0	0	5.44282	246	response to cytokinin	NA	NA	NA	NA	NA	NA	NA	NA	NA	NA	NA	NA	NA	NA	NA	NA	NA	NA	response to cytokinin	0.0444444	4	0.0081657	246	0.0064153	0.0334506	5.44282	AT3G55440,AT1G66270,AT4G20260,AT5G01600	NA	NA	NA	NA	NA	NA	NA	NA	NA
180	GO:0071840		1.96719	1.60278	3.24059	0	1609	response to endogenous stimulus	response to endogenous stimulus	0.0856031	44	0.053409	1609	0.0015071	0.0221579	1.60278	AT4G27950,AT3G02850,AT3G01420,AT1G03850,AT3G61630,AT4G12550,AT4G20860,AT1G13300,AT5G63160,AT5G20820,AT5G44790,AT5G46350,AT4G24180,AT1G53940,AT1G72360,AT1G34670,AT5G59780,AT4G31910,AT3G04110,AT2G01950,AT3G45410,AT5G01490,AT4G13620,AT4G19690,AT5G50760,AT2G01530,AT5G50720,AT3G32980,AT5G54230,AT5G10280,AT5G44610,AT5G17800,AT3G25190,AT1G67030,AT4G38530,AT2G46690,AT5G65790,AT5G59090,AT4G36410,AT4G15400…	response to endogenous stimulus	0.105066	56	0.053409	1609	1.22e-06	3.88e-05	1.96719	AT5G09980,AT4G25050,AT1G69700,AT1G19830,AT2G34810,AT2G40490,AT5G15970,AT5G30510,AT4G09650,AT3G03820,AT4G14560,AT1G48660,AT1G15550,AT3G04790,AT3G47860,AT2G28900,AT5G35630,AT2G16850,AT4G33680,AT5G15960,AT5G13930,AT1G78570,AT3G62100,AT5G55620,AT1G74930,AT4G27440,AT4G02530,AT5G02240,AT5G08640,AT3G10520,AT4G38840,AT5G52900,AT2G06200,AT2G45900,AT3G62030,AT5G13220,AT4G36110,AT1G55020,AT4G39330,AT1G56650…	NA	NA	NA	NA	NA	NA	NA	NA	NA	response to endogenous stimulus	0.173077	9	0.053409	1609	0.00159152	0.0204871	3.24059	AT5G53460,AT4G30290,AT2G47770,AT3G25520,AT2G21660,AT3G51550,AT5G19370,AT1G18080,AT5G63510
11	GO:0006351		1.60891	0	0	2.89992	1616	response to external stimulus	NA	NA	NA	NA	NA	NA	NA	NA	NA	response to external stimulus	0.0863039	46	0.0536414	1616	0.00110477	0.0142902	1.60891	AT2G26440,AT1G02800,AT4G25050,AT3G52960,AT1G18250,AT2G37660,AT5G20150,AT1G19670,AT4G08870,AT3G14210,AT4G09650,AT5G01220,AT4G31800,AT3G53900,AT3G04790,AT4G30650,AT5G58600,AT2G16430,AT1G49430,AT1G09750,AT5G12860,AT4G33680,AT3G62100,AT4G36010,AT3G27400,AT5G08640,AT2G02100,AT2G06200,AT3G10525,AT3G17609,AT3G62030,AT5G13220,AT1G61800,AT4G33030,AT2G22230,AT3G23400,AT1G55020,AT1G56650,AT5G20410,AT1G20020…	response to external stimulus	0.155556	14	0.0536414	1616	0.000303539	0.00378416	2.89992	AT1G02930,AT1G66270,AT5G64250,AT1G80460,AT1G09270,AT5G64120,AT4G20260,AT2G37130,ATCG00120,AT4G16760,AT5G09650,AT1G10670,AT5G46860,AT5G01600	NA	NA	NA	NA	NA	NA	NA	NA	NA
100	GO:0032774		0	1.94721	4.81185	0	602	response to osmotic stress	response to osmotic stress	0.0389105	20	0.0199827	602	0.00388842	0.0402577	1.94721	AT4G14630,AT5G10230,AT1G47600,AT4G38530,AT5G24090,AT1G66280,AT5G50720,AT2G23030,AT5G54230,AT2G38380,AT2G37180,AT1G73260,AT3G48360,AT5G02020,AT5G20830,AT1G62280,AT5G44610,AT5G14200,AT3G45410,AT5G46350	NA	NA	NA	NA	NA	NA	NA	NA	NA	NA	NA	NA	NA	NA	NA	NA	NA	NA	response to osmotic stress	0.0961538	5	0.0199827	602	0.00376296	0.0321229	4.81185	AT2G47770,AT5G60920,AT2G21660,AT5G22500,AT5G63510
209	GO:2000112		1.62392	0	0	2.9386	1253	response to other organism	NA	NA	NA	NA	NA	NA	NA	NA	NA	response to other organism	0.0675422	36	0.041592	1253	0.00322817	0.0335687	1.62392	AT2G26440,AT1G02800,AT4G25050,AT3G52960,AT1G18250,AT2G37660,AT1G19670,AT4G08870,AT3G14210,AT4G09650,AT4G31800,AT3G04790,AT4G30650,AT5G58600,AT1G49430,AT1G09750,AT5G12860,AT4G33680,AT4G36010,AT3G27400,AT5G08640,AT2G02100,AT2G06200,AT3G10525,AT3G62030,AT5G13220,AT1G61800,AT2G22230,AT3G23400,AT1G55020,AT1G56650,AT1G20020,AT3G05730,AT2G33380,AT5G09650,AT1G32540	response to other organism	0.122222	11	0.041592	1253	0.00127094	0.0120063	2.9386	AT1G02930,AT5G64250,AT1G80460,AT1G09270,AT5G64120,AT4G20260,AT2G37130,ATCG00120,AT4G16760,AT5G09650,AT5G01600	NA	NA	NA	NA	NA	NA	NA	NA	NA
67	GO:0010556		0	2.94898	0	0	159	response to starvation	response to starvation	0.0155642	8	0.00527783	159	0.0061507	0.0579856	2.94898	AT5G43350,AT1G68740,AT3G56970,AT3G47340,AT1G13300,AT5G49660,AT3G23430,AT3G56980	NA	NA	NA	NA	NA	NA	NA	NA	NA	NA	NA	NA	NA	NA	NA	NA	NA	NA	NA	NA	NA	NA	NA	NA	NA	NA	NA
98	GO:0031326		1.70957	0	2.26422	2.21828	5885	response to stimulus	NA	NA	NA	NA	NA	NA	NA	NA	NA	response to stimulus	0.333959	178	0.195346	5885	2e-14	7.95e-12	1.70957	AT4G04840,AT1G02800,AT5G09980,AT5G43750,AT1G19670,AT1G14440,AT4G09650,AT3G03820,AT5G44650,AT4G31800,AT3G53900,AT5G44440,AT4G30650,AT1G67360,AT2G16430,AT1G49430,AT5G20140,AT3G47860,AT5G06870,AT5G35630,AT2G46970,AT5G51100,AT5G15960,AT2G41090,AT5G23310,AT1G78570,AT5G24850,AT4G02530,AT3G10520,AT2G04030,AT2G06200,AT3G10525,AT2G45900,AT3G62030,AT1G61800,AT4G36110,AT2G22230,AT1G56650,AT2G31380,AT1G13420…	response to stimulus	0.433333	39	0.195346	5885	2.19e-07	2.16e-05	2.21828	AT5G14800,AT3G10020,AT1G09270,AT5G64120,AT3G53110,AT3G12050,AT2G37130,AT3G15010,ATCG00120,AT3G43190,AT2G30870,AT4G02930,AT4G34180,AT3G17390,AT3G55440,AT4G09320,AT1G70850,AT1G80460,AT2G20420,AT1G66280,AT3G24170,AT2G26040,AT1G02500,AT1G76180,AT1G02930,AT1G66270,AT1G77510,AT4G20260,AT4G16760,AT1G20900,AT5G64250,AT1G14540,AT1G42970,AT5G09650,AT5G20250,AT1G10670,AT5G46860,AT4G30270,AT5G01600	response to stimulus	0.442308	23	0.195346	5885	4.37e-05	0.00157444	2.26422	AT5G53460,AT1G14940,AT3G25520,AT3G51550,AT2G15490,AT5G42100,AT4G30290,AT5G60920,AT2G21250,AT2G43535,AT5G22500,AT2G27040,AT5G13650,AT2G47770,AT5G16990,AT1G18080,AT3G13610,AT5G16970,AT2G21660,AT5G19370,AT1G10760,AT5G63510,AT2G20610
51	GO:0009889		1.74095	1.68261	2.59874	3.10309	3344	response to stress	response to stress	0.18677	96	0.111	3344	2.26e-07	2.33e-05	1.68261	AT1G23120,AT3G47340,AT3G23430,AT3G04570,AT4G24180,AT1G13080,AT1G53940,AT4G13300,AT1G52200,AT3G45330,AT2G23270,AT2G01530,AT2G38380,AT5G65970,AT1G63440,AT1G20160,AT3G25190,AT1G12010,AT5G64100,AT1G47600,AT3G03670,AT2G18150,AT2G23030,AT3G48360,AT5G02020,AT5G20830,AT3G55990,AT3G61060,AT3G58810,AT4G36430,AT1G68740,AT3G01420,AT5G64110,AT1G13300,AT5G63160,AT4G09420,AT2G17060,AT3G12040,AT4G38540,AT1G72360…	response to stress	0.193246	103	0.111	3344	1.39e-08	7.15e-07	1.74095	AT4G04840,AT5G09980,AT5G43750,AT1G19670,AT4G09650,AT5G44650,AT4G31800,AT3G53900,AT5G44440,AT4G30650,AT1G67360,AT2G16430,AT1G49430,AT5G20140,AT3G47860,AT5G06870,AT5G35630,AT5G15960,AT2G41090,AT5G23310,AT5G24850,AT2G04030,AT2G06200,AT3G10525,AT3G62030,AT2G22230,AT1G56650,AT1G44760,AT1G10370,AT5G63310,AT4G39730,AT3G13560,AT1G14410,AT5G15970,AT4G31760,AT4G08870,AT3G14210,AT5G58600,AT5G18070,AT2G28900…	response to stress	0.344444	31	0.111	3344	3.89e-09	6.91e-07	3.10309	AT5G14800,AT3G10020,AT5G64120,AT3G53110,AT3G12050,AT2G37130,AT3G15010,ATCG00120,AT3G43190,AT2G30870,AT4G34180,AT3G17390,AT3G55440,AT4G09320,AT1G70850,AT1G80460,AT1G66280,AT3G24170,AT1G02500,AT1G76180,AT1G02930,AT1G66270,AT1G77510,AT4G20260,AT4G16760,AT1G20900,AT1G14540,AT1G42970,AT5G09650,AT5G20250,AT5G01600	response to stress	0.288462	15	0.111	3344	0.00037957	0.00782367	2.59874	AT2G27040,AT5G13650,AT2G47770,AT1G14940,AT5G60920,AT5G16970,AT2G21660,AT3G51550,AT5G42100,AT5G16990,AT2G43535,AT3G13610,AT1G10760,AT5G63510,AT5G22500
110	GO:0034654		0	0	0	20.2869	33	ribonucleoprotein complex assembly	NA	NA	NA	NA	NA	NA	NA	NA	NA	NA	NA	NA	NA	NA	NA	NA	NA	NA	ribonucleoprotein complex assembly	0.0222222	2	0.0010954	33	0.00439112	0.0276547	20.2869	AT5G44320,AT1G66070	NA	NA	NA	NA	NA	NA	NA	NA	NA
66	GO:0010468		0	0	0	20.2869	33	ribonucleoprotein complex subunit organization	NA	NA	NA	NA	NA	NA	NA	NA	NA	NA	NA	NA	NA	NA	NA	NA	NA	NA	ribonucleoprotein complex subunit organization	0.0222222	2	0.0010954	33	0.00439112	0.0276547	20.2869	AT5G44320,AT1G66070	NA	NA	NA	NA	NA	NA	NA	NA	NA
150	GO:0051171		0	1.46108	0	0	2447	RNA biosynthetic process	RNA biosynthetic process	0.118677	61	0.0812255	2447	0.00187733	0.0245781	1.46108	AT3G55990,AT4G27950,AT1G68150,AT1G68880,AT3G61630,AT3G01970,AT4G12050,AT2G30400,AT1G22770,AT1G13300,AT5G63160,AT1G02580,AT1G31050,AT5G46350,AT1G03840,AT3G20640,AT3G04570,AT4G24180,AT5G43540,AT5G65210,AT2G02820,AT4G37850,AT1G29280,AT1G34670,AT5G59780,AT1G72360,AT4G00940,AT5G06710,AT4G13620,AT5G05790,AT5G22890,AT5G07680,AT2G21045,AT2G47270,AT1G18860,AT5G54230,AT3G56970,AT3G53200,AT1G69490,AT3G12977…	NA	NA	NA	NA	NA	NA	NA	NA	NA	NA	NA	NA	NA	NA	NA	NA	NA	NA	NA	NA	NA	NA	NA	NA	NA	NA	NA
113	GO:0042221		0	0	5.85198	0	495	root development	NA	NA	NA	NA	NA	NA	NA	NA	NA	NA	NA	NA	NA	NA	NA	NA	NA	NA	NA	NA	NA	NA	NA	NA	NA	NA	NA	root development	0.0961538	5	0.016431	495	0.00161836	0.0204871	5.85198	AT4G02500,AT3G25520,AT3G51550,AT2G20610,AT4G26760
189	GO:0080090		0	0	5.82843	0	497	root system development	NA	NA	NA	NA	NA	NA	NA	NA	NA	NA	NA	NA	NA	NA	NA	NA	NA	NA	NA	NA	NA	NA	NA	NA	NA	NA	NA	root system development	0.0961538	5	0.0164974	497	0.00164719	0.0204871	5.82843	AT4G02500,AT3G25520,AT3G51550,AT2G20610,AT4G26760
164	GO:0060255		0	3.18537	0	0	184	secondary metabolite biosynthetic process	secondary metabolite biosynthetic process	0.0194553	10	0.00610768	184	0.00131085	0.0204924	3.18537	AT5G58860,AT5G60020,AT1G61820,AT3G16340,AT5G41040,AT5G66390,AT5G23020,AT5G14200,AT3G11430,AT5G48100	NA	NA	NA	NA	NA	NA	NA	NA	NA	NA	NA	NA	NA	NA	NA	NA	NA	NA	NA	NA	NA	NA	NA	NA	NA	NA	NA
82	GO:0019438		2.08526	0	0	0	515	single-organism catabolic process	NA	NA	NA	NA	NA	NA	NA	NA	NA	single-organism catabolic process	0.0356473	19	0.0170949	515	0.00230759	0.0258548	2.08526	AT5G14450,AT3G12780,AT5G15720,AT3G23810,AT5G45960,AT3G48460,AT1G28570,AT1G28670,AT2G42990,AT2G24560,AT1G19670,AT4G26390,AT1G10370,AT3G14220,AT4G28780,AT3G02870,AT3G04290,AT3G14210,AT1G33811	NA	NA	NA	NA	NA	NA	NA	NA	NA	NA	NA	NA	NA	NA	NA	NA	NA	NA
198	GO:1901362		1.80859	0	2.33346	2.62154	4469	single-organism cellular process	NA	NA	NA	NA	NA	NA	NA	NA	NA	single-organism cellular process	0.268293	143	0.148344	4469	3.56e-13	5.15e-11	1.80859	AT3G16250,AT2G15290,AT1G19670,AT2G39290,AT4G17970,AT4G09650,AT5G18660,AT3G53900,AT1G14450,AT5G62220,AT1G49430,AT3G47860,AT5G35630,AT1G66430,AT2G30424,AT2G41090,AT1G78570,AT4G37770,AT1G15980,AT3G48720,AT3G10520,AT1G53520,AT3G10525,AT3G62030,AT2G22230,AT1G56650,AT1G10370,AT1G74730,AT3G21730,AT1G55320,AT5G65410,AT5G63310,AT5G10100,AT4G17600,AT3G48730,AT2G40490,AT5G13630,AT4G08870,AT2G46110,AT3G14210…	single-organism cellular process	0.388889	35	0.148344	4469	2.1e-08	3.12e-06	2.62154	AT5G14800,AT5G62440,AT3G10020,AT5G64120,AT3G15010,ATCG00120,AT3G43190,AT2G30870,AT5G60540,AT4G34180,AT3G17390,AT3G55440,AT1G19530,AT4G09320,AT1G80460,AT1G34430,AT2G20420,AT3G24170,AT1G02500,AT4G14710,AT1G02930,AT1G66270,AT1G09830,AT1G77510,AT4G20260,AT1G22530,AT4G16760,AT4G00620,AT1G42970,AT1G23870,AT1G48850,AT1G10670,AT1G18070,AT5G46860,AT5G01600	single-organism cellular process	0.346154	18	0.148344	4469	0.00031224	0.00726063	2.33346	AT5G53460,AT1G76490,AT2G19900,AT5G61840,AT2G27040,AT4G19710,AT5G60920,AT5G04120,AT2G36390,AT4G26760,AT4G02500,AT2G21660,AT3G51550,AT4G15560,AT3G13610,AT2G20610,AT5G22500,AT5G64300
23	GO:0006950		0	2.09793	0	0	894	single-organism localization	single-organism localization	0.0622568	32	0.0296754	894	7.85e-05	0.00255754	2.09793	AT4G27950,AT3G02850,AT1G18880,AT3G61630,AT4G12550,AT1G44800,AT2G40900,AT3G58550,AT5G57685,AT3G61430,AT2G24762,AT5G23660,AT4G01430,AT1G21360,AT2G48130,AT3G16340,AT2G01950,AT4G31910,AT5G09220,AT5G63850,AT1G01070,AT2G48140,AT1G30840,AT5G50300,AT1G64780,AT3G21260,AT3G48740,AT2G16990,AT3G55150,AT1G45015,AT2G37180,AT4G31730	NA	NA	NA	NA	NA	NA	NA	NA	NA	NA	NA	NA	NA	NA	NA	NA	NA	NA	NA	NA	NA	NA	NA	NA	NA	NA	NA
127	GO:0044710		4.91492	0	0	0	69	single-organism membrane organization	NA	NA	NA	NA	NA	NA	NA	NA	NA	single-organism membrane organization	0.011257	6	0.00229038	69	0.00139579	0.0172147	4.91492	AT3G24590,AT3G47450,AT1G74730,AT2G39290,AT1G44575,AT1G55020	NA	NA	NA	NA	NA	NA	NA	NA	NA	NA	NA	NA	NA	NA	NA	NA	NA	NA
129	GO:0044763		0	1.4856	2.78235	3.03654	3748	single-organism metabolic process	single-organism metabolic process	0.184825	95	0.124411	3748	4.82e-05	0.00180319	1.4856	AT1G78090,AT1G65970,AT3G47340,AT1G80050,AT3G23430,AT2G47870,AT4G11230,AT4G15330,AT1G33750,AT5G63590,AT1G13080,AT2G29330,AT1G53940,AT4G13300,AT3G22740,AT2G38380,AT1G03090,AT1G61820,AT1G15040,AT5G14070,AT3G11430,AT1G12010,AT5G64100,AT1G47600,AT4G37160,AT3G03670,AT2G18150,AT5G20830,AT2G30840,AT2G31110,AT1G10070,AT3G55990,AT3G01420,AT4G36430,AT5G23980,AT5G64110,AT2G28630,AT1G13300,AT2G24580,AT4G19370…	NA	NA	NA	NA	NA	NA	NA	NA	NA	single-organism metabolic process	0.377778	34	0.124411	3748	8.42e-10	1.87e-07	3.03654	AT5G14800,AT3G10020,AT2G44790,AT5G64120,AT2G37130,ATCG00120,AT3G43190,AT2G30870,AT5G60540,AT4G34180,AT3G17390,AT3G55440,AT1G19530,AT4G09320,AT1G80460,AT1G34430,AT2G20420,AT3G24170,AT1G02500,AT4G14710,AT1G02930,AT1G66270,AT1G09830,AT1G77510,AT2G04690,AT4G16760,AT5G64250,AT4G00620,AT1G14540,AT1G42970,AT1G23870,AT1G48850,AT1G10670,AT5G01600	single-organism metabolic process	0.346154	18	0.124411	3748	3.12e-05	0.00155802	2.78235	AT3G49720,AT5G53460,AT1G76490,AT2G19900,AT5G61840,AT4G19710,AT5G60920,AT5G04120,AT2G36390,AT5G16970,AT4G02500,AT2G21250,AT4G15560,AT5G16990,AT3G13610,AT2G20610,AT5G22500,AT5G64300
146	GO:0050789		0	0	1.83273	1.72563	8535	single-organism process	NA	NA	NA	NA	NA	NA	NA	NA	NA	NA	NA	NA	NA	NA	NA	NA	NA	NA	single-organism process	0.488889	44	0.28331	8535	2.89e-05	0.000885605	1.72563	AT5G01600,AT5G14800,AT5G62440,AT3G10020,AT2G44790,AT5G64120,AT2G37130,AT3G15010,ATCG00120,AT3G43190,AT2G30870,AT5G60540,AT4G34180,AT3G17390,AT3G55440,AT1G19530,AT4G09320,AT1G80460,AT1G34430,AT2G20420,AT3G24170,AT2G26040,AT1G02500,AT4G14710,AT1G02930,AT1G66270,AT1G09830,AT1G77510,AT4G20260,AT1G22530,AT2G04690,AT4G16760,AT1G47200,AT1G20900,AT5G64250,AT4G00620,AT1G14540,AT1G42970,AT1G23870,AT1G48850…	single-organism process	0.519231	27	0.28331	8535	0.000283189	0.0071358	1.83273	AT5G53460,AT5G61840,AT5G39740,AT4G26760,AT3G25520,AT3G51550,AT4G15560,AT1G76490,AT4G30290,AT2G19900,AT5G60920,AT5G04120,AT4G02500,AT2G21250,AT5G22500,AT3G49720,AT2G27040,AT4G19710,AT2G36390,AT5G16990,AT1G18080,AT3G13610,AT5G16970,AT2G21660,AT5G63510,AT2G20610,AT5G64300
201	GO:1901564		8.69563	0	0	0	26	specification of axis polarity	NA	NA	NA	NA	NA	NA	NA	NA	NA	specification of axis polarity	0.00750469	4	0.000863042	26	0.00106475	0.0140425	8.69563	AT2G26580,AT2G45190,AT3G11945,AT1G65620	NA	NA	NA	NA	NA	NA	NA	NA	NA	NA	NA	NA	NA	NA	NA	NA	NA	NA
167	GO:0065007		0	0	0	334.733	1	symbiont intracellular protein transport in host	NA	NA	NA	NA	NA	NA	NA	NA	NA	NA	NA	NA	NA	NA	NA	NA	NA	NA	symbiont intracellular protein transport in host	0.0111111	1	3.32e-05	1	0.00298864	0.0217534	334.733	AT1G09270	NA	NA	NA	NA	NA	NA	NA	NA	NA
123	GO:0044249		0	0	2.71427	0	1921	system development	NA	NA	NA	NA	NA	NA	NA	NA	NA	NA	NA	NA	NA	NA	NA	NA	NA	NA	NA	NA	NA	NA	NA	NA	NA	NA	NA	system development	0.173077	9	0.0637655	1921	0.00521934	0.0386636	2.71427	AT5G39740,AT4G26760,AT4G02500,AT3G25520,AT2G21660,AT3G51550,AT1G18080,AT5G63510,AT2G20610
32	GO:0009058		10.2053	0	0	0	72	tetrapyrrole biosynthetic process	NA	NA	NA	NA	NA	NA	NA	NA	NA	tetrapyrrole biosynthetic process	0.0243902	13	0.00238996	72	3.96e-10	2.52e-08	10.2053	AT5G45930,AT4G27440,AT4G17600,AT2G40490,AT3G48730,AT3G22840,AT5G13630,AT4G14690,AT2G20570,AT1G03630,AT3G51820,AT5G18660,AT4G18480	NA	NA	NA	NA	NA	NA	NA	NA	NA	NA	NA	NA	NA	NA	NA	NA	NA	NA
147	GO:0050896		7.91302	0	0	0	100	tetrapyrrole metabolic process	NA	NA	NA	NA	NA	NA	NA	NA	NA	tetrapyrrole metabolic process	0.0262664	14	0.00331939	100	2.74e-09	1.46e-07	7.91302	AT5G45930,AT4G27440,AT4G17600,AT2G40490,AT3G48730,AT1G19670,AT3G22840,AT5G13630,AT4G14690,AT2G20570,AT1G03630,AT3G51820,AT5G18660,AT4G18480	NA	NA	NA	NA	NA	NA	NA	NA	NA	NA	NA	NA	NA	NA	NA	NA	NA	NA
20	GO:0006807		0	19.537	0	0	6	transcription factor import into nucleus	transcription factor import into nucleus	0.00389105	2	0.000199164	6	0.00416761	0.0418455	19.537	AT4G27950,AT3G61630	NA	NA	NA	NA	NA	NA	NA	NA	NA	NA	NA	NA	NA	NA	NA	NA	NA	NA	NA	NA	NA	NA	NA	NA	NA	NA	NA
126	GO:0044699		0	1.46347	0	0	2443	transcription, DNA-templated	transcription, DNA-templated	0.118677	61	0.0810927	2443	0.00180763	0.0245781	1.46347	AT3G55990,AT4G27950,AT1G68150,AT1G68880,AT3G61630,AT3G01970,AT4G12050,AT2G30400,AT1G22770,AT1G13300,AT5G63160,AT1G02580,AT1G31050,AT5G46350,AT1G03840,AT3G20640,AT3G04570,AT4G24180,AT5G43540,AT5G65210,AT2G02820,AT4G37850,AT1G29280,AT1G34670,AT5G59780,AT1G72360,AT4G00940,AT5G06710,AT4G13620,AT5G05790,AT5G22890,AT5G07680,AT2G21045,AT2G47270,AT1G18860,AT5G54230,AT3G56970,AT3G53200,AT1G69490,AT3G12977…	NA	NA	NA	NA	NA	NA	NA	NA	NA	NA	NA	NA	NA	NA	NA	NA	NA	NA	NA	NA	NA	NA	NA	NA	NA	NA	NA
120	GO:0044238		0	0	0	10.4604	96	translational initiation	NA	NA	NA	NA	NA	NA	NA	NA	NA	NA	NA	NA	NA	NA	NA	NA	NA	NA	translational initiation	0.0333333	3	0.00318662	96	0.00301783	0.0217872	10.4604	AT5G44320,AT1G66070,AT1G18070	NA	NA	NA	NA	NA	NA	NA	NA	NA
119	GO:0044237		14.1304	0	0	0	8	trichome patterning	NA	NA	NA	NA	NA	NA	NA	NA	NA	trichome patterning	0.00375234	2	0.000265551	8	0.0081578	0.0665593	14.1304	AT1G01380,AT2G30424	NA	NA	NA	NA	NA	NA	NA	NA	NA	NA	NA	NA	NA	NA	NA	NA	NA	NA
177	GO:0071704		0	0	0	111.578	3	tryptophan catabolic process to kynurenine	NA	NA	NA	NA	NA	NA	NA	NA	NA	NA	NA	NA	NA	NA	NA	NA	NA	NA	tryptophan catabolic process to kynurenine	0.0111111	1	9.96e-05	3	0.00893946	0.0402956	111.578	AT4G34180	NA	NA	NA	NA	NA	NA	NA	NA	NA
28	GO:0008152		0	0	0	20.9208	32	vacuole organization	NA	NA	NA	NA	NA	NA	NA	NA	NA	NA	NA	NA	NA	NA	NA	NA	NA	NA	vacuole organization	0.0222222	2	0.00106221	32	0.00413299	0.026789	20.9208	AT5G46860,AT5G40450	NA	NA	NA	NA	NA	NA	NA	NA	NA
56	GO:0009987		0	0	9.34429	0	186	vegetative to reproductive phase transition of meristem	NA	NA	NA	NA	NA	NA	NA	NA	NA	NA	NA	NA	NA	NA	NA	NA	NA	NA	NA	NA	NA	NA	NA	NA	NA	NA	NA	vegetative to reproductive phase transition of meristem	0.0576923	3	0.00617407	186	0.00410276	0.0337875	9.34429	AT1G18080,AT2G21660,AT5G63510
